# Supplementary material for: Comparative genomics of chytrid fungi reveal insights into the obligate biotrophic and pathogenic lifestyle of Synchytrium endobioticum
Source: Sci Rep. 2019 Jun 17;9:8672. doi: 10.1038/s41598-019-45128-9 (PMC6572847; doi:10.1038/s41598-019-45128-9)
Supplement: Supplementary file 2 [file 41598_2019_45128_MOESM2_ESM.xlsx]

## Sheet: About
	Supplementary tables with:
	Comparative genomics of chytrid fungi reveal insights into the obligate biotrophic and pathogenic lifestyle of Synchytrium endobioticum
	Bart T.L.H. van de Vossenberg1,2*# & Sven Warris1#, Hai D.T. Nguyen3, Marga P.E. van Gent-Pelzer1, David L. Joly4, Henri C. van de Geest1,
	Peter J.M. Bonants1, Donna S. Smith5, C. André Lévesque3, Theo A.J. van der Lee1
	* Corresponding author: b.t.l.h.vandevossenberg@nvwa.nl, 0031 317 496 911
	# These authors contributed equally
	1. Wageningen UR, Droevendaalsesteeg 1, Plant Science Group, 6708 PB, Wageningen, the Netherlands
		B.T.L.H. van de Vossenberg:				bart.vandevossenberg@wur.nl
		S. Warris				sven.warris@wur.nl
		M. van Gent-Pelzer:				marga.vangent@wur.nl
		H.C. van de Geest				h.vandegeest@genetwister.nl
		P.J.M. Bonants				peter.bonants@wur.nl
		T.A.J van der Lee:				theo.vanderlee@wur.nl
	2. Dutch National Plant Protection Organization, National Reference Centre, Geertjesweg 15, 6706EA, Wageningen, The Netherlands
		B.T.L.H. van de Vossenberg:				b.t.l.h.vandevossenberg@nvwa.nl
	3. Agriculture and Agri-Food Canada, 960 Carling Avenue, Ottawa, Canada
		H.D.T. Nguyen:				hai.nguyen2@canada.ca
		C.A. Lévesque:				andre.levesque2@canada.ca
	4. Université de Moncton, 18 avenue Antonine-Maillet, Moncton, Canada
		D.L.Joly				david.joly@umoncton.ca
	5. Canadian Food Inspection Agency, 93 Mount Edward Road, Charlottetown, Canada
		D.S. Smith:				donna.smith2@canada.ca

## Sheet: S1 Strain info
	Table S1. Information on fungal isolates, NextGen sequence data, and genome sequences used in this study.
	Species	isolate	origin	Sequence data used	SRA accession	Genome accession	Reference(s)
	Chytridiomycota isolates used in functional comparative genomics
	Synchytrium endobioticum, pathotype 1(D1)	MB42	Langenboom, the Netherlands	454 Roche, GS-FLX Titanium, 865.0 Mb	SRR8080735 - SRR8080742	QEAN00000000	this study
				HiSeq PE100, 6.18 Gb	ERR2286952, ERR2286953		[1]
				MiSeq PE250, 5.12 Gb	ERR2286954		[1]
				PacBio SMRT, 65.3 Mb	ERR2698824		[1]
				RNAseq, Pe125, 96.6 Gb	SRR8074753 - SRR8074755		this study
	Synchytrium endobioticum, pathotype 6(O1)	LEV6574	St. Eleanor's, Prince Edward Island, Canada	MiSeq PE300, 38.9 Gb	ERR2286942, ERR2286943, ERR2286944, ERR2286945	QEAM00000000	[1], this study
				PacBio SMRT, 35.5 Mb	ERR2698823		[1]
				RNAseq, Pe150, 20.3 Gb	SRR8068361 - SRR8068376		this study
	Chytridium confervae	CBS 675.73	Canada	HiSeq PE125, 3.50 Gb	ERR2451316	QEAP00000000	[1], this study
	Powellomyces hirtus	CBS 809.83	the Netherlands	HiSeq PE125, 28.6 Gb	ERR2451317	QEAQ00000000	[1], this study
	Spizellomyces palustris (= Phlyctochytrium palustre)	CBS 455.65	Germany	HiSeq PE125, 3.57 Gb	ERR2451319	QEAR00000000	[1], this study
	Synchytrium microbalum	JEL517	Hancock Co., Maine, USA	HiSeq PE125, 4.23 Gb	ERR2451318	QEAO00000000	[1], this study
	Batrachochytrium dendrobatidis	JAM81	N.A.	N.A.	N.A.	GCF_000203795.1	[2]
	Batrachochytrium dendrobatidis	JEL423	N.A.	N.A.	N.A.	GCA_000149865.1	[2]
	Gonapodya prolifera	JEL478	N.A.	N.A.	N.A.	GCA_001574975.1	[3]
	Homolaphlyctis polyrhiza	JEL142	N.A.	N.A.	N.A.	GCA_000235945.1	[4]
	Spizellomyces punctatus	DAOM BR117	N.A.	N.A.	N.A.	GCF_000182565.1	[2]
	Ascomycota and Basidiomycota isolates used in functional comparative genomics
	Cryptococcus neoformans var. neoformans	JEC21	N.A.	N.A.	N.A.	GCA_000091045.1	[5]
	Melampsora larici-populina	98AG31	N.A.	N.A.	N.A.	GCA_000204055.1	[6]
	Neurospora crassa	OR74A	N.A.	N.A.	N.A.	GCA_000182925.2	[7]
	Puccinia graminis f. sp. tritici	CRL 75-36-700-3	N.A.	N.A.	N.A.	GCA_000149925.1	[6]
	Saccharomyces cerevisiae	S288C	N.A.	N.A.	N.A.	GCF_000146045.2	[8]
	Ustilago maydis	521	N.A.	N.A.	N.A.	GCF_000328475.2	[9]
	Synchytrium endobioticum isolates used in ZOO selection
	Synchytrium endobioticum, pathotype 1(D1)	NED01	Brabant, the Netherlands	HiSeq PE100, 7.56 Gb	ERR2286957	N.A.	[1]
	Synchytrium endobioticum, pathotype 2(G1)	MB08	Mussel, the Netherlands	HiSeq PE125, 44.4 Gb	ERR2286949, ERR2286950	N.A.	[1]
	Synchytrium endobioticum, pathotype 2(G1)	BBA 2(G1) 09-04 (SE4)	Germany	HiSeq PE125, 51.1 Gb	ERR2286960, ERR2286961	N.A.	[1]
	Synchytrium endobioticum, pathotype 6(O1)	HLB 6(O1) 02-06 (SE5)	the Netherlands	HiSeq PE100, 6.05 Gb	ERR2286962	N.A.	[1]
	Synchytrium endobioticum, pathotype 6(O1)	BBA 6(01) 05_8.3 (SE6)	Germany	HiSeq PE100, 42.6 Gb	ERR2286963, ERR2286964	N.A.	[1]
	Synchytrium endobioticum, pathotype 8(F1)	DEN01	Jylland, Denmark	HiSeq PE125, 62.1 Gb	ERR2286937, ERR2286938	N.A.	[1]
	Synchytrium endobioticum, pathotype 18(T1)	MB17	Borgercompagnie, the Netherlands	HiSeq PE100, 6.94 Gb	ERR2286951	N.A.	[1]
	Synchytrium endobioticum, pathotype 18(T1)	HLB P18(T1) -02-06 (SE7)	Borgercompagnie, the Netherlands	HiSeq PE100, 7.91 Gb	ERR2286965	N.A.	[1]
	Synchytrium endobioticum, pathotype 38(Nevsehir)	MB56	Nevsehir, Turkey	HiSeq PE100, 34.5 Gb	ERR2286955, ERR2286956	N.A.	[1]
	References
	[1] van de Vossenberg, BTLH., et al., The linear mitochondrial genome of the quarantine chytrid Synchytrium endobioticum; insights into the evolution and recent history of an obligate biotrophic plant pathogen. BMC Evolutionary Biology, 2018. 18(1): p. 136.
	[2] JGI Genome Portal, https://genome.jgi.doe.gov, last accessed 25 Sept 2018
	[3] Chang Y,et al. Phylogenomic Analyses Indicate that Early Fungi Evolved Digesting Cell Walls of Algal Ancestors of Land Plants. Genome biology and evolution. 2015;7(6):1590-601
	[4] Joneson S, Stajich JE, Shiu SH, Rosenblum EB. Genomic transition to pathogenicity in chytrid fungi. PLoS pathogens. 2011;7(11):e1002338
	[5] Loftus BJ, Fung E, Roncaglia P, Rowley D, Amedeo P, Bruno D, et al. The genome of the basidiomycetous yeast and human pathogen Cryptococcus neoformans. Science. 2005;307(5713):1321-4
	[6] Duplessis S, et al. Obligate biotrophy features unraveled by the genomic analysis of rust fungi. Proc Natl Acad Sci U S A. 2011;108(22):9166-71
	[7] Baker SE, et al. Draft Genome Sequence of Neurospora crassa Strain FGSC 73. Genome Announcements. 2015;3(2):e00074-15
	[8] Cherry JM, Hong EL, Amundsen C, Balakrishnan R, Binkley G, Chan ET, et al. Saccharomyces Genome Database: the genomics resource of budding yeast. Nucleic Acids Res. 2012;40(Database issue):D700-5
	[9] Kamper J, et al. Insights from the genome of the biotrophic fungal plant pathogen Ustilago maydis. Nature. 2006;444(7115):97-101

## Sheet: S2 Genome stats
	Table S2. Genome and annotation statistics of Chytridiomycota isolates included in this study.
			S. endobioticum (MB42)	S. endobioticum (LEV6574)	S. microbalum (JEL517)	C. confervae (CBS 675.73)	B. dendrobatidis (JAM81)	B. dendrobatidis (JEL423)	H. polyrhiza (JEL142)	P. hirtus (CBS 809.83)	S. punctatus (DAOM BR117)	S. palustris (CBS 455.65)	G. prolifera (JEL478)
	Assembly	number of contigs	786	1285	169	2034	127	70	2582	482	38	213	352
		genome size	21483073	23209196	26244175	35973405	24315081	23897668	21949699	26238698	24131112	22937368	48794828
		largest contig	175055	244414	1671480	284156	4429270	4440149	227101	764225	2242449	972740	1572201
		N50	44081	40485	518601	44341	1484462	1707251	54541	157542	1465700	219277	347324
		GC content	0.47	0.468	0.437	0.479	0.393	0.393	0.498	0.515	0.476	0.478	0.524
		N's per 100 kbp	503	0	26	276	760	1339	1023	195	933	32	1244
		median read coverage	229	215	146	69	n.a.b	n.a.	n.a.	959	n.a.	125	n.a.
	Annotation	number of genes	8031	8671	6308	10712	9879	8700	4849	6536	8950	8519	13827
		mean gene length	1927	1819	2342	2045	1823	2045	2490	2063	2209	1946	1814
		mean exons per gene	7	6	8	5	4	5	6	5	6	6	6
		mean introns per gene	6	5	7	4	3	4	5	4	5	5	5
		genome covered by genes	0.72	0.68	0.563	0.609	0.652	0.739	0.55	0.514	0.819	0.723	0.514
		gene models with supporta	0.928	0.897	n.a.	n.a.	n.a.	n.a.	n.a.	n.a.	n.a.	n.a.	n.a.
	Clusters of orthologous genes	Genes assigned to x COGs	6208	6278	4982	4980	6473	6409	3897	5317	7469	7369	5243
		genes in COGs with <1 isolate	7443 (92.7%)	8102 (93.4%)	6060 (96.1%)	8585 (80.1%)	8096 (93.1%)	9272 (93.9%)	4479 (92.4%)	6260 (95.8%)	9025 (95.8%)	8310 (97.6%)	8235 (59.5%)
		unassigned (= isolate specific) genes	588 (7.3%)	569 (6.6%)	248 (3.9%)	2127 (19.9%)	604 (6.9%)	607 (6.1%)	370 (7.6%)	276 (4.2%)	397 (4.2%)	208 (2.4%)	5596 (40.5%)
		isolate-specific COGs with >1 gene	4	7	1	27	1	5	3	1	2	0	39
		genes in isolate-specific COGs with >1 gene	28	40	2	133	7	29	7	3	10	-	242
	a. RNAseq support at ≥ 3 reads per kilobase per million (RPKM), b. not analysed – no DNA and/or RNA NGS data was generated

## Sheet: S3 BUSCO
	Table S3. Benchmarking Universal Single Copy Orthologs (BUSCO) v2 statistics for reference set Fungi containing 290 conserved single copy genes.
	The number and percentage of BUSCO genes found for each category (complete, complete (duplicated), fragmented and missing) is provided for the chytrid isolates analyzed.
		S. endobioticum (MB42)	S. endobioticum (LEV6574)	S. microbalum (JEL517)	C. confervae (CBS 675.73)	B. dendrobatidis (JAM81)	B. dendrobatidis (JEL423)	H. polyrhiza (JEL142)	P. hirtus (CBS 809.83)	S. punctatus (DAOM BR117)	S. palustris (CBS 455.65)	G. prolifera (JEL478)
	Complete	260 (89.7%)	266 (91.7%)	273 (94.1%)	260 (89.7%)	282 (97.2%)	260 (89.7%)	244 (84.1%)	274 (94.5%)	281 (96.9%)	276 (95.2%)	268 (92.4%)
	Complete (Duplicated)	7 (2.4%)	8 (2.8%)	4 (1.4%)	67 (23.1%)	7 (2.4%)	23 (7.9%)	2 (0.7%)	12 (4.1%)	18 (6.2%)	7 (2.4%)	10 (3.4%)
	Fragmented	15 (5.2%)	12 (4.1%)	8 (2.8%)	13 (4.5%)	5 (1.7%)	23 (7.9%)	28 (9.7%)	9 (3.1%)	4 (1.4%)	10 (3.4%)	11 (3.8%)
	Missing	15 (5.2%)	12 (4.1%)	9 (3.1%)	16 (5.5%)	3 (1.0%)	7 (2.4%)	18 (6.2%)	7 (2.4%)	5 (1.7%)	4 (1.4%)	11 (3.8%)

## Sheet: S4 Phylogenomics
	Table S4. Genomes and download source used for phylogenomics. Genomic sequences generated in this study are highlighted in bold.
	Phylum	Organism	Isolate	genome version	Download Source
	Ascomycota	Neurospora crassa	OR74A	v2.0	JGI MycoCosm
	Ascomycota	Saccharomyces cerevisiae	S288C		JGI MycoCosm
	Ascomycota	Schizosaccharomyces pombe			JGI MycoCosm
	Basidiomycota	Agaricus bisporus var. bisporus	H97	v2.0	JGI MycoCosm
	Basidiomycota	Sporobolomyces roseus		v1.0	JGI MycoCosm
	Basidiomycota	Ustilago maydis			JGI MycoCosm
	Blastocladiomycota	Blastocladiella cf. britannica	JEL711		JGI MycoCosm
	Blastocladiomycota	Allomyces macrogynus	ATCC 38327	v1.0	JGI MycoCosm
	Blastocladiomycota	Catenaria anguillulae	PL171	v1.0	JGI MycoCosm
	Chytridiomycota	Chytriomyces sp.	MP 71	v1.0	JGI MycoCosm
	Chytridiomycota	Gaertneriomyces semiglobifer	Barr 43	v1.0	JGI MycoCosm
	Chytridiomycota	Globomyces pollinis-pini	Arg68	v1.0	JGI MycoCosm
	Chytridiomycota	Batrachochytrium dendrobatidis	JAM81		NCBI
	Chytridiomycota	Batrachochytrium dendrobatidis	JEL423		NCBI
	Chytridiomycota	Gonapodya prolifera	JEL478		NCBI
	Chytridiomycota	Homolaphlyctis polyrhiza	JEL142		NCBI
	Chytridiomycota	Spizellomyces punctatus	DAOM BR117	v1.0	NCBI
	Chytridiomycota	Anaeromyces robustus	S4	v1.0	JGI MycoCosm
	Chytridiomycota	Neocallimastix californiae	G1	v1.0	JGI MycoCosm
	Chytridiomycota	Orpinomyces sp.	C1A	v1.0	JGI MycoCosm
	Chytridiomycota	Piromyces finnis		v3.0	JGI MycoCosm
	Chytridiomycota	Piromyces sp.	E2	v1.0	JGI MycoCosm
	Chytridiomycota	Rhizoclosmatium globosum	JEL800		JGI MycoCosm
	Chytridiomycota	Chytridium confervae	CBS 675.73		this study
	Chytridiomycota	Spizellomyces palustris	CBS 455.65		this study
	Chytridiomycota	Powellomyces hirtus	CBS 809.83		this study
	Chytridiomycota	Synchytrium endobioticum	LEV6574		this study
	Chytridiomycota	Synchytrium endobioticum	MB42		this study
	Chytridiomycota	Synchytrium microbalum	JEL517		this study
	Cryptomycota	Rozella allomycis	CSF55	v1.0	JGI MycoCosm
	Glomeromycotina	Rhizophagus irregularis	DAOM 181602	v1.0	JGI MycoCosm
	Microsporidia	Anncaliia algerae	PRA339		NCBI
	Microsporidia	Edhazardia aedis	USNM 41457		NCBI
	Microsporidia	Mitosporidium daphniae	UGP3		NCBI
	Microsporidia	Ordospora colligata	OC4		NCBI
	Microsporidia	Spraguea lophii	42_110		NCBI
	Microsporidia	Vavraia culicis subsp. floridensis			NCBI
	Microsporidia	Vittaforma corneae	ATCC 50505		NCBI
	Microsporidia	Antonospora locustae	HM-2013	v1.0	JGI MycoCosm
	Microsporidia	Encephalitozoon intestinalis	ATCC 50506	v1.0	JGI MycoCosm
	Microsporidia	Enterocytozoon bieneusi	H348	v1.0	JGI MycoCosm
	Microsporidia	Nematocida parisii	ERTm1	v1.0	JGI MycoCosm
	Microsporidia	Nosema ceranae	BRL01		JGI MycoCosm
	Mortierellomycotina	Lobosporangium transversale	NRRL 3116	v1.0	JGI MycoCosm
	Mortierellomycotina	Mortierella elongata	AG-77	v2.0	JGI MycoCosm
	Mucoromycota	Backusella circina	FSU 941	v1.0	JGI MycoCosm
	Mucoromycota	Hesseltinella vesiculosa	NRRL3301	v2.0	JGI MycoCosm
	Mucoromycota	Lichtheimia hyalospora		v1.0	JGI MycoCosm
	Mucoromycota	Mucor circinelloides	CBS 277.49	v2.0	JGI MycoCosm
	Mucoromycota	Phycomyces blakesleeanus	NRRL1555	v2.0	JGI MycoCosm
	Mucoromycota	Rhizopus oryzae		v1.0	JGI MycoCosm
	Mucoromycota	Syncephalastrum racemosum	NRRL 2496	v1.0	JGI MycoCosm
	Zoopagomycota	Basidiobolus meristosporus	CBS 931.73	v1.0	JGI MycoCosm
	Zoopagomycota	Conidiobolus coronatus	NRRL 28638	v1.0	JGI MycoCosm
	Zoopagomycota	Conidiobolus thromboides	FSU 785	v1.0	JGI MycoCosm
	Zoopagomycota	Coemansia reversa	NRRL 1564	v1.0	JGI MycoCosm
	Zoopagomycota	Linderina pennispora	ATCC 12442	v1.0	JGI MycoCosm
	Zoopagomycota	Martensiomyces pterosporus	CBS 209.56	v1.0	JGI MycoCosm
	Zoopagomycota	Ramicandelaber brevisporus	CBS 109374	v1.0	JGI MycoCosm
	Zoopagomycota	Syncephalis plumigaleata	NRRL S24	v1.0	JGI MycoCosm

## Sheet: S5 COGs
	Table S5. Clusters of orthologous genes (COGs) inferred with OrthoFinder v1.1.4. Per isolate the genes assigned to a COG are listed, as well as their COG intersection assignation (e.g. chytrid core) and the single copy orthologs (SCOs) in an intersection are provided.
	The number of COGs belonging to a specific intersection are listed in brackets.
	COG	S. endobioticum (MB42)	S. endobioticum (LEV6574)	S. microbalum (JEL517)	C. confervae (CBS 675.73)	B. dendrobatidis (JAM81)	B. dendrobatidis (JEL423)	H. polyrhiza (JEL142)	P. hirtus (CBS 809.83)	S. punctatus (DAOM BR117)	S. palustris (CBS 455.65)	G. prolifera (JEL478)	# strains in COG	chytrid core (1848)	chytrid core SCO (694)	S. endobioticum absent (76)	S. endobioticum absent SCO (33)	S. endobioticum specific (1413)	S. endobioticum specific SCO (1179)	B. dendrobatidis specific (1335)	B. dendrobatidis specific SCO (1066)	Spizellomycetales (325)	Spizellomycetales SCO (264)	Rhizophydiales (72)	Rhizophydiales SCO (53)	Synchytriales (211)	Synchytriales SCO (157)	Chytridiomycetes (163)	Chytridiomycetes SCO (67)
	OG0000000	SeMB42_g00443,SeMB42_g00486,SeMB42_g00986,SeMB42_g00991,SeMB42_g01379,SeMB42_g03765,SeMB42_g05462,SeMB42_g05470,SeMB42_g06165,SeMB42_g06296	SeLEV6574_g00307,SeLEV6574_g00345,SeLEV6574_g03312,SeLEV6574_g03637,SeLEV6574_g03958,SeLEV6574_g04228,SeLEV6574_g05083,SeLEV6574_g06979,SeLEV6574_g07138,SeLEV6574_g08185	SmJEL517_g00310,SmJEL517_g03193,SmJEL517_g03229,SmJEL517_g00518,SmJEL517_g04118,SmJEL517_g01098,SmJEL517_g04630,SmJEL517_g04843,SmJEL517_g01129,SmJEL517_g05001,SmJEL517_g01475,SmJEL517_g05566,SmJEL517_g01867,SmJEL517_g01874,SmJEL517_g02095,SmJEL517_g02096,SmJEL517_g02147,SmJEL517_g02275,SmJEL517_g02336	CcCBS67573_g00651,CcCBS67573_g09831,CcCBS67573_g03928,CcCBS67573_g03968,CcCBS67573_g04004,CcCBS67573_g04142,CcCBS67573_g04299,CcCBS67573_g04296,CcCBS67573_g04298,CcCBS67573_g04300,CcCBS67573_g04301,CcCBS67573_g04303,CcCBS67573_g10255,CcCBS67573_g10347,CcCBS67573_g10348,CcCBS67573_g10369,CcCBS67573_g10398,CcCBS67573_g01060,CcCBS67573_g04908,CcCBS67573_g10567,CcCBS67573_g10568,CcCBS67573_g05126,CcC…	XP_006674941.1,XP_006675303.1,XP_006675798.1,XP_006676511.1,XP_006676551.1,XP_006677108.1,XP_006677109.1,XP_006677603.1,XP_006677608.1,XP_006677758.1,XP_006678314.1,XP_006678315.1,XP_006679813.1,XP_006680821.1,XP_006681390.1,XP_006681870.1	OAJ36209.1,OAJ36472.1,OAJ37176.1,OAJ37918.1,OAJ38182.1,OAJ39374.1,OAJ39442.1,OAJ40109.1,OAJ40134.1,OAJ40237.1,OAJ40293.1,OAJ40566.1,OAJ41700.1,OAJ42639.1,OAJ43703.1,OAJ44018.1	HpJEL142_g04327,HpJEL142_g04328,HpJEL142_g04357,HpJEL142_g04549,HpJEL142_g04229,HpJEL142_g04230,HpJEL142_g04477,HpJEL142_g04452,HpJEL142_g04631,HpJEL142_g04674,HpJEL142_g04849,HpJEL142_g04526,HpJEL142_g04467,HpJEL142_g00284,HpJEL142_g00422,HpJEL142_g00491,HpJEL142_g00653,HpJEL142_g01004,HpJEL142_g01005,HpJEL142_g01264,HpJEL142_g01272,HpJEL142_g01352,HpJEL142_g01491,HpJEL142_g01493,HpJEL142_g01595…	PhCBS80983_g01409,PhCBS80983_g05251,PhCBS80983_g05478,PhCBS80983_g05558,PhCBS80983_g05584,PhCBS80983_g01717,PhCBS80983_g05911,PhCBS80983_g06033,PhCBS80983_g06084,PhCBS80983_g06372,PhCBS80983_g02627,PhCBS80983_g00599,PhCBS80983_g02978,PhCBS80983_g03156,PhCBS80983_g00609,PhCBS80983_g03294,PhCBS80983_g03432,PhCBS80983_g03429,PhCBS80983_g00839,PhCBS80983_g04058,PhCBS80983_g04209,PhCBS80983_g04326,PhC…	XP_016603853.1,XP_016603873.1,XP_016603931.1,XP_016604140.1,XP_016604159.1,XP_016604781.1,XP_016605266.1,XP_016605456.1,XP_016605593.1,XP_016605659.1,XP_016605688.1,XP_016605692.1,XP_016606139.1,XP_016606164.1,XP_016606217.1,XP_016606447.1,XP_016606507.1,XP_016606760.1,XP_016606899.1,XP_016607262.1,XP_016607582.1,XP_016607583.1,XP_016608120.1,XP_016608390.1,XP_016608645.1,XP_016609319.1,XP_016609…	SpCBS45565_g00037,SpCBS45565_g00385,SpCBS45565_g00401,SpCBS45565_g00405,SpCBS45565_g07538,SpCBS45565_g02164,SpCBS45565_g02238,SpCBS45565_g07784,SpCBS45565_g08012,SpCBS45565_g08042,SpCBS45565_g02411,SpCBS45565_g08316,SpCBS45565_g08330,SpCBS45565_g08437,SpCBS45565_g02956,SpCBS45565_g03172,SpCBS45565_g03288,SpCBS45565_g03264,SpCBS45565_g03282,SpCBS45565_g03444,SpCBS45565_g04137,SpCBS45565_g04343,SpC…	KXS08812.1,KXS08813.1,KXS09560.1,KXS09620.1,KXS09660.1,KXS09661.1,KXS09864.1,KXS09952.1,KXS10306.1,KXS10384.1,KXS10405.1,KXS10434.1,KXS10641.1,KXS10711.1,KXS12172.1,KXS12243.1,KXS12259.1,KXS12306.1,KXS12744.1,KXS12752.1,KXS12812.1,KXS14062.1,KXS14214.1,KXS14416.1,KXS14421.1,KXS14593.1,KXS14602.1,KXS14610.1,KXS14671.1,KXS14756.1,KXS14815.1,KXS15093.1,KXS15133.1,KXS15192.1,KXS15193.1,KXS15197.1,KXS…	11	yes	no	no		no		no		no		no		no		no
	OG0000001	SeMB42_g02949	SeLEV6574_g06785	SmJEL517_g05529,SmJEL517_g06007	CcCBS67573_g00674,CcCBS67573_g09843,CcCBS67573_g09870,CcCBS67573_g09895,CcCBS67573_g09900,CcCBS67573_g03938,CcCBS67573_g03939,CcCBS67573_g03940,CcCBS67573_g03941,CcCBS67573_g03942,CcCBS67573_g03953,CcCBS67573_g09973,CcCBS67573_g10000,CcCBS67573_g04037,CcCBS67573_g10041,CcCBS67573_g04086,CcCBS67573_g04080,CcCBS67573_g10079,CcCBS67573_g10097,CcCBS67573_g04143,CcCBS67573_g10117,CcCBS67573_g04162,CcC…	XP_006680185.1,XP_006682713.1	OAJ45307.1	HpJEL142_g04667,HpJEL142_g04598,HpJEL142_g04489,HpJEL142_g04403,HpJEL142_g04469,HpJEL142_g04546,HpJEL142_g04822,HpJEL142_g04756,HpJEL142_g01095,HpJEL142_g01102,HpJEL142_g01596,HpJEL142_g02598,HpJEL142_g03617,HpJEL142_g03808				KXS08928.1,KXS09086.1,KXS09134.1,KXS09176.1,KXS09369.1,KXS09447.1,KXS09523.1,KXS09659.1,KXS09834.1,KXS10212.1,KXS10300.1,KXS10926.1,KXS11010.1,KXS11450.1,KXS11452.1,KXS11522.1,KXS11667.1,KXS12209.1,KXS12532.1,KXS12858.1,KXS13466.1,KXS13700.1,KXS13915.1,KXS14020.1,KXS14021.1,KXS14121.1,KXS14200.1,KXS14238.1,KXS14623.1,KXS14626.1,KXS15202.1,KXS15410.1,KXS15411.1,KXS15911.1,KXS16467.1,KXS16841.1,KXS…	8	no		no		no		no		no		no		no		no
	OG0000002	SeMB42_g00222,SeMB42_g00294,SeMB42_g00396,SeMB42_g01168,SeMB42_g01628,SeMB42_g01718,SeMB42_g02154,SeMB42_g02155,SeMB42_g02223,SeMB42_g02521,SeMB42_g02818,SeMB42_g02820,SeMB42_g02989,SeMB42_g03278,SeMB42_g03686,SeMB42_g03883,SeMB42_g03890,SeMB42_g03891,SeMB42_g04053,SeMB42_g04060,SeMB42_g04232,SeMB42_g04246,SeMB42_g04376,SeMB42_g04788,SeMB42_g04821,SeMB42_g04822,SeMB42_g04823,SeMB42_g05154,SeMB42_…	SeLEV6574_g00590,SeLEV6574_g00642,SeLEV6574_g00715,SeLEV6574_g00726,SeLEV6574_g00848,SeLEV6574_g00850,SeLEV6574_g01060,SeLEV6574_g01660,SeLEV6574_g02010,SeLEV6574_g02241,SeLEV6574_g02282,SeLEV6574_g02508,SeLEV6574_g02509,SeLEV6574_g02595,SeLEV6574_g02667,SeLEV6574_g02779,SeLEV6574_g02941,SeLEV6574_g03104,SeLEV6574_g03183,SeLEV6574_g03388,SeLEV6574_g03500,SeLEV6574_g03676,SeLEV6574_g03727,SeLEV657…	SmJEL517_g06288,SmJEL517_g06292,SmJEL517_g06300,SmJEL517_g00640	CcCBS67573_g09911,CcCBS67573_g10169,CcCBS67573_g05205,CcCBS67573_g05206,CcCBS67573_g05437,CcCBS67573_g06587,CcCBS67573_g06668,CcCBS67573_g07445,CcCBS67573_g09180		OAJ44613.1	HpJEL142_g04791,HpJEL142_g04434,HpJEL142_g04538,HpJEL142_g04679,HpJEL142_g04371	PhCBS80983_g01411,PhCBS80983_g01412,PhCBS80983_g05675,PhCBS80983_g05713,PhCBS80983_g05852,PhCBS80983_g05850,PhCBS80983_g05887,PhCBS80983_g06010,PhCBS80983_g06011,PhCBS80983_g06173,PhCBS80983_g06267,PhCBS80983_g06307,PhCBS80983_g06306,PhCBS80983_g06379,PhCBS80983_g06413,PhCBS80983_g06414,PhCBS80983_g06418,PhCBS80983_g06419,PhCBS80983_g06420,PhCBS80983_g06438,PhCBS80983_g06447,PhCBS80983_g06456,PhC…		SpCBS45565_g08462,SpCBS45565_g08486,SpCBS45565_g08496,SpCBS45565_g08497,SpCBS45565_g08517,SpCBS45565_g08519	KXS08788.1,KXS09090.1,KXS09101.1,KXS10745.1,KXS19893.1	9	no		no		no		no		no		no		no		no
	OG0000003	SeMB42_g01668,SeMB42_g07405,SeMB42_g07633,SeMB42_g07838	SeLEV6574_g02237,SeLEV6574_g02773,SeLEV6574_g02852,SeLEV6574_g02862,SeLEV6574_g05379,SeLEV6574_g07953	SmJEL517_g03874,SmJEL517_g05923,SmJEL517_g02061	CcCBS67573_g09820,CcCBS67573_g09821,CcCBS67573_g09867,CcCBS67573_g09869,CcCBS67573_g10030,CcCBS67573_g00812,CcCBS67573_g10179,CcCBS67573_g10181,CcCBS67573_g04253,CcCBS67573_g04254,CcCBS67573_g10297,CcCBS67573_g04472,CcCBS67573_g04470,CcCBS67573_g04565,CcCBS67573_g10397,CcCBS67573_g01013,CcCBS67573_g05063,CcCBS67573_g05064,CcCBS67573_g05066,CcCBS67573_g05067,CcCBS67573_g05068,CcCBS67573_g05165,CcC…	XP_006675881.1,XP_006677969.1,XP_006679556.1,XP_006681929.1,XP_006681994.1,XP_006682005.1,XP_006682044.1,XP_006682045.1	OAJ36906.1,OAJ37313.1,OAJ37675.1,OAJ37785.1,OAJ37786.1,OAJ37787.1,OAJ37802.1,OAJ38492.1,OAJ38874.1	HpJEL142_g04474,HpJEL142_g04475,HpJEL142_g04443,HpJEL142_g01343,HpJEL142_g01862,HpJEL142_g02454,HpJEL142_g04216,HpJEL142_g04217	PhCBS80983_g05371,PhCBS80983_g05488,PhCBS80983_g00397,PhCBS80983_g02816,PhCBS80983_g02893	XP_016604071.1,XP_016604215.1,XP_016604962.1,XP_016604986.1,XP_016604987.1,XP_016605627.1,XP_016605905.1,XP_016607196.1,XP_016607492.1,XP_016611385.1	SpCBS45565_g04164,SpCBS45565_g01098,SpCBS45565_g06155,SpCBS45565_g06738,SpCBS45565_g06869,SpCBS45565_g01854,SpCBS45565_g07315	KXS08946.1,KXS09108.1,KXS09120.1,KXS09295.1,KXS09370.1,KXS09371.1,KXS09557.1,KXS09742.1,KXS09833.1,KXS10004.1,KXS10144.1,KXS10226.1,KXS10227.1,KXS10283.1,KXS10373.1,KXS10415.1,KXS10638.1,KXS10659.1,KXS10698.1,KXS10776.1,KXS10915.1,KXS10938.1,KXS10942.1,KXS10953.1,KXS10955.1,KXS10956.1,KXS10958.1,KXS10959.1,KXS11051.1,KXS11058.1,KXS11178.1,KXS11243.1,KXS11249.1,KXS11250.1,KXS11291.1,KXS11295.1,KXS…	11	yes	no	no		no		no		no		no		no		no
	OG0000004	SeMB42_g00926,SeMB42_g00944,SeMB42_g01063,SeMB42_g02120,SeMB42_g02249,SeMB42_g02421,SeMB42_g02422,SeMB42_g02956,SeMB42_g04024,SeMB42_g04157,SeMB42_g04231,SeMB42_g04387,SeMB42_g05331,SeMB42_g05463,SeMB42_g07631,SeMB42_g07976,SeMB42_g07991,SeMB42_g08029	SeLEV6574_g00603,SeLEV6574_g00604,SeLEV6574_g00608,SeLEV6574_g00683,SeLEV6574_g01028,SeLEV6574_g01051,SeLEV6574_g01064,SeLEV6574_g01420,SeLEV6574_g02011,SeLEV6574_g02031,SeLEV6574_g02438,SeLEV6574_g02522,SeLEV6574_g03038,SeLEV6574_g03127,SeLEV6574_g03149,SeLEV6574_g03733,SeLEV6574_g03873,SeLEV6574_g04018,SeLEV6574_g04047,SeLEV6574_g04730,SeLEV6574_g05147,SeLEV6574_g05399,SeLEV6574_g05436,SeLEV657…	SmJEL517_g06285,SmJEL517_g06290,SmJEL517_g06294,SmJEL517_g06297,SmJEL517_g06302,SmJEL517_g06304,SmJEL517_g06305,SmJEL517_g03503,SmJEL517_g03859,SmJEL517_g03897,SmJEL517_g00956,SmJEL517_g06212	CcCBS67573_g10025,CcCBS67573_g10195,CcCBS67573_g04292,CcCBS67573_g10262,CcCBS67573_g10280,CcCBS67573_g10337,CcCBS67573_g10389,CcCBS67573_g10509,CcCBS67573_g04931,CcCBS67573_g10590,CcCBS67573_g05166,CcCBS67573_g10608,CcCBS67573_g10637,CcCBS67573_g10643,CcCBS67573_g05351,CcCBS67573_g05520,CcCBS67573_g05920,CcCBS67573_g05921,CcCBS67573_g06535,CcCBS67573_g06872,CcCBS67573_g07446,CcCBS67573_g00263,CcC…		OAJ32732.1,OAJ39333.1,OAJ40075.1,OAJ41343.1,OAJ42031.1,OAJ42490.1,OAJ42905.1,OAJ44199.1,OAJ45453.1	HpJEL142_g04444,HpJEL142_g04773	PhCBS80983_g05469,PhCBS80983_g05486,PhCBS80983_g05557,PhCBS80983_g05689,PhCBS80983_g05733,PhCBS80983_g05885,PhCBS80983_g05981,PhCBS80983_g06021,PhCBS80983_g06040,PhCBS80983_g06045,PhCBS80983_g06060,PhCBS80983_g06256,PhCBS80983_g06269,PhCBS80983_g06357,PhCBS80983_g06356,PhCBS80983_g06361,PhCBS80983_g06368,PhCBS80983_g06416,PhCBS80983_g06421,PhCBS80983_g06422,PhCBS80983_g06423,PhCBS80983_g06427,PhC…		SpCBS45565_g08512,SpCBS45565_g04799,SpCBS45565_g04800	KXS11394.1	9	no		no		no		no		no		no		no		no
	OG0000005			SmJEL517_g00888,SmJEL517_g00889	CcCBS67573_g04614,CcCBS67573_g05133,CcCBS67573_g09489,CcCBS67573_g09712	XP_006674905.1,XP_006675493.1,XP_006675645.1,XP_006675655.1,XP_006676390.1,XP_006676596.1,XP_006676746.1,XP_006676925.1,XP_006676951.1,XP_006677155.1,XP_006677171.1,XP_006677367.1,XP_006677505.1,XP_006677701.1,XP_006677915.1,XP_006677926.1,XP_006678044.1,XP_006678257.1,XP_006678872.1,XP_006678877.1,XP_006678891.1,XP_006679082.1,XP_006679096.1,XP_006679250.1,XP_006679507.1,XP_006679517.1,XP_006679…	OAJ32809.1,OAJ32819.1,OAJ32829.1,OAJ32843.1,OAJ32872.1,OAJ32873.1,OAJ35763.1,OAJ37089.1,OAJ37376.1,OAJ37688.1,OAJ37727.1,OAJ37728.1,OAJ37729.1,OAJ37730.1,OAJ38106.1,OAJ38110.1,OAJ38154.1,OAJ38202.1,OAJ38572.1,OAJ38659.1,OAJ38660.1,OAJ38732.1,OAJ38745.1,OAJ39247.1,OAJ39305.1,OAJ39316.1,OAJ39335.1,OAJ39482.1,OAJ39650.1,OAJ40025.1,OAJ40082.1,OAJ40165.1,OAJ40776.1,OAJ40786.1,OAJ40971.1,OAJ41064.1,OAJ…	HpJEL142_g04559	PhCBS80983_g05726,PhCBS80983_g04347	XP_016611987.1	SpCBS45565_g05010	KXS09799.1,KXS12696.1,KXS20912.1	9	no		yes	no	no		no		no		no		no		no
	OG0000006	SeMB42_g00397,SeMB42_g00434,SeMB42_g00734,SeMB42_g00758,SeMB42_g00759,SeMB42_g00762,SeMB42_g01083,SeMB42_g01164,SeMB42_g01187,SeMB42_g01493,SeMB42_g01562,SeMB42_g01601,SeMB42_g01653,SeMB42_g01678,SeMB42_g02093,SeMB42_g02398,SeMB42_g02460,SeMB42_g02497,SeMB42_g02550,SeMB42_g02763,SeMB42_g02823,SeMB42_g03124,SeMB42_g03199,SeMB42_g03200,SeMB42_g03458,SeMB42_g03641,SeMB42_g03864,SeMB42_g03888,SeMB42_…	SeLEV6574_g00023,SeLEV6574_g00117,SeLEV6574_g00733,SeLEV6574_g00853,SeLEV6574_g01083,SeLEV6574_g01084,SeLEV6574_g01322,SeLEV6574_g01338,SeLEV6574_g01449,SeLEV6574_g01645,SeLEV6574_g01680,SeLEV6574_g01681,SeLEV6574_g01757,SeLEV6574_g01765,SeLEV6574_g01828,SeLEV6574_g01967,SeLEV6574_g02007,SeLEV6574_g02016,SeLEV6574_g02280,SeLEV6574_g02286,SeLEV6574_g02288,SeLEV6574_g02317,SeLEV6574_g02483,SeLEV657…										2	no		no		yes	no	no		no		no		no		no
	OG0000007				CcCBS67573_g07448,CcCBS67573_g08731,CcCBS67573_g03143,CcCBS67573_g09749	XP_006675615.1,XP_006675809.1,XP_006676067.1,XP_006676361.1,XP_006676425.1,XP_006676578.1,XP_006677217.1,XP_006677365.1,XP_006677823.1,XP_006678400.1,XP_006678433.1,XP_006678434.1,XP_006678715.1,XP_006678718.1,XP_006678729.1,XP_006678931.1,XP_006679166.1,XP_006679407.1,XP_006679429.1,XP_006679946.1,XP_006679947.1,XP_006680120.1,XP_006680127.1,XP_006680320.1,XP_006680326.1,XP_006680334.1,XP_006680…	OAJ32733.1,OAJ32780.1,OAJ32782.1,OAJ32790.1,OAJ32800.1,OAJ32878.1,OAJ35757.1,OAJ36749.1,OAJ36810.1,OAJ36811.1,OAJ36812.1,OAJ36813.1,OAJ36814.1,OAJ37371.1,OAJ37413.1,OAJ37652.1,OAJ37733.1,OAJ38599.1,OAJ38603.1,OAJ38610.1,OAJ38667.1,OAJ38733.1,OAJ39112.1,OAJ39245.1,OAJ39250.1,OAJ39326.1,OAJ40069.1,OAJ40771.1,OAJ41341.1,OAJ41382.1,OAJ41383.1,OAJ41443.1,OAJ41444.1,OAJ41549.1,OAJ41550.1,OAJ42042.1,OAJ…	HpJEL142_g04600,HpJEL142_g04607,HpJEL142_g04809,HpJEL142_g04451,HpJEL142_g01754			SpCBS45565_g07758		5	no		no		no		no		no		no		no		no
	OG0000008	SeMB42_g00799,SeMB42_g01842,SeMB42_g01845,SeMB42_g01848,SeMB42_g03386,SeMB42_g03537,SeMB42_g04349,SeMB42_g05025	SeLEV6574_g00011,SeLEV6574_g00029,SeLEV6574_g00366,SeLEV6574_g01617,SeLEV6574_g03022,SeLEV6574_g03804,SeLEV6574_g05409	SmJEL517_g00396,SmJEL517_g00086,SmJEL517_g00099,SmJEL517_g00100,SmJEL517_g00101,SmJEL517_g00102,SmJEL517_g00103,SmJEL517_g00104,SmJEL517_g00105,SmJEL517_g00531,SmJEL517_g03614,SmJEL517_g03613,SmJEL517_g04894,SmJEL517_g04895,SmJEL517_g04896,SmJEL517_g04897,SmJEL517_g05060,SmJEL517_g05417,SmJEL517_g01776,SmJEL517_g06066,SmJEL517_g02226	CcCBS67573_g00785,CcCBS67573_g00786,CcCBS67573_g00782,CcCBS67573_g00787,CcCBS67573_g00904,CcCBS67573_g05008,CcCBS67573_g05541,CcCBS67573_g05542,CcCBS67573_g05545,CcCBS67573_g01919,CcCBS67573_g01920,CcCBS67573_g00278,CcCBS67573_g02213,CcCBS67573_g08465,CcCBS67573_g08466	XP_006674912.1,XP_006676618.1,XP_006677017.1,XP_006677151.1,XP_006678147.1,XP_006680022.1,XP_006680437.1,XP_006681533.1,XP_006681780.1,XP_006681781.1,XP_006682140.1,XP_006683004.1,XP_006683277.1	OAJ37158.1,OAJ38160.1,OAJ39871.1,OAJ39872.1,OAJ39873.1,OAJ39874.1,OAJ40635.1,OAJ40636.1,OAJ40637.1,OAJ42364.1,OAJ42837.1,OAJ43148.1,OAJ43149.1,OAJ43976.1,OAJ43979.1,OAJ44864.1,OAJ45381.1	HpJEL142_g04767,HpJEL142_g04613,HpJEL142_g04614,HpJEL142_g04675,HpJEL142_g01591,HpJEL142_g02457,HpJEL142_g02458,HpJEL142_g02459	PhCBS80983_g05386,PhCBS80983_g05447,PhCBS80983_g01894,PhCBS80983_g02108,PhCBS80983_g03110,PhCBS80983_g03924,PhCBS80983_g04282,PhCBS80983_g04648,PhCBS80983_g04895	XP_016604142.1,XP_016606767.1,XP_016606784.1,XP_016607142.1,XP_016607587.1,XP_016610005.1,XP_016610658.1	SpCBS45565_g00393,SpCBS45565_g05145,SpCBS45565_g05169,SpCBS45565_g05170,SpCBS45565_g05483,SpCBS45565_g05946,SpCBS45565_g06218,SpCBS45565_g06290	KXS10974.1,KXS19707.1	11	yes	no	no		no		no		no		no		no		no
	OG0000009	SeMB42_g02939,SeMB42_g02945,SeMB42_g06982,SeMB42_g06983	SeLEV6574_g04522,SeLEV6574_g06782	SmJEL517_g00165,SmJEL517_g00607,SmJEL517_g04298,SmJEL517_g00979,SmJEL517_g04837,SmJEL517_g05244,SmJEL517_g05634,SmJEL517_g05897,SmJEL517_g06008	CcCBS67573_g09830,CcCBS67573_g10095,CcCBS67573_g04257,CcCBS67573_g04418,CcCBS67573_g04512,CcCBS67573_g04636,CcCBS67573_g01011,CcCBS67573_g01173,CcCBS67573_g05352,CcCBS67573_g00147,CcCBS67573_g05613,CcCBS67573_g01568,CcCBS67573_g01803,CcCBS67573_g01814,CcCBS67573_g07131,CcCBS67573_g02062,CcCBS67573_g02273,CcCBS67573_g08115,CcCBS67573_g00344,CcCBS67573_g08215,CcCBS67573_g02441,CcCBS67573_g08537,CcC…	XP_006674876.1,XP_006675154.1,XP_006675195.1,XP_006676545.1,XP_006677821.1,XP_006679381.1,XP_006681899.1,XP_006682558.1,XP_006683026.1,XP_006683043.1	OAJ35824.1,OAJ37191.1,OAJ37253.1,OAJ37668.1,OAJ37669.1,OAJ37670.1,OAJ37942.1,OAJ38778.1,OAJ39762.1,OAJ45233.1,OAJ45382.1,OAJ45383.1	HpJEL142_g04547,HpJEL142_g04738,HpJEL142_g04771,HpJEL142_g04244,HpJEL142_g04831,HpJEL142_g04666,HpJEL142_g04845,HpJEL142_g04753,HpJEL142_g00544,HpJEL142_g01776,HpJEL142_g02034,HpJEL142_g02035,HpJEL142_g02824,HpJEL142_g02836	PhCBS80983_g01343,PhCBS80983_g06048,PhCBS80983_g02066,PhCBS80983_g04349,PhCBS80983_g04461,PhCBS80983_g01188	XP_016607131.1,XP_016607259.1,XP_016608026.1,XP_016608084.1,XP_016608159.1,XP_016611876.1	SpCBS45565_g03136,SpCBS45565_g03207,SpCBS45565_g04133,SpCBS45565_g05227,SpCBS45565_g05955	KXS09504.1,KXS10818.1,KXS13313.1,KXS16473.1,KXS17986.1,KXS18959.1,KXS22414.1	11	yes	no	no		no		no		no		no		no		no
	OG0000010	SeMB42_g05963	SeLEV6574_g04483	SmJEL517_g03329	CcCBS67573_g09858,CcCBS67573_g00724,CcCBS67573_g00726,CcCBS67573_g04206,CcCBS67573_g04203,CcCBS67573_g04252,CcCBS67573_g10236,CcCBS67573_g04563,CcCBS67573_g10449,CcCBS67573_g05018,CcCBS67573_g10550,CcCBS67573_g06483,CcCBS67573_g06871,CcCBS67573_g06873,CcCBS67573_g07410,CcCBS67573_g02150,CcCBS67573_g02166,CcCBS67573_g07749,CcCBS67573_g02425,CcCBS67573_g08764,CcCBS67573_g08792,CcCBS67573_g08793,CcC…	XP_006675712.1,XP_006676478.1,XP_006676479.1,XP_006676480.1,XP_006676818.1,XP_006677094.1,XP_006677778.1,XP_006678297.1,XP_006678298.1,XP_006678345.1,XP_006678357.1,XP_006678814.1,XP_006678815.1,XP_006678901.1,XP_006679338.1,XP_006679557.1,XP_006680225.1,XP_006680226.1,XP_006680230.1,XP_006680252.1,XP_006681307.1,XP_006681311.1,XP_006681959.1,XP_006682110.1,XP_006682111.1,XP_006682117.1,XP_006682…	OAJ36180.1,OAJ37660.1,OAJ38340.1,OAJ38875.1,OAJ38876.1,OAJ39186.1,OAJ39356.1,OAJ39493.1,OAJ40034.1,OAJ40038.1,OAJ40120.1,OAJ40905.1,OAJ41221.1,OAJ41260.1,OAJ41572.1,OAJ41594.1,OAJ41595.1,OAJ41636.1,OAJ41637.1,OAJ42029.1,OAJ42423.1,OAJ42447.1,OAJ43980.1,OAJ44654.1,OAJ44714.1,OAJ44718.1,OAJ45129.1,OAJ45297.1	HpJEL142_g04490,HpJEL142_g00155,HpJEL142_g00356	PhCBS80983_g06394,PhCBS80983_g02779,PhCBS80983_g02849,PhCBS80983_g03330,PhCBS80983_g00971	XP_016608034.1,XP_016610187.1,XP_016612273.1	SpCBS45565_g01999,SpCBS45565_g08166,SpCBS45565_g04553	KXS21773.1	11	yes	no	no		no		no		no		no		no		no
	OG0000011	SeMB42_g00367,SeMB42_g00716,SeMB42_g00717,SeMB42_g03042,SeMB42_g05519,SeMB42_g06896,SeMB42_g06902,SeMB42_g07413	SeLEV6574_g00878,SeLEV6574_g01292,SeLEV6574_g02408,SeLEV6574_g03263,SeLEV6574_g03264,SeLEV6574_g04591,SeLEV6574_g04933,SeLEV6574_g05202	SmJEL517_g03008,SmJEL517_g03633,SmJEL517_g04759,SmJEL517_g04802,SmJEL517_g01360,SmJEL517_g01546,SmJEL517_g01545,SmJEL517_g02025	CcCBS67573_g00903,CcCBS67573_g00906,CcCBS67573_g06369,CcCBS67573_g00352,CcCBS67573_g00338,CcCBS67573_g02914,CcCBS67573_g02949,CcCBS67573_g00561,CcCBS67573_g00563	XP_006676788.1,XP_006678039.1,XP_006678167.1,XP_006678734.1,XP_006679052.1,XP_006679554.1,XP_006681191.1,XP_006681548.1,XP_006681932.1	OAJ37788.1,OAJ37962.1,OAJ38061.1,OAJ38857.1,OAJ39728.1,OAJ40857.1,OAJ41539.1,OAJ41540.1,OAJ44091.1,OAJ44092.1,OAJ44270.1	HpJEL142_g00273,HpJEL142_g00924,HpJEL142_g01332,HpJEL142_g01750,HpJEL142_g01990,HpJEL142_g02024,HpJEL142_g02695,HpJEL142_g03257,HpJEL142_g03324	PhCBS80983_g00165,PhCBS80983_g05510,PhCBS80983_g05954,PhCBS80983_g02063,PhCBS80983_g00270,PhCBS80983_g02164,PhCBS80983_g02489,PhCBS80983_g03079,PhCBS80983_g03549	XP_016603838.1,XP_016604869.1,XP_016605053.1,XP_016605529.1,XP_016606910.1,XP_016606911.1,XP_016607044.1,XP_016610510.1,XP_016612814.1,XP_016613230.1	SpCBS45565_g07578,SpCBS45565_g07659,SpCBS45565_g02819,SpCBS45565_g02893,SpCBS45565_g00838,SpCBS45565_g04417,SpCBS45565_g05906,SpCBS45565_g06282,SpCBS45565_g01824	KXS09529.1,KXS10801.1,KXS11241.1,KXS13794.1,KXS15928.1,KXS19215.1,KXS21750.1,KXS21993.1	11	yes	no	no		no		no		no		no		no		no
	OG0000012	SeMB42_g03218,SeMB42_g06573,SeMB42_g06576	SeLEV6574_g07437,SeLEV6574_g07586	SmJEL517_g00179,SmJEL517_g00180,SmJEL517_g02915,SmJEL517_g03590,SmJEL517_g00506,SmJEL517_g00507,SmJEL517_g00519,SmJEL517_g00521,SmJEL517_g03600,SmJEL517_g04167,SmJEL517_g04286,SmJEL517_g04287,SmJEL517_g04423,SmJEL517_g04422,SmJEL517_g04973,SmJEL517_g05953,SmJEL517_g02076,SmJEL517_g02110,SmJEL517_g02194	CcCBS67573_g00750,CcCBS67573_g00963,CcCBS67573_g00928,CcCBS67573_g10593,CcCBS67573_g05395,CcCBS67573_g05433,CcCBS67573_g05478,CcCBS67573_g00326,CcCBS67573_g02295,CcCBS67573_g08161,CcCBS67573_g09613	XP_006683347.1,XP_006683416.1		HpJEL142_g04492,HpJEL142_g03896,HpJEL142_g03897,HpJEL142_g03898,HpJEL142_g00932	PhCBS80983_g05727,PhCBS80983_g02480	XP_016604391.1,XP_016604393.1,XP_016604657.1,XP_016612307.1,XP_016612310.1,XP_016612807.1	SpCBS45565_g02369,SpCBS45565_g08356,SpCBS45565_g06289,SpCBS45565_g07403	KXS08937.1,KXS08940.1,KXS08941.1,KXS08942.1,KXS09794.1,KXS09795.1,KXS09800.1,KXS09804.1,KXS09808.1,KXS09866.1,KXS09867.1,KXS10110.1,KXS11093.1,KXS11147.1,KXS11150.1,KXS11154.1,KXS11359.1,KXS11360.1,KXS12741.1,KXS13224.1,KXS13316.1,KXS13361.1,KXS13363.1,KXS13365.1,KXS16236.1,KXS16281.1,KXS16282.1,KXS17331.1,KXS17332.1,KXS17469.1,KXS18130.1,KXS18613.1,KXS18700.1,KXS20041.1,KXS20270.1,KXS20271.1,KXS…	10	no		no		no		no		no		no		no		no
	OG0000013	SeMB42_g00084,SeMB42_g00315,SeMB42_g01380,SeMB42_g02555,SeMB42_g03616,SeMB42_g03974,SeMB42_g04115,SeMB42_g04116,SeMB42_g04122,SeMB42_g04124,SeMB42_g04611,SeMB42_g04832,SeMB42_g07429	SeLEV6574_g00007,SeLEV6574_g00186,SeLEV6574_g00279,SeLEV6574_g00338,SeLEV6574_g00995,SeLEV6574_g01690,SeLEV6574_g01851,SeLEV6574_g02335,SeLEV6574_g04197,SeLEV6574_g04958,SeLEV6574_g05139,SeLEV6574_g06723,SeLEV6574_g06964,SeLEV6574_g07171,SeLEV6574_g07705,SeLEV6574_g07815					HpJEL142_g04495,HpJEL142_g04843,HpJEL142_g02401	PhCBS80983_g02325,PhCBS80983_g00677	XP_016604334.1,XP_016604337.1,XP_016604411.1,XP_016604412.1,XP_016604861.1,XP_016604940.1,XP_016605006.1,XP_016605024.1,XP_016605239.1,XP_016605251.1,XP_016605324.1,XP_016605441.1,XP_016605587.1,XP_016605978.1,XP_016605988.1,XP_016606082.1,XP_016606083.1,XP_016606179.1,XP_016606735.1,XP_016606932.1,XP_016606933.1,XP_016607379.1,XP_016607575.1,XP_016607809.1,XP_016607856.1,XP_016608126.1,XP_016608…	SpCBS45565_g03777,SpCBS45565_g05717,SpCBS45565_g05968,SpCBS45565_g05969		6	no		no		no		no		no		no		no		no
	OG0000014	SeMB42_g06951,SeMB42_g07511	SeLEV6574_g05402,SeLEV6574_g06595	SmJEL517_g04121,SmJEL517_g00920,SmJEL517_g04685	CcCBS67573_g00002,CcCBS67573_g06032,CcCBS67573_g09004	XP_006681884.1,XP_006681939.1,XP_006682083.1,XP_006682085.1	OAJ37701.1,OAJ37768.1,OAJ37769.1,OAJ37795.1,OAJ37798.1	HpJEL142_g04456,HpJEL142_g02460	PhCBS80983_g00149,PhCBS80983_g05310,PhCBS80983_g06066,PhCBS80983_g00409,PhCBS80983_g03383,PhCBS80983_g04767	XP_016604242.1,XP_016605009.1,XP_016606335.1,XP_016606920.1,XP_016607464.1,XP_016609677.1,XP_016609762.1,XP_016610459.1,XP_016611356.1	SpCBS45565_g00111,SpCBS45565_g00194,SpCBS45565_g07686,SpCBS45565_g04206,SpCBS45565_g00983,SpCBS45565_g00984,SpCBS45565_g01427,SpCBS45565_g01832	KXS09161.1,KXS09478.1,KXS09511.1,KXS09516.1,KXS09688.1,KXS09780.1,KXS10565.1,KXS10595.1,KXS10716.1,KXS10778.1,KXS11228.1,KXS12032.1,KXS12034.1,KXS12244.1,KXS12245.1,KXS12796.1,KXS12911.1,KXS15382.1,KXS15492.1,KXS16092.1,KXS16365.1,KXS16372.1,KXS16374.1,KXS16375.1,KXS19839.1,KXS20014.1,KXS20038.1,KXS20241.1,KXS20626.1,KXS20689.1,KXS20701.1,KXS20702.1,KXS21176.1,KXS21708.1,KXS21719.1,KXS21721.1,KXS…	11	yes	no	no		no		no		no		no		no		no
	OG0000015	SeMB42_g01196,SeMB42_g01465,SeMB42_g01800,SeMB42_g02419,SeMB42_g03453,SeMB42_g03642,SeMB42_g03787,SeMB42_g04588,SeMB42_g04752,SeMB42_g04939,SeMB42_g05632,SeMB42_g05838,SeMB42_g06727,SeMB42_g06914,SeMB42_g07116,SeMB42_g07882	SeLEV6574_g00237,SeLEV6574_g00256,SeLEV6574_g00716,SeLEV6574_g00958,SeLEV6574_g00969,SeLEV6574_g01039,SeLEV6574_g01125,SeLEV6574_g01359,SeLEV6574_g01380,SeLEV6574_g01551,SeLEV6574_g01732,SeLEV6574_g01764,SeLEV6574_g01921,SeLEV6574_g02087,SeLEV6574_g02315,SeLEV6574_g02439,SeLEV6574_g02766,SeLEV6574_g02916,SeLEV6574_g02954,SeLEV6574_g03092,SeLEV6574_g03245,SeLEV6574_g03601,SeLEV6574_g03612,SeLEV657…	SmJEL517_g04977,SmJEL517_g02023									3	no		no		no		no		no		no		yes	no	no
	OG0000016	SeMB42_g07463	SeLEV6574_g00542,SeLEV6574_g05422,SeLEV6574_g06768	SmJEL517_g01015,SmJEL517_g05198	CcCBS67573_g03882,CcCBS67573_g04000,CcCBS67573_g04071,CcCBS67573_g04132,CcCBS67573_g04137,CcCBS67573_g04358,CcCBS67573_g00978,CcCBS67573_g00979,CcCBS67573_g00992,CcCBS67573_g00997,CcCBS67573_g04805,CcCBS67573_g04829,CcCBS67573_g10571,CcCBS67573_g05320,CcCBS67573_g10690,CcCBS67573_g05555,CcCBS67573_g05721,CcCBS67573_g06031,CcCBS67573_g01682,CcCBS67573_g06817,CcCBS67573_g01847,CcCBS67573_g07409,CcC…	XP_006677621.1,XP_006678019.1,XP_006678291.1,XP_006679976.1,XP_006681007.1,XP_006681013.1,XP_006683425.1	OAJ38171.1,OAJ40207.1,OAJ41657.1,OAJ43847.1,OAJ44246.1,OAJ44247.1	HpJEL142_g04647,HpJEL142_g04473,HpJEL142_g04305,HpJEL142_g04838,HpJEL142_g04730,HpJEL142_g04465,HpJEL142_g04826,HpJEL142_g00913,HpJEL142_g00940	PhCBS80983_g03472	XP_016605124.1,XP_016605685.1,XP_016609309.1,XP_016611354.1	SpCBS45565_g08291,SpCBS45565_g06337,SpCBS45565_g01909	KXS10541.1,KXS11301.1,KXS16813.1	11	yes	no	no		no		no		no		no		no		no
	OG0000017				CcCBS67573_g10149,CcCBS67573_g04293,CcCBS67573_g04339,CcCBS67573_g04340,CcCBS67573_g05095,CcCBS67573_g06382,CcCBS67573_g06502,CcCBS67573_g02576,CcCBS67573_g02788,CcCBS67573_g00623,CcCBS67573_g00622,CcCBS67573_g03738	XP_006678441.1,XP_006678643.1	OAJ41571.1,OAJ41627.1,OAJ43523.1,OAJ43524.1,OAJ43525.1,OAJ43526.1,OAJ43527.1	HpJEL142_g04788,HpJEL142_g04295,HpJEL142_g04329,HpJEL142_g04340,HpJEL142_g04425,HpJEL142_g04535,HpJEL142_g04786,HpJEL142_g04498,HpJEL142_g04746,HpJEL142_g00679,HpJEL142_g02413,HpJEL142_g03972	PhCBS80983_g01266	XP_016606253.1		KXS08845.1,KXS09421.1,KXS09468.1,KXS09477.1,KXS09651.1,KXS09719.1,KXS10221.1,KXS10833.1,KXS10922.1,KXS11033.1,KXS11081.1,KXS11715.1,KXS11802.1,KXS11848.1,KXS12692.1,KXS13185.1,KXS13249.1,KXS13906.1,KXS14205.1,KXS14371.1,KXS14653.1,KXS14673.1,KXS14679.1,KXS14887.1,KXS15176.1,KXS15356.1,KXS15813.1,KXS16785.1,KXS17180.1,KXS17543.1,KXS17814.1,KXS18746.1,KXS19688.1,KXS19920.1,KXS20214.1,KXS20394.1,KXS…	7	no		no		no		no		no		no		no		no
	OG0000018	SeMB42_g03648,SeMB42_g06793,SeMB42_g07536	SeLEV6574_g05313,SeLEV6574_g05684,SeLEV6574_g05685	SmJEL517_g02379,SmJEL517_g02559,SmJEL517_g02560,SmJEL517_g03150,SmJEL517_g04126,SmJEL517_g04127,SmJEL517_g01094,SmJEL517_g01325,SmJEL517_g01323,SmJEL517_g05054,SmJEL517_g05053,SmJEL517_g01583,SmJEL517_g02193		XP_006675457.1	OAJ36921.1		PhCBS80983_g02908,PhCBS80983_g03777	XP_016606262.1,XP_016612007.1	SpCBS45565_g05026,SpCBS45565_g01495	KXS09039.1,KXS09480.1,KXS09671.1,KXS09672.1,KXS10323.1,KXS10325.1,KXS11505.1,KXS11578.1,KXS11702.1,KXS12347.1,KXS12748.1,KXS12850.1,KXS13021.1,KXS13142.1,KXS13386.1,KXS13462.1,KXS13978.1,KXS14119.1,KXS14507.1,KXS14616.1,KXS14757.1,KXS15435.1,KXS15605.1,KXS15606.1,KXS15942.1,KXS15953.1,KXS15957.1,KXS16089.1,KXS16588.1,KXS16590.1,KXS16631.1,KXS17079.1,KXS17358.1,KXS17359.1,KXS17384.1,KXS17392.1,KXS…	9	no		no		no		no		no		no		no		no
	OG0000019	SeMB42_g02080,SeMB42_g05856,SeMB42_g06088	SeLEV6574_g03492,SeLEV6574_g07468	SmJEL517_g02874,SmJEL517_g05438,SmJEL517_g05619	CcCBS67573_g03806,CcCBS67573_g09949,CcCBS67573_g04008,CcCBS67573_g04014,CcCBS67573_g04517,CcCBS67573_g04787,CcCBS67573_g04788,CcCBS67573_g04786,CcCBS67573_g05019,CcCBS67573_g05102,CcCBS67573_g01585,CcCBS67573_g01586,CcCBS67573_g01587,CcCBS67573_g06434,CcCBS67573_g06869,CcCBS67573_g02088,CcCBS67573_g02211,CcCBS67573_g00350,CcCBS67573_g00385,CcCBS67573_g00387,CcCBS67573_g08237,CcCBS67573_g09041,CcC…	XP_006675109.1,XP_006676266.1,XP_006676732.1,XP_006680815.1,XP_006680869.1	OAJ36103.1,OAJ36104.1,OAJ36105.1,OAJ36147.1,OAJ39985.1,OAJ43627.1,OAJ43628.1	HpJEL142_g04834,HpJEL142_g04768,HpJEL142_g01593,HpJEL142_g01840,HpJEL142_g01841,HpJEL142_g02533,HpJEL142_g02534,HpJEL142_g02535,HpJEL142_g03561,HpJEL142_g04039	PhCBS80983_g02094,PhCBS80983_g00342,PhCBS80983_g02655,PhCBS80983_g03656,PhCBS80983_g01020	XP_016603973.1,XP_016606961.1,XP_016607186.1,XP_016610357.1,XP_016610358.1,XP_016611699.1	SpCBS45565_g03084,SpCBS45565_g01184,SpCBS45565_g06855,SpCBS45565_g06907,SpCBS45565_g07365	KXS08923.1,KXS12665.1,KXS12677.1,KXS13706.1	11	yes	no	no		no		no		no		no		no		no
	OG0000020		SeLEV6574_g01745,SeLEV6574_g03879	SmJEL517_g02646,SmJEL517_g05181,SmJEL517_g01599	CcCBS67573_g10038,CcCBS67573_g10040,CcCBS67573_g10286,CcCBS67573_g01003,CcCBS67573_g05953,CcCBS67573_g05956,CcCBS67573_g05957,CcCBS67573_g06017,CcCBS67573_g06071,CcCBS67573_g07803,CcCBS67573_g07805,CcCBS67573_g07806,CcCBS67573_g07807,CcCBS67573_g07808,CcCBS67573_g07809,CcCBS67573_g07810,CcCBS67573_g07811,CcCBS67573_g07998,CcCBS67573_g08224,CcCBS67573_g08225,CcCBS67573_g08228,CcCBS67573_g02511,CcC…	XP_006679776.1,XP_006682265.1	OAJ42527.1,OAJ44803.1		PhCBS80983_g00653,PhCBS80983_g01283	XP_016605578.1,XP_016606505.1,XP_016607765.1,XP_016607917.1,XP_016608865.1	SpCBS45565_g00471,SpCBS45565_g04345,SpCBS45565_g05364,SpCBS45565_g05462,SpCBS45565_g05882,SpCBS45565_g07269	KXS09718.1,KXS09879.1,KXS10708.1,KXS14578.1,KXS15596.1,KXS17793.1	9	no		no		no		no		no		no		no		no
	OG0000021				CcCBS67573_g10250	XP_006675552.1,XP_006675761.1,XP_006675807.1,XP_006675898.1,XP_006676679.1,XP_006676701.1,XP_006676937.1,XP_006677892.1,XP_006677911.1,XP_006678143.1,XP_006678772.1,XP_006678988.1,XP_006678991.1,XP_006679008.1,XP_006679009.1,XP_006679070.1,XP_006679131.1,XP_006679253.1,XP_006679431.1,XP_006680693.1,XP_006680750.1,XP_006681104.1,XP_006681128.1,XP_006681186.1,XP_006681364.1,XP_006681694.1,XP_006681…	OAJ36819.1,OAJ37315.1,OAJ37316.1,OAJ37361.1,OAJ37686.1,OAJ37694.1,OAJ37902.1,OAJ37903.1,OAJ38169.1,OAJ38265.1,OAJ38586.1,OAJ38656.1,OAJ38736.1,OAJ39484.1,OAJ39491.1,OAJ39574.1,OAJ39576.1,OAJ40196.1,OAJ40788.1,OAJ41024.1,OAJ41025.1,OAJ41026.1,OAJ41107.1,OAJ41119.1,OAJ41349.1,OAJ41777.1,OAJ43078.1,OAJ43533.1,OAJ43814.1,OAJ44224.1,OAJ44485.1,OAJ44509.1,OAJ45345.1,OAJ45434.1,OAJ45450.1	HpJEL142_g04594					4	no		no		no		no		no		no		no		no
	OG0000022	SeMB42_g04590,SeMB42_g05006,SeMB42_g07452	SeLEV6574_g03645,SeLEV6574_g05591,SeLEV6574_g07717	SmJEL517_g01010,SmJEL517_g01011,SmJEL517_g01012,SmJEL517_g01008,SmJEL517_g04794,SmJEL517_g05787,SmJEL517_g02107,SmJEL517_g02108,SmJEL517_g02133,SmJEL517_g02344	CcCBS67573_g10288	XP_006683238.1			PhCBS80983_g05202,PhCBS80983_g05277,PhCBS80983_g05410,PhCBS80983_g06114,PhCBS80983_g06125,PhCBS80983_g06228,PhCBS80983_g02292,PhCBS80983_g03038,PhCBS80983_g04003,PhCBS80983_g04066,PhCBS80983_g00921,PhCBS80983_g04232,PhCBS80983_g04276,PhCBS80983_g01065,PhCBS80983_g04883,PhCBS80983_g01264	XP_016604759.1,XP_016605238.1,XP_016605889.1,XP_016607761.1,XP_016607762.1,XP_016607844.1,XP_016608262.1,XP_016612655.1,XP_016612689.1,XP_016612992.1	SpCBS45565_g07655,SpCBS45565_g02143,SpCBS45565_g07769,SpCBS45565_g03355,SpCBS45565_g03877,SpCBS45565_g03908,SpCBS45565_g01110,SpCBS45565_g05259,SpCBS45565_g05465,SpCBS45565_g07143	KXS09591.1,KXS09832.1,KXS10680.1,KXS12389.1,KXS13002.1,KXS15018.1,KXS15388.1,KXS16836.1,KXS20707.1,KXS22176.1,KXS22207.1,KXS22285.1	9	no		no		no		no		no		no		no		no
	OG0000023	SeMB42_g00059,SeMB42_g00606,SeMB42_g02240,SeMB42_g03260,SeMB42_g04835	SeLEV6574_g00559,SeLEV6574_g00656,SeLEV6574_g01271,SeLEV6574_g02720,SeLEV6574_g02834,SeLEV6574_g04661	SmJEL517_g00248,SmJEL517_g04900,SmJEL517_g01215,SmJEL517_g05164,SmJEL517_g05644,SmJEL517_g02068	CcCBS67573_g04688,CcCBS67573_g05737,CcCBS67573_g06402,CcCBS67573_g06793,CcCBS67573_g06932,CcCBS67573_g02979,CcCBS67573_g09563,CcCBS67573_g09570	XP_006678229.1,XP_006681321.1,XP_006681603.1	OAJ38296.1,OAJ38413.1,OAJ39415.1,OAJ41459.1,OAJ41460.1,OAJ41461.1,OAJ43349.1,OAJ44093.1	HpJEL142_g03922,HpJEL142_g01302,HpJEL142_g02728,HpJEL142_g03283,HpJEL142_g03831,HpJEL142_g04281	PhCBS80983_g00018,PhCBS80983_g05238,PhCBS80983_g05234,PhCBS80983_g01471,PhCBS80983_g02474,PhCBS80983_g00454	XP_016606063.1,XP_016606544.1,XP_016608785.1,XP_016609327.1,XP_016610803.1,XP_016612628.1	SpCBS45565_g07870,SpCBS45565_g07893,SpCBS45565_g02466,SpCBS45565_g03859,SpCBS45565_g06480	KXS09372.1,KXS11356.1,KXS12668.1,KXS16122.1,KXS20824.1	11	yes	no	no		no		no		no		no		no		no
	OG0000024	SeMB42_g01924,SeMB42_g02077,SeMB42_g02327,SeMB42_g02329,SeMB42_g04860	SeLEV6574_g03119,SeLEV6574_g05555,SeLEV6574_g05567,SeLEV6574_g07914	SmJEL517_g00262,SmJEL517_g04169,SmJEL517_g05436,SmJEL517_g05673,SmJEL517_g02159	CcCBS67573_g04782,CcCBS67573_g01084,CcCBS67573_g01210,CcCBS67573_g05864,CcCBS67573_g01433,CcCBS67573_g06323,CcCBS67573_g01881,CcCBS67573_g00472,CcCBS67573_g02739,CcCBS67573_g03697	XP_006675076.1,XP_006675084.1,XP_006677205.1,XP_006677258.1,XP_006680629.1,XP_006681016.1	OAJ36153.1,OAJ36321.1,OAJ40228.1,OAJ40611.1,OAJ43663.1,OAJ43664.1,OAJ43665.1,OAJ43666.1,OAJ44319.1	HpJEL142_g01968,HpJEL142_g02204,HpJEL142_g02377	PhCBS80983_g01386,PhCBS80983_g01559,PhCBS80983_g05512,PhCBS80983_g02341,PhCBS80983_g01075	XP_016604704.1,XP_016605550.1,XP_016605829.1,XP_016606625.1,XP_016606981.1,XP_016610366.1	SpCBS45565_g02872,SpCBS45565_g04272,SpCBS45565_g01171,SpCBS45565_g05592,SpCBS45565_g06862	KXS08925.1,KXS12675.1,KXS18230.1,KXS18842.1	11	yes	no	no		no		no		no		no		no		no
	OG0000025	SeMB42_g04467	SeLEV6574_g04260	SmJEL517_g00766,SmJEL517_g03948,SmJEL517_g00815,SmJEL517_g04991,SmJEL517_g05358,SmJEL517_g01788	CcCBS67573_g00814,CcCBS67573_g01191,CcCBS67573_g05425,CcCBS67573_g05426,CcCBS67573_g05500	XP_006674954.1,XP_006675413.1,XP_006675879.1,XP_006676059.1,XP_006676341.1	OAJ36697.1,OAJ36698.1,OAJ36699.1,OAJ36700.1,OAJ36701.1,OAJ36702.1,OAJ36703.1,OAJ36704.1,OAJ36705.1	HpJEL142_g04344,HpJEL142_g04346,HpJEL142_g04543,HpJEL142_g04369,HpJEL142_g04370,HpJEL142_g04586,HpJEL142_g04740,HpJEL142_g04732,HpJEL142_g04637,HpJEL142_g02978	PhCBS80983_g05996,PhCBS80983_g03834	XP_016604824.1	SpCBS45565_g02202	KXS08963.1,KXS09829.1,KXS09914.1,KXS09916.1,KXS10050.1,KXS10288.1,KXS11519.1,KXS11607.1,KXS12331.1,KXS14094.1,KXS14951.1,KXS15362.1,KXS17274.1,KXS18943.1,KXS19153.1,KXS19648.1,KXS20051.1,KXS20197.1,KXS22383.1	11	yes	no	no		no		no		no		no		no		no
	OG0000026	SeMB42_g00342,SeMB42_g00574,SeMB42_g00727,SeMB42_g01010,SeMB42_g01249,SeMB42_g01267,SeMB42_g01552,SeMB42_g01875,SeMB42_g02280,SeMB42_g02569,SeMB42_g02664,SeMB42_g03669,SeMB42_g04904,SeMB42_g05091,SeMB42_g05623,SeMB42_g05927,SeMB42_g06751,SeMB42_g07237	SeLEV6574_g00466,SeLEV6574_g00622,SeLEV6574_g00690,SeLEV6574_g00913,SeLEV6574_g01019,SeLEV6574_g01101,SeLEV6574_g01145,SeLEV6574_g01659,SeLEV6574_g02122,SeLEV6574_g02988,SeLEV6574_g02999,SeLEV6574_g03008,SeLEV6574_g03251,SeLEV6574_g03929,SeLEV6574_g04355,SeLEV6574_g04448,SeLEV6574_g05287,SeLEV6574_g05343,SeLEV6574_g06215,SeLEV6574_g06322,SeLEV6574_g06335,SeLEV6574_g07048,SeLEV6574_g08169,SeLEV657…	SmJEL517_g02773,SmJEL517_g05693,SmJEL517_g01865	CcCBS67573_g06926	XP_006676086.1,XP_006678176.1	OAJ36918.1	HpJEL142_g00612,HpJEL142_g02860	PhCBS80983_g01535,PhCBS80983_g03420	XP_016606297.1	SpCBS45565_g01462,SpCBS45565_g01948	KXS11548.1,KXS18494.1	11	yes	no	no		no		no		no		no		no		no
	OG0000027	SeMB42_g00230,SeMB42_g02900,SeMB42_g03140,SeMB42_g03178,SeMB42_g03371,SeMB42_g03373,SeMB42_g03375,SeMB42_g03377	SeLEV6574_g03186,SeLEV6574_g04115,SeLEV6574_g04837,SeLEV6574_g06127	SmJEL517_g00975,SmJEL517_g04568,SmJEL517_g06239	CcCBS67573_g09826,CcCBS67573_g09977,CcCBS67573_g10335,CcCBS67573_g10341,CcCBS67573_g05052,CcCBS67573_g05049,CcCBS67573_g05050,CcCBS67573_g05051,CcCBS67573_g01728,CcCBS67573_g07029,CcCBS67573_g01927,CcCBS67573_g07346,CcCBS67573_g07347,CcCBS67573_g07726,CcCBS67573_g07737,CcCBS67573_g07846,CcCBS67573_g07848,CcCBS67573_g08275,CcCBS67573_g02662,CcCBS67573_g08596,CcCBS67573_g09123,CcCBS67573_g09124,CcC…	XP_006681947.1	OAJ37718.1	HpJEL142_g03875	PhCBS80983_g05305,PhCBS80983_g01437,PhCBS80983_g01438,PhCBS80983_g03873	XP_016605633.1,XP_016606459.1,XP_016610360.1,XP_016611561.1	SpCBS45565_g04388,SpCBS45565_g01645,SpCBS45565_g06857,SpCBS45565_g01858	KXS16640.1,KXS18527.1	11	yes	no	no		no		no		no		no		no		no
	OG0000028	SeMB42_g00136,SeMB42_g00478,SeMB42_g00480,SeMB42_g01878,SeMB42_g02306	SeLEV6574_g00231,SeLEV6574_g00340,SeLEV6574_g03249,SeLEV6574_g05318	SmJEL517_g02549,SmJEL517_g03132,SmJEL517_g03216,SmJEL517_g02125	CcCBS67573_g04083,CcCBS67573_g04868,CcCBS67573_g05240,CcCBS67573_g05312,CcCBS67573_g05664,CcCBS67573_g01426,CcCBS67573_g06142,CcCBS67573_g06195,CcCBS67573_g01896,CcCBS67573_g02520	XP_006675308.1,XP_006677159.1,XP_006677191.1,XP_006679512.1	OAJ36222.1,OAJ38993.1,OAJ40176.1,OAJ40217.1	HpJEL142_g00992,HpJEL142_g01159,HpJEL142_g02441,HpJEL142_g02996,HpJEL142_g03247	PhCBS80983_g01693,PhCBS80983_g05957,PhCBS80983_g01965,PhCBS80983_g02357,PhCBS80983_g03141,PhCBS80983_g03526	XP_016605119.1,XP_016605120.1,XP_016605839.1,XP_016607440.1,XP_016608521.1,XP_016612003.1,XP_016612925.1	SpCBS45565_g07744,SpCBS45565_g01162,SpCBS45565_g05022,SpCBS45565_g01259,SpCBS45565_g06341,SpCBS45565_g06779	KXS10024.1,KXS11134.1,KXS15408.1,KXS15417.1,KXS19433.1,KXS22226.1	11	yes	no	no		no		no		no		no		no		no
	OG0000029	SeMB42_g01769,SeMB42_g02570,SeMB42_g02802	SeLEV6574_g00623,SeLEV6574_g02202,SeLEV6574_g04692	SmJEL517_g01329,SmJEL517_g01970	CcCBS67573_g09860,CcCBS67573_g10031,CcCBS67573_g10032,CcCBS67573_g10033,CcCBS67573_g04927,CcCBS67573_g04923,CcCBS67573_g04924,CcCBS67573_g04929,CcCBS67573_g06208,CcCBS67573_g06207,CcCBS67573_g06211,CcCBS67573_g06212,CcCBS67573_g06802,CcCBS67573_g06803,CcCBS67573_g03027,CcCBS67573_g09099,CcCBS67573_g09100,CcCBS67573_g09101,CcCBS67573_g09102,CcCBS67573_g09103,CcCBS67573_g09672,CcCBS67573_g09674,CcC…	XP_006675772.1	OAJ36951.1,OAJ36952.1	HpJEL142_g00052,HpJEL142_g01223	PhCBS80983_g02440,PhCBS80983_g04415,PhCBS80983_g01152,PhCBS80983_g01190	XP_016605851.1,XP_016606183.1,XP_016607276.1,XP_016608088.1,XP_016609405.1,XP_016610694.1,XP_016611117.1	SpCBS45565_g03204,SpCBS45565_g04141,SpCBS45565_g01149,SpCBS45565_g05677,SpCBS45565_g06463,SpCBS45565_g07152,SpCBS45565_g07469	KXS14667.1,KXS16868.1,KXS18209.1,KXS18568.1,KXS19141.1	11	yes	no	no		no		no		no		no		no		no
	OG0000030	SeMB42_g07244	SeLEV6574_g07151	SmJEL517_g00122,SmJEL517_g00172,SmJEL517_g00173,SmJEL517_g00174,SmJEL517_g02863,SmJEL517_g02845,SmJEL517_g02846,SmJEL517_g03179,SmJEL517_g04116,SmJEL517_g04204,SmJEL517_g04707,SmJEL517_g04727,SmJEL517_g04728,SmJEL517_g04882,SmJEL517_g01210,SmJEL517_g05299	CcCBS67573_g03966,CcCBS67573_g03089	XP_006674907.1,XP_006683198.1	OAJ36462.1	HpJEL142_g04819,HpJEL142_g04028	PhCBS80983_g05966,PhCBS80983_g06062,PhCBS80983_g00613	XP_016605867.1,XP_016606877.1,XP_016612812.1	SpCBS45565_g07833,SpCBS45565_g01133,SpCBS45565_g06284,SpCBS45565_g01795	KXS10222.1,KXS10223.1,KXS10224.1,KXS10657.1,KXS10934.1,KXS10935.1,KXS11070.1,KXS11784.1,KXS12099.1,KXS12117.1,KXS12119.1,KXS12724.1,KXS12726.1,KXS12841.1,KXS14043.1,KXS15681.1,KXS15682.1,KXS15683.1,KXS16368.1,KXS17210.1,KXS18691.1,KXS18751.1,KXS20603.1,KXS20625.1,KXS22412.1	11	yes	no	no		no		no		no		no		no		no
	OG0000031	SeMB42_g02536,SeMB42_g03380,SeMB42_g03383,SeMB42_g03879,SeMB42_g07754	SeLEV6574_g02319,SeLEV6574_g03501,SeLEV6574_g04473,SeLEV6574_g05411,SeLEV6574_g05955,SeLEV6574_g07892,SeLEV6574_g08177	SmJEL517_g04583,SmJEL517_g05487	CcCBS67573_g06913,CcCBS67573_g08669,CcCBS67573_g08818,CcCBS67573_g09518,CcCBS67573_g09534	XP_006677653.1,XP_006677728.1,XP_006680470.1,XP_006681948.1	OAJ37716.1,OAJ40463.1,OAJ42391.1	HpJEL142_g04566		XP_016606820.1,XP_016608083.1	SpCBS45565_g03208,SpCBS45565_g01742	KXS09068.1,KXS09107.1,KXS09341.1,KXS10240.1,KXS11687.1,KXS12851.1,KXS13742.1,KXS14006.1,KXS14670.1,KXS15358.1,KXS15359.1,KXS15550.1,KXS15647.1,KXS15685.1,KXS15686.1,KXS15688.1,KXS15757.1,KXS15895.1,KXS16731.1,KXS16833.1,KXS17628.1,KXS18119.1,KXS18326.1,KXS18685.1,KXS20578.1,KXS21215.1,KXS21361.1,KXS21838.1,KXS22057.1	10	no		no		no		no		no		no		no		no
	OG0000032	SeMB42_g01139	SeLEV6574_g03565	SmJEL517_g05534	CcCBS67573_g00698,CcCBS67573_g05279,CcCBS67573_g01257,CcCBS67573_g01241,CcCBS67573_g01244,CcCBS67573_g01245,CcCBS67573_g01246,CcCBS67573_g05932,CcCBS67573_g06188,CcCBS67573_g07668,CcCBS67573_g02553,CcCBS67573_g03123,CcCBS67573_g03124,CcCBS67573_g00581	XP_006675861.1,XP_006676305.1,XP_006677500.1,XP_006678184.1,XP_006678217.1,XP_006680132.1	OAJ36411.1,OAJ36444.1,OAJ37963.1,OAJ37964.1,OAJ38384.1,OAJ38385.1,OAJ40114.1,OAJ40115.1,OAJ40116.1,OAJ40117.1,OAJ40118.1,OAJ40119.1,OAJ43864.1	HpJEL142_g04560,HpJEL142_g04659,HpJEL142_g04774,HpJEL142_g04665,HpJEL142_g00410,HpJEL142_g01423,HpJEL142_g03068,HpJEL142_g04141	PhCBS80983_g01413	XP_016604618.1	SpCBS45565_g05750	KXS09868.1,KXS11721.1,KXS15309.1,KXS15448.1,KXS18645.1,KXS19240.1,KXS19244.1,KXS19253.1,KXS19417.1	11	yes	no	no		no		no		no		no		no		no
	OG0000033	SeMB42_g00782,SeMB42_g05402,SeMB42_g06226,SeMB42_g07090	SeLEV6574_g00295,SeLEV6574_g00515,SeLEV6574_g03421	SmJEL517_g02393,SmJEL517_g04524,SmJEL517_g01235,SmJEL517_g01567,SmJEL517_g01714,SmJEL517_g01712,SmJEL517_g01713	CcCBS67573_g00994,CcCBS67573_g05966,CcCBS67573_g07251,CcCBS67573_g07252,CcCBS67573_g07905,CcCBS67573_g07972,CcCBS67573_g02724,CcCBS67573_g08718,CcCBS67573_g08958	XP_006676830.1,XP_006677140.1,XP_006677718.1,XP_006681873.1,XP_006681997.1,XP_006682560.1	OAJ37739.1,OAJ37742.1,OAJ38441.1,OAJ40146.1,OAJ45333.1	HpJEL142_g00698,HpJEL142_g01157,HpJEL142_g01236,HpJEL142_g01314	PhCBS80983_g05704,PhCBS80983_g00455,PhCBS80983_g04421,PhCBS80983_g04609,PhCBS80983_g01150	XP_016605273.1,XP_016607212.1,XP_016609313.1,XP_016609527.1,XP_016611427.1,XP_016611428.1	SpCBS45565_g03646,SpCBS45565_g04089,SpCBS45565_g04492,SpCBS45565_g07181	KXS12649.1,KXS14358.1,KXS14401.1,KXS20093.1	11	yes	no	no		no		no		no		no		no		no
	OG0000034	SeMB42_g02879,SeMB42_g02881,SeMB42_g03637,SeMB42_g05404,SeMB42_g05966,SeMB42_g06493	SeLEV6574_g00122,SeLEV6574_g03403,SeLEV6574_g04185,SeLEV6574_g04186,SeLEV6574_g04481,SeLEV6574_g06425	SmJEL517_g04112,SmJEL517_g04465,SmJEL517_g05547,SmJEL517_g01738	CcCBS67573_g01119,CcCBS67573_g05189,CcCBS67573_g06667,CcCBS67573_g01893,CcCBS67573_g02977	XP_006675155.1,XP_006675855.1,XP_006675877.1,XP_006677160.1,XP_006679153.1	OAJ36390.1,OAJ36657.1,OAJ40644.1,OAJ41420.1,OAJ41421.1,OAJ41422.1,OAJ41423.1,OAJ41424.1	HpJEL142_g04355,HpJEL142_g02546,HpJEL142_g04251	PhCBS80983_g05493,PhCBS80983_g05600,PhCBS80983_g02433	XP_016605543.1,XP_016606586.1,XP_016612359.1,XP_016612772.1,XP_016612773.1	SpCBS45565_g02324,SpCBS45565_g02879,SpCBS45565_g04307,SpCBS45565_g06605	KXS13292.1,KXS15769.1,KXS18464.1,KXS19289.1,KXS20528.1,KXS22109.1	11	yes	no	no		no		no		no		no		no		no
	OG0000035	SeMB42_g03833,SeMB42_g05901	SeLEV6574_g05721,SeLEV6574_g06367	SmJEL517_g02369,SmJEL517_g02391,SmJEL517_g02902,SmJEL517_g00555,SmJEL517_g03973,SmJEL517_g00837,SmJEL517_g04670,SmJEL517_g01428,SmJEL517_g01429,SmJEL517_g01430,SmJEL517_g01431,SmJEL517_g02227	CcCBS67573_g09842,CcCBS67573_g03883,CcCBS67573_g04456,CcCBS67573_g04830,CcCBS67573_g05151,CcCBS67573_g06469,CcCBS67573_g08086,CcCBS67573_g08761,CcCBS67573_g08833,CcCBS67573_g02853,CcCBS67573_g09709	XP_006676171.1	OAJ37524.1	HpJEL142_g00310	PhCBS80983_g01401,PhCBS80983_g05524,PhCBS80983_g03719,PhCBS80983_g01119	XP_016604870.1,XP_016605274.1,XP_016607547.1,XP_016608133.1	SpCBS45565_g03161,SpCBS45565_g04418,SpCBS45565_g04522,SpCBS45565_g07183	KXS11757.1,KXS12599.1,KXS13080.1,KXS13171.1,KXS13475.1,KXS13558.1,KXS16028.1,KXS17862.1,KXS19506.1,KXS20566.1,KXS21586.1,KXS21587.1,KXS21821.1,KXS21822.1	11	yes	no	no		no		no		no		no		no		no
	OG0000036		SeLEV6574_g04796		CcCBS67573_g09883,CcCBS67573_g10113,CcCBS67573_g01780,CcCBS67573_g02111,CcCBS67573_g07785,CcCBS67573_g00366,CcCBS67573_g00589,CcCBS67573_g00612,CcCBS67573_g00613,CcCBS67573_g00614,CcCBS67573_g00615,CcCBS67573_g00616,CcCBS67573_g00618,CcCBS67573_g00619,CcCBS67573_g03366,CcCBS67573_g03463	XP_006677069.1,XP_006677476.1,XP_006677477.1,XP_006677626.1,XP_006678948.1,XP_006680428.1,XP_006680855.1,XP_006683081.1	OAJ39559.1,OAJ40245.1,OAJ40475.1,OAJ40476.1,OAJ41313.1,OAJ42118.1,OAJ42985.1,OAJ43332.1,OAJ43502.1	HpJEL142_g04553,HpJEL142_g04672,HpJEL142_g04611,HpJEL142_g04727,HpJEL142_g04754,HpJEL142_g00891,HpJEL142_g01671,HpJEL142_g02870,HpJEL142_g03289,HpJEL142_g03474				KXS09825.1,KXS10783.1,KXS10784.1,KXS10810.1,KXS11676.1,KXS12991.1,KXS15217.1,KXS17049.1,KXS22567.1	6	no		no		no		no		no		no		no		no
	OG0000037	SeMB42_g01792,SeMB42_g06109	SeLEV6574_g07738,SeLEV6574_g07885	SmJEL517_g00289,SmJEL517_g03959,SmJEL517_g00869,SmJEL517_g04543,SmJEL517_g01675,SmJEL517_g02170	CcCBS67573_g03792,CcCBS67573_g04135,CcCBS67573_g01579,CcCBS67573_g01578,CcCBS67573_g01686,CcCBS67573_g02584,CcCBS67573_g02627	XP_006675147.1	OAJ37495.1	HpJEL142_g04312,HpJEL142_g00551	PhCBS80983_g05392,PhCBS80983_g01646,PhCBS80983_g02822,PhCBS80983_g00629,PhCBS80983_g03518,PhCBS80983_g04178,PhCBS80983_g04459,PhCBS80983_g04538	XP_016604214.1,XP_016606875.1,XP_016606876.1,XP_016606913.1,XP_016607558.1,XP_016608655.1,XP_016612785.1	SpCBS45565_g04512,SpCBS45565_g05567,SpCBS45565_g05943,SpCBS45565_g06615,SpCBS45565_g01794,SpCBS45565_g01826	KXS09811.1,KXS09939.1,KXS11143.1,KXS12907.1,KXS12912.1,KXS12972.1,KXS13200.1,KXS15947.1,KXS15989.1,KXS17462.1,KXS19178.1,KXS21960.1	11	yes	no	no		no		no		no		no		no		no
	OG0000038					XP_006675616.1,XP_006676581.1,XP_006677216.1,XP_006677240.1,XP_006677241.1,XP_006677364.1,XP_006677533.1,XP_006677600.1,XP_006678401.1,XP_006678539.1,XP_006678727.1,XP_006679406.1,XP_006679848.1,XP_006679948.1,XP_006680113.1,XP_006680123.1,XP_006680377.1,XP_006680664.1,XP_006680751.1,XP_006680828.1,XP_006680969.1,XP_006681037.1,XP_006681634.1,XP_006681636.1,XP_006681640.1,XP_006681960.1,XP_006682…	OAJ32791.1,OAJ32848.1,OAJ37657.1,OAJ39322.1,OAJ40066.1,OAJ40067.1,OAJ40087.1,OAJ40160.1,OAJ40163.1,OAJ40353.1,OAJ40764.1,OAJ41508.1,OAJ42052.1,OAJ42510.1,OAJ43366.1,OAJ43369.1,OAJ43380.1,OAJ43816.1,OAJ43891.1,OAJ45347.1,OAJ45479.1						2	no		no		no		yes	no	no		no		no		no
	OG0000039				CcCBS67573_g09805,CcCBS67573_g10086,CcCBS67573_g04436,CcCBS67573_g04446,CcCBS67573_g06219,CcCBS67573_g06221,CcCBS67573_g07016,CcCBS67573_g07374,CcCBS67573_g07375,CcCBS67573_g07948,CcCBS67573_g08193,CcCBS67573_g08984,CcCBS67573_g09093							KXS08846.1,KXS08929.1,KXS09100.1,KXS09257.1,KXS09453.1,KXS09751.1,KXS09861.1,KXS10493.1,KXS10530.1,KXS10556.1,KXS10790.1,KXS10798.1,KXS11109.1,KXS11343.1,KXS12899.1,KXS13574.1,KXS13622.1,KXS13623.1,KXS13918.1,KXS13919.1,KXS13965.1,KXS14028.1,KXS14071.1,KXS14072.1,KXS14526.1,KXS14529.1,KXS14922.1,KXS15088.1,KXS16358.1,KXS17184.1,KXS18124.1,KXS18154.1,KXS18542.1,KXS19000.1,KXS19093.1,KXS19821.1,KXS…	2	no		no		no		no		no		no		no		no
	OG0000040	SeMB42_g00993,SeMB42_g01791,SeMB42_g03411,SeMB42_g03415,SeMB42_g05675	SeLEV6574_g02932,SeLEV6574_g05226,SeLEV6574_g05230,SeLEV6574_g05883,SeLEV6574_g06500	SmJEL517_g00010,SmJEL517_g00040,SmJEL517_g02934,SmJEL517_g03446,SmJEL517_g03447,SmJEL517_g00437,SmJEL517_g00721,SmJEL517_g00722,SmJEL517_g01380,SmJEL517_g05818,SmJEL517_g05819,SmJEL517_g06240	CcCBS67573_g00085,CcCBS67573_g03817,CcCBS67573_g05853,CcCBS67573_g06661,CcCBS67573_g00313,CcCBS67573_g08047,CcCBS67573_g08447	XP_006682478.1	OAJ45003.1	HpJEL142_g04577	PhCBS80983_g06233	XP_016608579.1,XP_016608703.1	SpCBS45565_g08378,SpCBS45565_g05522	KXS10398.1,KXS11707.1,KXS12400.1,KXS14564.1,KXS15026.1,KXS15182.1,KXS16054.1,KXS17711.1,KXS18932.1,KXS19022.1,KXS19644.1,KXS19847.1,KXS20595.1,KXS21185.1,KXS22485.1	11	yes	no	no		no		no		no		no		no		no
	OG0000041					XP_006675204.1,XP_006676700.1,XP_006676703.1,XP_006677822.1,XP_006679847.1,XP_006679849.1,XP_006680370.1,XP_006680533.1,XP_006680970.1,XP_006681247.1,XP_006681421.1,XP_006682598.1,XP_006682599.1,XP_006682717.1,XP_006682726.1,XP_006683221.1,XP_006683573.1	OAJ32774.1,OAJ32799.1,OAJ32814.1,OAJ32854.1,OAJ32869.1,OAJ32883.1,OAJ35762.1,OAJ37649.1,OAJ38604.1,OAJ39323.1,OAJ39327.1,OAJ39369.1,OAJ40083.1,OAJ40766.1,OAJ40770.1,OAJ40779.1,OAJ40785.1,OAJ40792.1,OAJ42057.1,OAJ42441.1,OAJ43224.1,OAJ43801.1,OAJ43817.1,OAJ43901.1,OAJ44205.1,OAJ44611.1,OAJ44631.1,OAJ44646.1,OAJ44876.1,OAJ45249.1,OAJ45279.1,OAJ45281.1,OAJ45435.1,OAJ45459.1						2	no		no		no		yes	no	no		no		no		no
	OG0000042	SeMB42_g00484,SeMB42_g04107	SeLEV6574_g00344	SmJEL517_g04103,SmJEL517_g04402,SmJEL517_g04403,SmJEL517_g05284,SmJEL517_g01447	CcCBS67573_g10027,CcCBS67573_g00176	XP_006677746.1,XP_006683172.1,XP_006683281.1,XP_006683369.1,XP_006683371.1	OAJ38256.1	HpJEL142_g04829	PhCBS80983_g05156,PhCBS80983_g03186,PhCBS80983_g03839	XP_016605845.1,XP_016607990.1,XP_016607991.1,XP_016608299.1,XP_016612184.1	SpCBS45565_g03325,SpCBS45565_g04620,SpCBS45565_g01155,SpCBS45565_g05171,SpCBS45565_g06110,SpCBS45565_g06870	KXS08834.1,KXS09330.1,KXS09625.1,KXS10601.1,KXS10674.1,KXS11111.1,KXS11112.1,KXS11502.1,KXS11565.1,KXS12514.1,KXS14124.1,KXS14658.1,KXS15768.1,KXS15998.1,KXS16359.1,KXS16442.1,KXS19820.1,KXS21771.1,KXS21841.1,KXS21983.1	11	yes	no	no		no		no		no		no		no		no
	OG0000043			SmJEL517_g01330	CcCBS67573_g00048,CcCBS67573_g09835,CcCBS67573_g03884,CcCBS67573_g09927,CcCBS67573_g09938,CcCBS67573_g10107,CcCBS67573_g10119,CcCBS67573_g04386,CcCBS67573_g10275,CcCBS67573_g04561,CcCBS67573_g04578,CcCBS67573_g04831,CcCBS67573_g04849,CcCBS67573_g05082,CcCBS67573_g00163,CcCBS67573_g05888,CcCBS67573_g06132,CcCBS67573_g06201,CcCBS67573_g01581,CcCBS67573_g01567,CcCBS67573_g06925,CcCBS67573_g07074,CcC…				PhCBS80983_g02740,PhCBS80983_g04705	XP_016607282.1,XP_016608055.1,XP_016613045.1	SpCBS45565_g07548,SpCBS45565_g02611,SpCBS45565_g04147		5	no		no		no		no		no		no		no		no
	OG0000044	SeMB42_g03290,SeMB42_g03291	SeLEV6574_g01554,SeLEV6574_g01555,SeLEV6574_g02376	SmJEL517_g03028,SmJEL517_g00526,SmJEL517_g00527,SmJEL517_g00528	CcCBS67573_g10008,CcCBS67573_g04593,CcCBS67573_g04945,CcCBS67573_g01146,CcCBS67573_g02924,CcCBS67573_g02925,CcCBS67573_g02933,CcCBS67573_g03674,CcCBS67573_g03675	XP_006678378.1,XP_006682353.1,XP_006682576.1	OAJ41623.1,OAJ45064.1,OAJ45205.1	HpJEL142_g00008,HpJEL142_g00131,HpJEL142_g03624	PhCBS80983_g01663,PhCBS80983_g03068,PhCBS80983_g00842,PhCBS80983_g04281,PhCBS80983_g04504,PhCBS80983_g01175	XP_016604997.1,XP_016605262.1,XP_016607230.1,XP_016607399.1,XP_016607400.1,XP_016608575.1,XP_016608838.1	SpCBS45565_g07780,SpCBS45565_g00446,SpCBS45565_g04105,SpCBS45565_g04194,SpCBS45565_g05699	KXS12982.1,KXS14698.1,KXS16007.1,KXS18396.1	11	yes	no	no		no		no		no		no		no		no
	OG0000045	SeMB42_g00372,SeMB42_g00586,SeMB42_g00855,SeMB42_g02392,SeMB42_g02487,SeMB42_g02863,SeMB42_g03633,SeMB42_g03914,SeMB42_g04322,SeMB42_g04326,SeMB42_g04330,SeMB42_g05098,SeMB42_g05099,SeMB42_g05157,SeMB42_g05739,SeMB42_g06522,SeMB42_g06916,SeMB42_g07296	SeLEV6574_g00136,SeLEV6574_g00255,SeLEV6574_g03150,SeLEV6574_g03326,SeLEV6574_g03675,SeLEV6574_g03952,SeLEV6574_g04435,SeLEV6574_g04564,SeLEV6574_g05336,SeLEV6574_g05381,SeLEV6574_g05944,SeLEV6574_g06284,SeLEV6574_g06615,SeLEV6574_g06758,SeLEV6574_g07276,SeLEV6574_g07378,SeLEV6574_g07395,SeLEV6574_g07896,SeLEV6574_g08314,SeLEV6574_g08377,SeLEV6574_g08588	SmJEL517_g05611	CcCBS67573_g09873,CcCBS67573_g09769	XP_006675152.1	OAJ35814.1	HpJEL142_g00503	PhCBS80983_g04542	XP_016609180.1	SpCBS45565_g02678	KXS20529.1	11	yes	no	no		no		no		no		no		no		no
	OG0000046	SeMB42_g01788,SeMB42_g01789	SeLEV6574_g02511,SeLEV6574_g02512	SmJEL517_g00509,SmJEL517_g04716,SmJEL517_g04717,SmJEL517_g01814,SmJEL517_g01815	CcCBS67573_g04268,CcCBS67573_g04270,CcCBS67573_g01188,CcCBS67573_g05267,CcCBS67573_g05269,CcCBS67573_g05354,CcCBS67573_g01333,CcCBS67573_g08663,CcCBS67573_g08660,CcCBS67573_g08662,CcCBS67573_g02892,CcCBS67573_g09053	XP_006675474.1,XP_006675475.1,XP_006675886.1	OAJ36997.1,OAJ36998.1,OAJ36999.1,OAJ37000.1,OAJ37001.1,OAJ37002.1,OAJ37003.1,OAJ37004.1,OAJ37005.1,OAJ37006.1,OAJ37007.1	HpJEL142_g00021,HpJEL142_g00022,HpJEL142_g00023,HpJEL142_g00024	PhCBS80983_g00707	XP_016608229.1	SpCBS45565_g03379	KXS09777.1,KXS10847.1,KXS11476.1,KXS11797.1,KXS18099.1,KXS18565.1	11	yes	no	no		no		no		no		no		no		no
	OG0000047	SeMB42_g02461,SeMB42_g03059	SeLEV6574_g00872,SeLEV6574_g01829	SmJEL517_g00653,SmJEL517_g03632,SmJEL517_g04188,SmJEL517_g04189,SmJEL517_g04190	CcCBS67573_g03866,CcCBS67573_g03867,CcCBS67573_g00986,CcCBS67573_g00988,CcCBS67573_g00989,CcCBS67573_g00990,CcCBS67573_g00991,CcCBS67573_g05557,CcCBS67573_g05563,CcCBS67573_g05685,CcCBS67573_g05684,CcCBS67573_g06740,CcCBS67573_g06741,CcCBS67573_g06742,CcCBS67573_g07429,CcCBS67573_g08216,CcCBS67573_g08214,CcCBS67573_g00474,CcCBS67573_g00473,CcCBS67573_g02751	XP_006676319.1,XP_006677986.1	OAJ36497.1,OAJ38560.1	HpJEL142_g04446,HpJEL142_g04361	PhCBS80983_g01936,PhCBS80983_g00286,PhCBS80983_g04483,PhCBS80983_g05060	XP_016605874.1,XP_016605875.1,XP_016605876.1	SpCBS45565_g01123,SpCBS45565_g01125,SpCBS45565_g01124	KXS15940.1,KXS20541.1,KXS22529.1,KXS22530.1	11	yes	no	no		no		no		no		no		no		no
	OG0000048	SeMB42_g01756,SeMB42_g03707	SeLEV6574_g02189,SeLEV6574_g03853	SmJEL517_g00757,SmJEL517_g05015,SmJEL517_g05155	CcCBS67573_g04518,CcCBS67573_g04729,CcCBS67573_g04894,CcCBS67573_g05740,CcCBS67573_g06683,CcCBS67573_g02817,CcCBS67573_g03000	XP_006676540.1,XP_006677192.1,XP_006677797.1,XP_006679838.1,XP_006682357.1	OAJ38518.1,OAJ39379.1,OAJ40215.1,OAJ42700.1,OAJ44956.1	HpJEL142_g00991,HpJEL142_g01275,HpJEL142_g02186,HpJEL142_g03435	PhCBS80983_g02030,PhCBS80983_g06240,PhCBS80983_g03846,PhCBS80983_g04064	XP_016603952.1,XP_016605698.1,XP_016605886.1,XP_016606110.1,XP_016608012.1	SpCBS45565_g07595,SpCBS45565_g07722,SpCBS45565_g02387,SpCBS45565_g01113,SpCBS45565_g01922	KXS11552.1,KXS16560.1,KXS19904.1,KXS22103.1	11	yes	no	no		no		no		no		no		no		no
	OG0000049	SeMB42_g01234	SeLEV6574_g00706	SmJEL517_g02995,SmJEL517_g06072	CcCBS67573_g06973,CcCBS67573_g06972,CcCBS67573_g02793				PhCBS80983_g01532,PhCBS80983_g02363,PhCBS80983_g02374,PhCBS80983_g06530	XP_016610634.1,XP_016610786.1	SpCBS45565_g02450,SpCBS45565_g07288	KXS09262.1,KXS09263.1,KXS09530.1,KXS09731.1,KXS10201.1,KXS10488.1,KXS10525.1,KXS10560.1,KXS10804.1,KXS11084.1,KXS12440.1,KXS12682.1,KXS12783.1,KXS12905.1,KXS13435.1,KXS13436.1,KXS14563.1,KXS14618.1,KXS15835.1,KXS16078.1,KXS16086.1,KXS16250.1,KXS16683.1,KXS16989.1,KXS17230.1,KXS17233.1,KXS17265.1,KXS17474.1,KXS17804.1,KXS18150.1,KXS19094.1,KXS21769.1,KXS21995.1	8	no		no		no		no		no		no		no		no
	OG0000050	SeMB42_g01221,SeMB42_g03162,SeMB42_g04878,SeMB42_g07842	SeLEV6574_g01493,SeLEV6574_g04212,SeLEV6574_g05049,SeLEV6574_g06094	SmJEL517_g00042,SmJEL517_g03177,SmJEL517_g05348,SmJEL517_g05710	CcCBS67573_g04394,CcCBS67573_g07894,CcCBS67573_g08617,CcCBS67573_g08948	XP_006675179.1,XP_006679383.1,XP_006679735.1,XP_006679954.1	OAJ36739.1,OAJ38800.1,OAJ38914.1,OAJ38915.1,OAJ42802.1	HpJEL142_g00727,HpJEL142_g02919,HpJEL142_g03112,HpJEL142_g03146	PhCBS80983_g00322,PhCBS80983_g04125,PhCBS80983_g04417,PhCBS80983_g04585	XP_016605284.1,XP_016606350.1,XP_016607896.1,XP_016611589.1	SpCBS45565_g05345,SpCBS45565_g01414,SpCBS45565_g01620,SpCBS45565_g07192	KXS12312.1,KXS13692.1,KXS15485.1,KXS19266.1,KXS20195.1	11	yes	no	no		no		no		no		no		no		no
	OG0000051			SmJEL517_g06192		XP_006675407.1,XP_006675607.1,XP_006676195.1,XP_006676907.1,XP_006677277.1,XP_006677644.1,XP_006677832.1,XP_006678509.1,XP_006679040.1,XP_006680735.1,XP_006680887.1,XP_006681676.1,XP_006681917.1,XP_006682037.1,XP_006682261.1,XP_006682262.1,XP_006682618.1,XP_006682632.1,XP_006682807.1,XP_006682979.1,XP_006683138.1	OAJ32746.1,OAJ32863.1,OAJ32865.1,OAJ36665.1,OAJ37640.1,OAJ37845.1,OAJ38589.1,OAJ39748.1,OAJ40355.1,OAJ40912.1,OAJ40914.1,OAJ41346.1,OAJ41347.1,OAJ41901.1,OAJ42323.1,OAJ43221.1,OAJ43740.1,OAJ44101.1,OAJ44210.1,OAJ44406.1,OAJ44412.1,OAJ44810.1,OAJ45178.1,OAJ45355.1						3	no		no		no		no		no		no		no		no
	OG0000052	SeMB42_g06728	SeLEV6574_g01432	SmJEL517_g00627,SmJEL517_g05012	CcCBS67573_g09876,CcCBS67573_g05202,CcCBS67573_g06089,CcCBS67573_g01740,CcCBS67573_g01741,CcCBS67573_g01882,CcCBS67573_g07342,CcCBS67573_g07341,CcCBS67573_g08918,CcCBS67573_g08916,CcCBS67573_g08917	XP_006676528.1,XP_006681023.1,XP_006681539.1,XP_006683038.1	OAJ39835.1,OAJ43002.1,OAJ44025.1,OAJ44026.1,OAJ44027.1,OAJ44028.1,OAJ44029.1,OAJ44240.1,OAJ44241.1,OAJ44242.1	HpJEL142_g01166,HpJEL142_g01560,HpJEL142_g02172,HpJEL142_g03484	PhCBS80983_g02591,PhCBS80983_g02869,PhCBS80983_g04256	XP_016604738.1,XP_016607934.1,XP_016608373.1	SpCBS45565_g07800,SpCBS45565_g04675,SpCBS45565_g05623	KXS19955.1,KXS22195.1	11	yes	no	no		no		no		no		no		no		no
	OG0000053	SeMB42_g00014,SeMB42_g01091,SeMB42_g03385,SeMB42_g06990,SeMB42_g07294	SeLEV6574_g00245,SeLEV6574_g02063,SeLEV6574_g05410	SmJEL517_g00148,SmJEL517_g02921,SmJEL517_g00659,SmJEL517_g00660,SmJEL517_g00985,SmJEL517_g04589,SmJEL517_g04668,SmJEL517_g01519,SmJEL517_g01523	CcCBS67573_g04542,CcCBS67573_g01101,CcCBS67573_g07209,CcCBS67573_g02335,CcCBS67573_g09394	XP_006677496.1,XP_006677936.1,XP_006678030.1,XP_006679751.1	OAJ38023.1,OAJ38024.1,OAJ39017.1,OAJ40101.1	HpJEL142_g04717,HpJEL142_g04718,HpJEL142_g04534,HpJEL142_g04539,HpJEL142_g01630,HpJEL142_g04571	PhCBS80983_g04690	XP_016604489.1,XP_016608193.1,XP_016610593.1	SpCBS45565_g03411,SpCBS45565_g00759,SpCBS45565_g06691	KXS22535.1,KXS22538.1	11	yes	no	no		no		no		no		no		no		no
	OG0000054	SeMB42_g00455	SeLEV6574_g00319	SmJEL517_g02112	CcCBS67573_g09881,CcCBS67573_g03937,CcCBS67573_g00748,CcCBS67573_g04222,CcCBS67573_g04595,CcCBS67573_g04589,CcCBS67573_g04596,CcCBS67573_g04628,CcCBS67573_g04626,CcCBS67573_g01110,CcCBS67573_g10582,CcCBS67573_g10584,CcCBS67573_g10621,CcCBS67573_g05634,CcCBS67573_g05847,CcCBS67573_g05868,CcCBS67573_g05869,CcCBS67573_g06047,CcCBS67573_g06052,CcCBS67573_g06044,CcCBS67573_g06882,CcCBS67573_g07077,CcC…	XP_006678579.1	OAJ41726.1	HpJEL142_g03762	PhCBS80983_g02000	XP_016610540.1	SpCBS45565_g00811	KXS11157.1	11	yes	no	no		no		no		no		no		no		no
	OG0000055	SeMB42_g01248,SeMB42_g03822,SeMB42_g04828	SeLEV6574_g00692,SeLEV6574_g02005,SeLEV6574_g03576,SeLEV6574_g08645	SmJEL517_g05298,SmJEL517_g05755,SmJEL517_g05813,SmJEL517_g02027	CcCBS67573_g01768,CcCBS67573_g02389	XP_006674939.1,XP_006681305.1,XP_006682025.1,XP_006682026.1	OAJ36273.1,OAJ37933.1,OAJ44592.1,OAJ44593.1	HpJEL142_g04377,HpJEL142_g02207,HpJEL142_g03839,HpJEL142_g04162	PhCBS80983_g00186,PhCBS80983_g05876,PhCBS80983_g04170	XP_016604756.1,XP_016604757.1,XP_016607613.1,XP_016609378.1,XP_016612326.1	SpCBS45565_g02141,SpCBS45565_g02354,SpCBS45565_g05120,SpCBS45565_g06436	KXS13648.1,KXS18279.1,KXS18467.1,KXS19842.1,KXS20760.1,KXS21690.1	11	yes	no	no		no		no		no		no		no		no
	OG0000056	SeMB42_g00328,SeMB42_g03666	SeLEV6574_g01864,SeLEV6574_g03011	SmJEL517_g03520,SmJEL517_g04709	CcCBS67573_g00960,CcCBS67573_g07626,CcCBS67573_g07869,CcCBS67573_g02994	XP_006675011.1,XP_006676501.1,XP_006676709.1,XP_006676829.1,XP_006677076.1,XP_006679996.1,XP_006681850.1	OAJ37352.1,OAJ37781.1,OAJ39425.1,OAJ39427.1,OAJ39498.1,OAJ42714.1	HpJEL142_g00274,HpJEL142_g00584,HpJEL142_g00663,HpJEL142_g03351,HpJEL142_g04102	PhCBS80983_g06002,PhCBS80983_g02365,PhCBS80983_g02975,PhCBS80983_g02983,PhCBS80983_g03419	XP_016604875.1,XP_016606301.1,XP_016606474.1,XP_016609683.1,XP_016611493.1	SpCBS45565_g00118,SpCBS45565_g04374,SpCBS45565_g04423,SpCBS45565_g01460,SpCBS45565_g01711	KXS16678.1	11	yes	no	no		no		no		no		no		no		no
	OG0000057					XP_006675492.1,XP_006675906.1,XP_006676143.1,XP_006676921.1,XP_006676950.1,XP_006677253.1,XP_006677361.1,XP_006677925.1,XP_006678046.1,XP_006678047.1,XP_006679979.1,XP_006680306.1,XP_006680592.1,XP_006681418.1,XP_006682203.1,XP_006683015.1,XP_006683086.1,XP_006683087.1,XP_006683088.1,XP_006683219.1,XP_006683220.1	OAJ32801.1,OAJ35760.1,OAJ37091.1,OAJ37374.1,OAJ38108.1,OAJ38170.1,OAJ38564.1,OAJ39485.1,OAJ39670.1,OAJ40198.1,OAJ40758.1,OAJ42075.1,OAJ42480.1,OAJ42976.1,OAJ42997.1,OAJ44158.1,OAJ44674.1,OAJ45425.1	HpJEL142_g04633,HpJEL142_g03317	PhCBS80983_g03207	XP_016607829.1	SpCBS45565_g07129		6	no		no		no		no		no		no		no		no
	OG0000058	SeMB42_g00834,SeMB42_g04928,SeMB42_g05842	SeLEV6574_g01767,SeLEV6574_g01781,SeLEV6574_g01799,SeLEV6574_g03445	SmJEL517_g02893,SmJEL517_g03411,SmJEL517_g03723,SmJEL517_g04884	CcCBS67573_g03818,CcCBS67573_g04897,CcCBS67573_g01655,CcCBS67573_g07635	XP_006677120.1,XP_006680264.1,XP_006681001.1,XP_006681629.1	OAJ40370.1,OAJ42383.1,OAJ42384.1,OAJ42385.1,OAJ43154.1,OAJ44431.1	HpJEL142_g01430,HpJEL142_g03108,HpJEL142_g03814	PhCBS80983_g03181,PhCBS80983_g03297,PhCBS80983_g03835,PhCBS80983_g04651	XP_016604189.1,XP_016609454.1,XP_016611866.1,XP_016612432.1	SpCBS45565_g02252,SpCBS45565_g08275,SpCBS45565_g03575,SpCBS45565_g07484	KXS12469.1,KXS16016.1,KXS17677.1	11	yes	no	no		no		no		no		no		no		no
	OG0000059	SeMB42_g00997,SeMB42_g06286	SeLEV6574_g00967,SeLEV6574_g02764,SeLEV6574_g06496	SmJEL517_g03099,SmJEL517_g05364,SmJEL517_g05823	CcCBS67573_g05391,CcCBS67573_g07013,CcCBS67573_g07087,CcCBS67573_g07216,CcCBS67573_g07217,CcCBS67573_g08189,CcCBS67573_g08190,CcCBS67573_g08599,CcCBS67573_g09178,CcCBS67573_g09627,CcCBS67573_g09740	XP_006676298.1,XP_006679010.1	OAJ36334.1,OAJ41018.1,OAJ43062.1	HpJEL142_g04619	PhCBS80983_g01472,PhCBS80983_g02275,PhCBS80983_g00581	XP_016605623.1,XP_016605893.1,XP_016606000.1,XP_016606628.1,XP_016606720.1,XP_016608821.1,XP_016612648.1,XP_016612794.1	SpCBS45565_g08426,SpCBS45565_g00429,SpCBS45565_g03871,SpCBS45565_g04269,SpCBS45565_g01008,SpCBS45565_g06620,SpCBS45565_g06821		10	no		no		no		no		no		no		no		yes	no
	OG0000060	SeMB42_g03826,SeMB42_g04948,SeMB42_g05643	SeLEV6574_g03215,SeLEV6574_g05612,SeLEV6574_g05613,SeLEV6574_g07432	SmJEL517_g03797,SmJEL517_g01768,SmJEL517_g02272	CcCBS67573_g07111,CcCBS67573_g02567,CcCBS67573_g08434,CcCBS67573_g02966,CcCBS67573_g03482	XP_006674934.1,XP_006676490.1,XP_006679997.1	OAJ36288.1,OAJ39376.1,OAJ42693.1,OAJ43125.1	HpJEL142_g04253,HpJEL142_g01274,HpJEL142_g03518	PhCBS80983_g05440,PhCBS80983_g05946,PhCBS80983_g06091,PhCBS80983_g02029,PhCBS80983_g02875	XP_016606105.1,XP_016610458.1,XP_016611096.1,XP_016611186.1	SpCBS45565_g02383,SpCBS45565_g08264,SpCBS45565_g00883,SpCBS45565_g05658	KXS09552.1,KXS15250.1,KXS15990.1	11	yes	no	no		no		no		no		no		no		no
	OG0000061					XP_006675614.1,XP_006676579.1,XP_006677825.1,XP_006678541.1,XP_006679067.1,XP_006679945.1,XP_006680752.1,XP_006681042.1,XP_006681358.1,XP_006681641.1,XP_006681961.1,XP_006682156.1,XP_006682839.1,XP_006682950.1,XP_006683069.1,XP_006683127.1	OAJ32735.1,OAJ32775.1,OAJ32812.1,OAJ32858.1,OAJ37650.1,OAJ37655.1,OAJ38597.1,OAJ38666.1,OAJ39324.1,OAJ40791.1,OAJ41441.1,OAJ42054.1,OAJ42493.1,OAJ42967.1,OAJ42973.1,OAJ42974.1,OAJ43362.1,OAJ43818.1,OAJ43893.1,OAJ44220.1,OAJ44227.1,OAJ44655.1,OAJ44887.1,OAJ45134.1,OAJ45466.1,OAJ45477.1						2	no		no		no		yes	no	no		no		no		no
	OG0000062	SeMB42_g00162,SeMB42_g01459	SeLEV6574_g05580,SeLEV6574_g05581,SeLEV6574_g06634	SmJEL517_g00591,SmJEL517_g00592,SmJEL517_g03854	CcCBS67573_g01525,CcCBS67573_g01526,CcCBS67573_g01557,CcCBS67573_g01601,CcCBS67573_g01602,CcCBS67573_g06856,CcCBS67573_g07094	XP_006676812.1,XP_006676813.1,XP_006677629.1	OAJ39513.1,OAJ39560.1,OAJ39561.1,OAJ40269.1	HpJEL142_g01456	PhCBS80983_g02399,PhCBS80983_g02431,PhCBS80983_g02830,PhCBS80983_g00937,PhCBS80983_g04135	XP_016604004.1,XP_016606585.1,XP_016608346.1,XP_016613056.1,XP_016613057.1	SpCBS45565_g02599,SpCBS45565_g03220,SpCBS45565_g04308,SpCBS45565_g07105	KXS11819.1,KXS11830.1,KXS11831.1,KXS17287.1,KXS17288.1	11	yes	no	no		no		no		no		no		no		no
	OG0000063	SeMB42_g00023,SeMB42_g00448,SeMB42_g01663,SeMB42_g06574,SeMB42_g06577	SeLEV6574_g00312,SeLEV6574_g02053,SeLEV6574_g02230,SeLEV6574_g07585	SmJEL517_g00097,SmJEL517_g04330,SmJEL517_g04834,SmJEL517_g02120	CcCBS67573_g04031,CcCBS67573_g04032,CcCBS67573_g06162,CcCBS67573_g00462	XP_006674891.1,XP_006675150.1,XP_006675676.1,XP_006681476.1	OAJ35791.1,OAJ35792.1,OAJ35793.1,OAJ44139.1	HpJEL142_g04459,HpJEL142_g00487	PhCBS80983_g01339,PhCBS80983_g00361,PhCBS80983_g02177	XP_016604158.1,XP_016607102.1,XP_016607848.1,XP_016608250.1	SpCBS45565_g03366,SpCBS45565_g05302,SpCBS45565_g05978,SpCBS45565_g06308	KXS13496.1,KXS15774.1,KXS16024.1	11	yes	no	no		no		no		no		no		no		no
	OG0000064	SeMB42_g03136,SeMB42_g03457,SeMB42_g06367,SeMB42_g07591,SeMB42_g07592	SeLEV6574_g02486,SeLEV6574_g02845,SeLEV6574_g02848,SeLEV6574_g02998,SeLEV6574_g04026,SeLEV6574_g05627	SmJEL517_g04729,SmJEL517_g04886,SmJEL517_g02290	CcCBS67573_g03961,CcCBS67573_g05208,CcCBS67573_g06126,CcCBS67573_g06501,CcCBS67573_g02390,CcCBS67573_g08369,CcCBS67573_g00564,CcCBS67573_g03605	XP_006675120.1,XP_006681874.1,XP_006682003.1	OAJ36508.1,OAJ37679.1,OAJ37680.1,OAJ37782.1	HpJEL142_g00751,HpJEL142_g01341,HpJEL142_g04213	PhCBS80983_g00147,PhCBS80983_g04123	XP_016606893.1,XP_016612497.1	SpCBS45565_g04935,SpCBS45565_g01809	KXS10769.1,KXS11908.1,KXS21292.1	11	yes	no	no		no		no		no		no		no		no
	OG0000065	SeMB42_g01042,SeMB42_g07187,SeMB42_g07784	SeLEV6574_g00488,SeLEV6574_g01893,SeLEV6574_g06739,SeLEV6574_g07784	SmJEL517_g00287,SmJEL517_g04049,SmJEL517_g04825,SmJEL517_g01373	CcCBS67573_g04021,CcCBS67573_g01435,CcCBS67573_g06613,CcCBS67573_g06720,CcCBS67573_g02617,CcCBS67573_g09152	XP_006676773.1,XP_006680638.1	OAJ39938.1,OAJ43589.1	HpJEL142_g01452,HpJEL142_g02313	PhCBS80983_g02175,PhCBS80983_g02773,PhCBS80983_g03944,PhCBS80983_g04411	XP_016605836.1,XP_016607672.1,XP_016608448.1,XP_016609818.1	SpCBS45565_g00231,SpCBS45565_g04792,SpCBS45565_g01165,SpCBS45565_g01324	KXS14842.1,KXS16880.1,KXS17798.1,KXS22345.1,KXS22357.1	11	yes	no	no		no		no		no		no		no		no
	OG0000066	SeMB42_g00321,SeMB42_g00333,SeMB42_g02343	SeLEV6574_g01857,SeLEV6574_g01868,SeLEV6574_g04850	SmJEL517_g02603,SmJEL517_g03525,SmJEL517_g03895,SmJEL517_g06177	CcCBS67573_g05676,CcCBS67573_g01508,CcCBS67573_g01518,CcCBS67573_g06788,CcCBS67573_g01861,CcCBS67573_g07057,CcCBS67573_g07167,CcCBS67573_g08029,CcCBS67573_g08391	XP_006674974.1,XP_006675866.1	OAJ36538.1,OAJ36763.1	HpJEL142_g00772	PhCBS80983_g05377,PhCBS80983_g02137,PhCBS80983_g02151,PhCBS80983_g03626	XP_016604848.1,XP_016605157.1,XP_016607979.1,XP_016611334.1,XP_016611659.1	SpCBS45565_g02224,SpCBS45565_g03675,SpCBS45565_g04632,SpCBS45565_g01552	KXS09018.1,KXS12902.1,KXS14520.1	11	yes	no	no		no		no		no		no		no		no
	OG0000067	SeMB42_g00223,SeMB42_g01200,SeMB42_g03719	SeLEV6574_g02449,SeLEV6574_g05760,SeLEV6574_g07932	SmJEL517_g03960,SmJEL517_g01183	CcCBS67573_g10334,CcCBS67573_g06053,CcCBS67573_g01569,CcCBS67573_g06833,CcCBS67573_g09797	XP_006675211.1,XP_006677431.1,XP_006678427.1	OAJ35780.1,OAJ40474.1,OAJ41543.1	HpJEL142_g01614,HpJEL142_g02967,HpJEL142_g03255	PhCBS80983_g06260,PhCBS80983_g03039,PhCBS80983_g00635,PhCBS80983_g04109	XP_016604687.1,XP_016609185.1,XP_016610617.1,XP_016612993.1	SpCBS45565_g02683,SpCBS45565_g05261,SpCBS45565_g05575,SpCBS45565_g07273	KXS10898.1,KXS16811.1,KXS20399.1,KXS20752.1	11	yes	no	no		no		no		no		no		no		no
	OG0000068	SeMB42_g05158	SeLEV6574_g07396		CcCBS67573_g00886,CcCBS67573_g04422,CcCBS67573_g04425,CcCBS67573_g02738,CcCBS67573_g03573	XP_006676958.1,XP_006676960.1,XP_006679717.1,XP_006680679.1,XP_006680680.1,XP_006680681.1,XP_006681805.1,XP_006682097.1,XP_006683430.1,XP_006683431.1	OAJ37703.1,OAJ38764.1,OAJ39432.1,OAJ39438.1,OAJ39439.1,OAJ39440.1,OAJ43319.1,OAJ43469.1,OAJ43470.1,OAJ43471.1,OAJ43472.1,OAJ43473.1	HpJEL142_g01335	PhCBS80983_g00348,PhCBS80983_g03308	XP_016608218.1,XP_016608219.1,XP_016612481.1	SpCBS45565_g03390,SpCBS45565_g04951	KXS09925.1,KXS10764.1,KXS22229.1	10	no		no		no		no		no		no		no		no
	OG0000069				CcCBS67573_g05044,CcCBS67573_g05071,CcCBS67573_g05838,CcCBS67573_g05839,CcCBS67573_g06104,CcCBS67573_g06100,CcCBS67573_g06101,CcCBS67573_g06102,CcCBS67573_g06119,CcCBS67573_g01577,CcCBS67573_g06685,CcCBS67573_g07040,CcCBS67573_g07348,CcCBS67573_g08003,CcCBS67573_g08100,CcCBS67573_g08128,CcCBS67573_g08680,CcCBS67573_g08717,CcCBS67573_g02855	XP_006679307.1,XP_006679808.1,XP_006680198.1,XP_006682082.1	OAJ37800.1,OAJ40896.1,OAJ42657.1,OAJ42660.1,OAJ42661.1	HpJEL142_g04743,HpJEL142_g04422,HpJEL142_g00448,HpJEL142_g00449,HpJEL142_g02456	PhCBS80983_g05192,PhCBS80983_g01494	XP_016607838.1,XP_016607938.1	SpCBS45565_g04671,SpCBS45565_g07138		7	no		no		no		no		no		no		no		no
	OG0000070	SeMB42_g00805,SeMB42_g00807,SeMB42_g02408,SeMB42_g07441	SeLEV6574_g00016,SeLEV6574_g02215,SeLEV6574_g06904	SmJEL517_g00016,SmJEL517_g03588,SmJEL517_g03983,SmJEL517_g01303	CcCBS67573_g00883,CcCBS67573_g05455,CcCBS67573_g07215,CcCBS67573_g09384	XP_006680977.1	OAJ44377.1	HpJEL142_g04458,HpJEL142_g03336	PhCBS80983_g05730,PhCBS80983_g05844,PhCBS80983_g01821,PhCBS80983_g02018,PhCBS80983_g02732	XP_016605395.1,XP_016606109.1,XP_016607229.1,XP_016609738.1,XP_016611682.1,XP_016612546.1	SpCBS45565_g00170,SpCBS45565_g02386,SpCBS45565_g03097,SpCBS45565_g03786,SpCBS45565_g04104,SpCBS45565_g04694	KXS09238.1,KXS10742.1,KXS20785.1	11	yes	no	no		no		no		no		no		no		no
	OG0000071	SeMB42_g04505,SeMB42_g04520,SeMB42_g04898	SeLEV6574_g00951,SeLEV6574_g03776,SeLEV6574_g04352	SmJEL517_g03643,SmJEL517_g05378,SmJEL517_g05691	CcCBS67573_g03807,CcCBS67573_g01548,CcCBS67573_g02582,CcCBS67573_g03306	XP_006675160.1,XP_006675784.1,XP_006679511.1	OAJ35978.1,OAJ37033.1,OAJ38978.1	HpJEL142_g00615,HpJEL142_g01828,HpJEL142_g03613	PhCBS80983_g00173,PhCBS80983_g05810,PhCBS80983_g01953,PhCBS80983_g00306,PhCBS80983_g02459,PhCBS80983_g05025	XP_016606188.1,XP_016606258.1,XP_016606789.1,XP_016607316.1	SpCBS45565_g05072,SpCBS45565_g01499,SpCBS45565_g01714,SpCBS45565_g07156	KXS12779.1,KXS14374.1,KXS18278.1	11	yes	no	no		no		no		no		no		no		no
	OG0000072	SeMB42_g02832	SeLEV6574_g07604,SeLEV6574_g07725	SmJEL517_g03042,SmJEL517_g00633,SmJEL517_g04214	CcCBS67573_g00830,CcCBS67573_g05288,CcCBS67573_g01233,CcCBS67573_g05469,CcCBS67573_g01284,CcCBS67573_g07152,CcCBS67573_g07302,CcCBS67573_g01967,CcCBS67573_g02284,CcCBS67573_g02652	XP_006675265.1,XP_006675266.1,XP_006675698.1,XP_006675705.1,XP_006675706.1,XP_006676246.1	OAJ36036.1,OAJ36041.1,OAJ36048.1,OAJ36070.1,OAJ36072.1,OAJ41971.1,OAJ41978.1		PhCBS80983_g04864	XP_016608094.1	SpCBS45565_g03198	KXS11843.1,KXS12369.1,KXS12965.1,KXS14549.1,KXS14992.1,KXS20221.1,KXS20345.1	10	no		no		no		no		no		no		no		no
	OG0000073	SeMB42_g02794,SeMB42_g04079,SeMB42_g04618	SeLEV6574_g02364,SeLEV6574_g04677,SeLEV6574_g04700	SmJEL517_g06272,SmJEL517_g05255	CcCBS67573_g04451,CcCBS67573_g01154,CcCBS67573_g05728,CcCBS67573_g06876	XP_006675471.1,XP_006675727.1,XP_006676068.1	OAJ36356.1,OAJ36669.1,OAJ36754.1,OAJ36755.1,OAJ36756.1,OAJ36757.1,OAJ36990.1	HpJEL142_g00028,HpJEL142_g00718,HpJEL142_g03154	PhCBS80983_g01835,PhCBS80983_g01855,PhCBS80983_g02182,PhCBS80983_g05063	XP_016605192.1,XP_016606424.1,XP_016611363.1,XP_016611816.1	SpCBS45565_g02980,SpCBS45565_g06418,SpCBS45565_g06715	KXS09170.1,KXS10860.1,KXS15308.1	11	yes	no	no		no		no		no		no		no		no
	OG0000074	SeMB42_g06294	SeLEV6574_g05044	SmJEL517_g05291		XP_006675892.1,XP_006675913.1,XP_006676623.1,XP_006677465.1,XP_006677532.1,XP_006677618.1,XP_006679035.1	OAJ35806.1,OAJ37148.1,OAJ39858.1,OAJ40188.1,OAJ40189.1,OAJ40344.1,OAJ40925.1	HpJEL142_g04318,HpJEL142_g04372,HpJEL142_g04374,HpJEL142_g04375,HpJEL142_g04376,HpJEL142_g00685,HpJEL142_g00979,HpJEL142_g03176,HpJEL142_g03577,HpJEL142_g03578	PhCBS80983_g02486	XP_016605161.1,XP_016607946.1	SpCBS45565_g04664,SpCBS45565_g06390	KXS14565.1,KXS14760.1,KXS17595.1,KXS18270.1,KXS21125.1	10	no		no		no		no		no		no		no		no
	OG0000075			SmJEL517_g03367	CcCBS67573_g06054,CcCBS67573_g02138,CcCBS67573_g02227,CcCBS67573_g08094,CcCBS67573_g00409,CcCBS67573_g08505,CcCBS67573_g02731,CcCBS67573_g03401,CcCBS67573_g09798					XP_016609748.1,XP_016612205.1	SpCBS45565_g00180,SpCBS45565_g06091	KXS08844.1,KXS08868.1,KXS10313.1,KXS10371.1,KXS10372.1,KXS10839.1,KXS10845.1,KXS11445.1,KXS12816.1,KXS12891.1,KXS13058.1,KXS14040.1,KXS14206.1,KXS15801.1,KXS15814.1,KXS16660.1,KXS16707.1,KXS17449.1,KXS17660.1,KXS18328.1,KXS19570.1,KXS20984.1	5	no		no		no		no		no		no		no		no
	OG0000076	SeMB42_g01825,SeMB42_g03870,SeMB42_g04281	SeLEV6574_g01526,SeLEV6574_g02325,SeLEV6574_g06253	SmJEL517_g03212,SmJEL517_g03901,SmJEL517_g05212,SmJEL517_g05941,SmJEL517_g05943,SmJEL517_g06219	CcCBS67573_g00756,CcCBS67573_g04603	XP_006675777.1,XP_006675778.1,XP_006676095.1	OAJ36986.1,OAJ36987.1,OAJ36988.1	HpJEL142_g04748,HpJEL142_g00030	PhCBS80983_g01558,PhCBS80983_g01683,PhCBS80983_g01928,PhCBS80983_g04492	XP_016605600.1,XP_016607410.1,XP_016613115.1	SpCBS45565_g07649,SpCBS45565_g08018,SpCBS45565_g02549,SpCBS45565_g05687	KXS09784.1,KXS19923.1,KXS19925.1,KXS19934.1	11	yes	no	no		no		no		no		no		no		no
	OG0000077	SeMB42_g01976	SeLEV6574_g00462,SeLEV6574_g06355	SmJEL517_g00029,SmJEL517_g00454,SmJEL517_g03832,SmJEL517_g03833,SmJEL517_g01684,SmJEL517_g01685	CcCBS67573_g01939,CcCBS67573_g00303	XP_006676550.1,XP_006678574.1,XP_006682180.1	OAJ39866.1,OAJ41649.1,OAJ44778.1	HpJEL142_g00095	PhCBS80983_g05793	XP_016606993.1,XP_016610244.1,XP_016611838.1	SpCBS45565_g02049,SpCBS45565_g02864,SpCBS45565_g06656	KXS09044.1,KXS09045.1,KXS09046.1,KXS09050.1,KXS09374.1,KXS09420.1,KXS10792.1,KXS11919.1,KXS14376.1,KXS15281.1,KXS19474.1,KXS19580.1,KXS20954.1	11	yes	no	no		no		no		no		no		no		no
	OG0000078	SeMB42_g02152,SeMB42_g02153,SeMB42_g02335,SeMB42_g05635,SeMB42_g06756,SeMB42_g07027,SeMB42_g07410,SeMB42_g07474,SeMB42_g07476,SeMB42_g07709,SeMB42_g07929,SeMB42_g07930	SeLEV6574_g02008,SeLEV6574_g03125,SeLEV6574_g03849,SeLEV6574_g04014,SeLEV6574_g04335,SeLEV6574_g04336,SeLEV6574_g04339,SeLEV6574_g04340,SeLEV6574_g04457,SeLEV6574_g04458,SeLEV6574_g04656,SeLEV6574_g05146,SeLEV6574_g05150,SeLEV6574_g05257,SeLEV6574_g06312,SeLEV6574_g06313,SeLEV6574_g07831,SeLEV6574_g08386,SeLEV6574_g08387,SeLEV6574_g08502			XP_006677000.1	OAJ39957.1	HpJEL142_g00058	PhCBS80983_g02127	XP_016603968.1	SpCBS45565_g07734		8	no		no		no		no		no		no		no		no
	OG0000079	SeMB42_g02381	SeLEV6574_g02676	SmJEL517_g02702,SmJEL517_g04240,SmJEL517_g01311	CcCBS67573_g00793,CcCBS67573_g00795,CcCBS67573_g04381,CcCBS67573_g04385,CcCBS67573_g05949,CcCBS67573_g01816,CcCBS67573_g07159,CcCBS67573_g07222,CcCBS67573_g02621,CcCBS67573_g02734,CcCBS67573_g02741,CcCBS67573_g03559,CcCBS67573_g03562,CcCBS67573_g03564	XP_006677779.1,XP_006677780.1,XP_006678223.1	OAJ38322.1,OAJ38334.1,OAJ38341.1	HpJEL142_g04670	PhCBS80983_g06143	XP_016605029.1,XP_016606696.1,XP_016610116.1,XP_016610117.1,XP_016612043.1	SpCBS45565_g08159,SpCBS45565_g05401,SpCBS45565_g05930	KXS16562.1,KXS22306.1	11	yes	no	no		no		no		no		no		no		no
	OG0000080	SeMB42_g06958,SeMB42_g07232	SeLEV6574_g01024,SeLEV6574_g02334	SmJEL517_g04449,SmJEL517_g05481	CcCBS67573_g05035,CcCBS67573_g05036,CcCBS67573_g05037,CcCBS67573_g05089,CcCBS67573_g05090,CcCBS67573_g05092,CcCBS67573_g05088,CcCBS67573_g05379,CcCBS67573_g07144	XP_006674982.1,XP_006677784.1,XP_006683033.1	OAJ36064.1,OAJ38248.1,OAJ43038.1	HpJEL142_g00470,HpJEL142_g03369,HpJEL142_g03642	PhCBS80983_g01524,PhCBS80983_g04752	XP_016604768.1,XP_016605075.1,XP_016607616.1,XP_016611930.1	SpCBS45565_g02152,SpCBS45565_g07991,SpCBS45565_g05119,SpCBS45565_g05178	KXS09317.1,KXS14737.1,KXS19010.1	11	yes	no	no		no		no		no		no		no		no
	OG0000081	SeMB42_g03539,SeMB42_g04945,SeMB42_g05794,SeMB42_g07750,SeMB42_g07866	SeLEV6574_g00364,SeLEV6574_g00613,SeLEV6574_g05609,SeLEV6574_g05947,SeLEV6574_g06950	SmJEL517_g02497,SmJEL517_g00803,SmJEL517_g04499,SmJEL517_g01318,SmJEL517_g05233,SmJEL517_g05302	CcCBS67573_g05306,CcCBS67573_g05396,CcCBS67573_g01961,CcCBS67573_g08405	XP_006676330.1,XP_006681369.1	OAJ43905.1	HpJEL142_g01042,HpJEL142_g03488	PhCBS80983_g03148,PhCBS80983_g00744,PhCBS80983_g03732	XP_016608999.1,XP_016609000.1,XP_016609226.1,XP_016609239.1	SpCBS45565_g02734,SpCBS45565_g02722,SpCBS45565_g00597	KXS09894.1,KXS09901.1	11	yes	no	no		no		no		no		no		no		no
	OG0000082	SeMB42_g00556,SeMB42_g00575,SeMB42_g05306	SeLEV6574_g01143,SeLEV6574_g01162,SeLEV6574_g04889	SmJEL517_g01304,SmJEL517_g05588,SmJEL517_g05879	CcCBS67573_g06161,CcCBS67573_g01540,CcCBS67573_g00268,CcCBS67573_g02975,CcCBS67573_g03114	XP_006676685.1,XP_006677029.1,XP_006682593.1	OAJ39548.1,OAJ39817.1,OAJ39818.1,OAJ45298.1	HpJEL142_g00156,HpJEL142_g01226	PhCBS80983_g00013,PhCBS80983_g00479,PhCBS80983_g03535	XP_016607602.1,XP_016608433.1,XP_016610134.1	SpCBS45565_g05131,SpCBS45565_g05389,SpCBS45565_g01340	KXS09109.1,KXS12427.1,KXS14105.1,KXS14460.1,KXS16551.1	11	yes	no	no		no		no		no		no		no		no
	OG0000083	SeMB42_g01048,SeMB42_g01064,SeMB42_g04912,SeMB42_g07261	SeLEV6574_g01539,SeLEV6574_g06839,SeLEV6574_g07238,SeLEV6574_g07459,SeLEV6574_g07469,SeLEV6574_g07768	SmJEL517_g00477,SmJEL517_g00515,SmJEL517_g00508,SmJEL517_g00520,SmJEL517_g00522	CcCBS67573_g09890,CcCBS67573_g05245,CcCBS67573_g00185,CcCBS67573_g05967,CcCBS67573_g05991,CcCBS67573_g07233,CcCBS67573_g07859,CcCBS67573_g08148,CcCBS67573_g08834,CcCBS67573_g08998	XP_006677075.1	OAJ39504.1	HpJEL142_g04698,HpJEL142_g04811	PhCBS80983_g00374	XP_016604268.1,XP_016608368.1,XP_016612392.1	SpCBS45565_g07795,SpCBS45565_g02292,SpCBS45565_g04906	KXS14929.1	11	yes	no	no		no		no		no		no		no		no
	OG0000084	SeMB42_g03497,SeMB42_g03499,SeMB42_g05461	SeLEV6574_g06139	SmJEL517_g00077,SmJEL517_g02536,SmJEL517_g02535,SmJEL517_g03480,SmJEL517_g04514,SmJEL517_g04515,SmJEL517_g04672,SmJEL517_g01205,SmJEL517_g05294,SmJEL517_g05711,SmJEL517_g05712,SmJEL517_g01953	CcCBS67573_g08264,CcCBS67573_g02654,CcCBS67573_g02655,CcCBS67573_g09710			HpJEL142_g02752	PhCBS80983_g05075			KXS09953.1,KXS10317.1,KXS10319.1,KXS12712.1,KXS15601.1,KXS16381.1,KXS19426.1,KXS19460.1,KXS19461.1,KXS19462.1,KXS19473.1,KXS19560.1,KXS19874.1,KXS21401.1	7	no		no		no		no		no		no		no		no
	OG0000085	SeMB42_g02362,SeMB42_g04192,SeMB42_g05552,SeMB42_g07658	SeLEV6574_g01040,SeLEV6574_g02669,SeLEV6574_g05486	SmJEL517_g02653,SmJEL517_g03569,SmJEL517_g04232	CcCBS67573_g10525,CcCBS67573_g01086,CcCBS67573_g06897,CcCBS67573_g07012,CcCBS67573_g00328,CcCBS67573_g07699,CcCBS67573_g02969,CcCBS67573_g09383	XP_006674900.1,XP_006677135.1,XP_006680248.1,XP_006682123.1	OAJ37545.1,OAJ40428.1,OAJ44783.1	HpJEL142_g01767,HpJEL142_g01908,HpJEL142_g02126	PhCBS80983_g04882,PhCBS80983_g05024	XP_016608230.1,XP_016612524.1	SpCBS45565_g03378,SpCBS45565_g07523	KXS17056.1,KXS19059.1	11	yes	no	no		no		no		no		no		no		no
	OG0000086	SeMB42_g01671	SeLEV6574_g02240	SmJEL517_g03315,SmJEL517_g03582,SmJEL517_g01383,SmJEL517_g05762	CcCBS67573_g04050,CcCBS67573_g05503,CcCBS67573_g05511,CcCBS67573_g05654,CcCBS67573_g07414	XP_006675082.1,XP_006676449.1,XP_006677153.1,XP_006680267.1,XP_006680949.1	OAJ36262.1,OAJ37542.1,OAJ42477.1,OAJ42478.1,OAJ43652.1,OAJ43653.1	HpJEL142_g00915,HpJEL142_g02107,HpJEL142_g02756,HpJEL142_g03303,HpJEL142_g03849	PhCBS80983_g05191,PhCBS80983_g02171	XP_016611443.1,XP_016611444.1	SpCBS45565_g05163,SpCBS45565_g06941	KXS09467.1,KXS12068.1	11	yes	no	no		no		no		no		no		no		no
	OG0000087	SeMB42_g01583,SeMB42_g02108,SeMB42_g03796,SeMB42_g04534,SeMB42_g05612,SeMB42_g06190,SeMB42_g06359,SeMB42_g07424,SeMB42_g07446,SeMB42_g07944	SeLEV6574_g00806,SeLEV6574_g01468,SeLEV6574_g01469,SeLEV6574_g01772,SeLEV6574_g02166,SeLEV6574_g02176,SeLEV6574_g02182,SeLEV6574_g03416,SeLEV6574_g04008,SeLEV6574_g04361,SeLEV6574_g04750,SeLEV6574_g04755,SeLEV6574_g04763,SeLEV6574_g04938,SeLEV6574_g05619,SeLEV6574_g05651,SeLEV6574_g08384,SeLEV6574_g08596	SmJEL517_g04548	CcCBS67573_g03219	XP_006675342.1	OAJ36392.1		PhCBS80983_g03969	XP_016611802.1	SpCBS45565_g02995	KXS12065.1	10	no		no		no		no		no		no		no		no
	OG0000088			SmJEL517_g06154	CcCBS67573_g02400,CcCBS67573_g02838,CcCBS67573_g09690	XP_006677952.1	OAJ37975.1	HpJEL142_g03323	PhCBS80983_g01362,PhCBS80983_g02198,PhCBS80983_g04118	XP_016607258.1,XP_016612608.1	SpCBS45565_g03841	KXS08955.1,KXS08956.1,KXS09094.1,KXS09350.1,KXS09541.1,KXS09628.1,KXS09738.1,KXS10312.1,KXS11811.1,KXS11977.1,KXS12180.1,KXS13771.1,KXS13797.1,KXS13933.1,KXS14164.1,KXS14166.1,KXS14498.1,KXS15312.1,KXS15373.1,KXS16585.1,KXS16851.1,KXS17984.1,KXS22237.1	9	no		yes	no	no		no		no		no		no		no
	OG0000089	SeMB42_g00076,SeMB42_g07525	SeLEV6574_g00191,SeLEV6574_g05714	SmJEL517_g03045,SmJEL517_g00433,SmJEL517_g04391	CcCBS67573_g00089,CcCBS67573_g04549,CcCBS67573_g05746,CcCBS67573_g05744,CcCBS67573_g05745,CcCBS67573_g07732,CcCBS67573_g07816,CcCBS67573_g08140,CcCBS67573_g02581,CcCBS67573_g02961,CcCBS67573_g03305,CcCBS67573_g03532	XP_006678867.1,XP_006680279.1	OAJ40802.1,OAJ42133.1	HpJEL142_g01724,HpJEL142_g02255	PhCBS80983_g01477,PhCBS80983_g01143	XP_016604979.1,XP_016612820.1	SpCBS45565_g04180,SpCBS45565_g06276	KXS11007.1,KXS11008.1,KXS11334.1,KXS11507.1,KXS21414.1	11	yes	no	no		no		no		no		no		no		no
	OG0000090	SeMB42_g03194,SeMB42_g06895	SeLEV6574_g07835	SmJEL517_g04930,SmJEL517_g05526,SmJEL517_g05913	CcCBS67573_g00166	XP_006682443.1	OAJ45065.1		PhCBS80983_g00531	XP_016605644.1,XP_016609381.1,XP_016611140.1,XP_016611156.1	SpCBS45565_g06438,SpCBS45565_g01869	KXS09345.1,KXS11104.1,KXS11966.1,KXS12109.1,KXS12906.1,KXS13082.1,KXS13328.1,KXS13358.1,KXS13748.1,KXS14937.1,KXS15696.1,KXS16302.1,KXS16741.1,KXS16800.1,KXS17432.1,KXS18419.1,KXS19971.1,KXS19997.1,KXS21949.1,KXS22269.1	10	no		no		no		no		no		no		no		no
	OG0000091	SeMB42_g03517	SeLEV6574_g00386	SmJEL517_g00868	CcCBS67573_g05238,CcCBS67573_g05370,CcCBS67573_g01368,CcCBS67573_g06644,CcCBS67573_g06853,CcCBS67573_g02524,CcCBS67573_g02600,CcCBS67573_g08552,CcCBS67573_g08553,CcCBS67573_g02798,CcCBS67573_g08830,CcCBS67573_g09148,CcCBS67573_g09747	XP_006675658.1,XP_006675921.1	OAJ35850.1,OAJ35851.1	HpJEL142_g03664	PhCBS80983_g05174,PhCBS80983_g05765	XP_016605960.1,XP_016607801.1,XP_016608673.1	SpCBS45565_g01042,SpCBS45565_g05431,SpCBS45565_g05549	KXS14162.1,KXS14566.1,KXS14567.1,KXS14568.1,KXS22219.1,KXS22560.1	11	yes	no	no		no		no		no		no		no		no
	OG0000092	SeMB42_g01966,SeMB42_g06174	SeLEV6574_g00451,SeLEV6574_g04079	SmJEL517_g00096,SmJEL517_g03304,SmJEL517_g04217,SmJEL517_g04218,SmJEL517_g04219,SmJEL517_g05103	CcCBS67573_g00741,CcCBS67573_g01373,CcCBS67573_g05929,CcCBS67573_g02204,CcCBS67573_g02574,CcCBS67573_g08584	XP_006677177.1	OAJ40312.1	HpJEL142_g03316	PhCBS80983_g00332,PhCBS80983_g02488,PhCBS80983_g00625,PhCBS80983_g01189,PhCBS80983_g04907	XP_016605258.1,XP_016605996.1,XP_016611011.1,XP_016611626.1,XP_016612784.1	SpCBS45565_g07776,SpCBS45565_g01012,SpCBS45565_g01584,SpCBS45565_g06583,SpCBS45565_g06614	KXS20382.1	11	yes	no	no		no		no		no		no		no		no
	OG0000093	SeMB42_g05249	SeLEV6574_g05679	SmJEL517_g00058,SmJEL517_g00553,SmJEL517_g04020,SmJEL517_g04021,SmJEL517_g04560,SmJEL517_g05525,SmJEL517_g01816	CcCBS67573_g05668,CcCBS67573_g01642,CcCBS67573_g02149	XP_006675145.1,XP_006681168.1,XP_006683483.1,XP_006683530.1	OAJ44568.1	HpJEL142_g02632,HpJEL142_g03463,HpJEL142_g04021	PhCBS80983_g01534	XP_016606113.1	SpCBS45565_g02389	KXS09051.1,KXS09404.1,KXS10211.1,KXS12586.1,KXS13763.1,KXS14841.1,KXS16050.1,KXS16051.1,KXS18801.1,KXS19612.1,KXS21561.1	11	yes	no	no		no		no		no		no		no		no
	OG0000094	SeMB42_g01596,SeMB42_g06645	SeLEV6574_g04052,SeLEV6574_g05143	SmJEL517_g04924,SmJEL517_g04949,SmJEL517_g05152	CcCBS67573_g07291,CcCBS67573_g07640,CcCBS67573_g08726,CcCBS67573_g08733	XP_006676080.1,XP_006677819.1,XP_006682497.1	OAJ36841.1,OAJ38026.1,OAJ45095.1	HpJEL142_g00122,HpJEL142_g03002,HpJEL142_g03264	PhCBS80983_g02117,PhCBS80983_g02251,PhCBS80983_g03806,PhCBS80983_g04619	XP_016605663.1,XP_016606276.1,XP_016606583.1,XP_016607780.1	SpCBS45565_g04310,SpCBS45565_g05448,SpCBS45565_g01481,SpCBS45565_g01887	KXS12284.1,KXS18116.1	11	yes	no	no		no		no		no		no		no		no
	OG0000095	SeMB42_g02010,SeMB42_g03061,SeMB42_g06130	SeLEV6574_g00870,SeLEV6574_g02309,SeLEV6574_g07541	SmJEL517_g03121,SmJEL517_g03332,SmJEL517_g00989	CcCBS67573_g02927	XP_006676763.1,XP_006678292.1,XP_006678779.1	OAJ40041.1,OAJ42000.1,OAJ42001.1,OAJ42002.1,OAJ42003.1	HpJEL142_g00537,HpJEL142_g01473	PhCBS80983_g05287,PhCBS80983_g05870,PhCBS80983_g00259	XP_016608222.1,XP_016611928.1,XP_016612789.1	SpCBS45565_g03386,SpCBS45565_g05180,SpCBS45565_g06618	KXS10036.1,KXS17591.1,KXS18389.1	11	yes	no	no		no		no		no		no		no		no
	OG0000096	SeMB42_g00390,SeMB42_g06025	SeLEV6574_g05240,SeLEV6574_g06936	SmJEL517_g03343,SmJEL517_g00850	CcCBS67573_g04396,CcCBS67573_g04397,CcCBS67573_g01298,CcCBS67573_g01299,CcCBS67573_g02196,CcCBS67573_g08075,CcCBS67573_g00510,CcCBS67573_g03267	XP_006678911.1,XP_006679723.1,XP_006681894.1	OAJ37838.1,OAJ38803.1,OAJ41174.1	HpJEL142_g01209,HpJEL142_g02480,HpJEL142_g02481,HpJEL142_g02482,HpJEL142_g03139,HpJEL142_g03137	PhCBS80983_g00260,PhCBS80983_g03069	XP_016604999.1,XP_016611929.1	SpCBS45565_g04196,SpCBS45565_g05179	KXS12162.1,KXS19268.1	11	yes	no	no		no		no		no		no		no		no
	OG0000097	SeMB42_g01112,SeMB42_g01489,SeMB42_g03046	SeLEV6574_g01183,SeLEV6574_g01882,SeLEV6574_g01889,SeLEV6574_g02411	SmJEL517_g00279,SmJEL517_g02657,SmJEL517_g03621,SmJEL517_g03663,SmJEL517_g05087	CcCBS67573_g09980,CcCBS67573_g08700	XP_006679417.1,XP_006680289.1	OAJ38643.1,OAJ42247.1	HpJEL142_g01675	PhCBS80983_g00362,PhCBS80983_g03273,PhCBS80983_g00932,PhCBS80983_g00977	XP_016604013.1,XP_016604090.1,XP_016612724.1	SpCBS45565_g03228,SpCBS45565_g03938,SpCBS45565_g06171	KXS13515.1,KXS13518.1,KXS15488.1,KXS17207.1	11	yes	no	no		no		no		no		no		no		no
	OG0000098	SeMB42_g03953,SeMB42_g05181,SeMB42_g05466	SeLEV6574_g02621,SeLEV6574_g02630,SeLEV6574_g02978,SeLEV6574_g03308	SmJEL517_g00441,SmJEL517_g04625,SmJEL517_g01531	CcCBS67573_g05113,CcCBS67573_g02525	XP_006679816.1	OAJ42655.1,OAJ42656.1	HpJEL142_g04623,HpJEL142_g00450	PhCBS80983_g05670,PhCBS80983_g02808,PhCBS80983_g03126,PhCBS80983_g00699	XP_016608212.1,XP_016608674.1,XP_016609574.1,XP_016612012.1,XP_016612531.1	SpCBS45565_g00016,SpCBS45565_g03396,SpCBS45565_g05030,SpCBS45565_g05548,SpCBS45565_g07515	KXS10972.1,KXS11076.1,KXS16145.1	11	yes	no	no		no		no		no		no		no		no
	OG0000099	SeMB42_g06919	SeLEV6574_g00975,SeLEV6574_g04365	SmJEL517_g03465,SmJEL517_g00550,SmJEL517_g01212,SmJEL517_g05368	CcCBS67573_g00697,CcCBS67573_g00699,CcCBS67573_g04156							KXS09113.1,KXS09665.1,KXS10591.1,KXS10619.1,KXS11256.1,KXS11319.1,KXS11967.1,KXS12893.1,KXS13314.1,KXS13392.1,KXS13759.1,KXS13893.1,KXS14790.1,KXS15449.1,KXS15450.1,KXS15642.1,KXS16583.1,KXS16584.1,KXS17949.1,KXS20118.1,KXS20373.1,KXS20467.1,KXS20761.1,KXS22521.1	5	no		no		no		no		no		no		no		no
	OG0000100	SeMB42_g01148,SeMB42_g01356,SeMB42_g05315	SeLEV6574_g01376,SeLEV6574_g03557,SeLEV6574_g06164	SmJEL517_g04665,SmJEL517_g01614,SmJEL517_g06077	CcCBS67573_g01051,CcCBS67573_g04878,CcCBS67573_g06289,CcCBS67573_g06766	XP_006675088.1,XP_006676527.1,XP_006682945.1	OAJ36325.1,OAJ39734.1,OAJ45386.1	HpJEL142_g02015,HpJEL142_g02203	PhCBS80983_g02075,PhCBS80983_g00253,PhCBS80983_g02708	XP_016604428.1,XP_016606247.1,XP_016607059.1	SpCBS45565_g02806,SpCBS45565_g05810,SpCBS45565_g01509	KXS10119.1,KXS15141.1,KXS19382.1	11	yes	no	no		no		no		no		no		no		no
	OG0000101	SeMB42_g02049	SeLEV6574_g03975,SeLEV6574_g03976	SmJEL517_g00716,SmJEL517_g01161,SmJEL517_g01274,SmJEL517_g01533	CcCBS67573_g06216,CcCBS67573_g06400,CcCBS67573_g08053,CcCBS67573_g08054,CcCBS67573_g03683	XP_006675696.1,XP_006683328.1	OAJ36032.1	HpJEL142_g02539	PhCBS80983_g05180,PhCBS80983_g00272,PhCBS80983_g02322,PhCBS80983_g03926	XP_016606022.1,XP_016610435.1,XP_016611459.1	SpCBS45565_g08142,SpCBS45565_g00904,SpCBS45565_g06927	KXS12756.1,KXS14762.1,KXS15945.1,KXS16403.1,KXS21032.1,KXS21490.1,KXS22514.1	11	yes	no	no		no		no		no		no		no		no
	OG0000102	SeMB42_g01437,SeMB42_g03051,SeMB42_g05538	SeLEV6574_g00513,SeLEV6574_g01531,SeLEV6574_g02417,SeLEV6574_g02458	SmJEL517_g02696,SmJEL517_g03626,SmJEL517_g01897	CcCBS67573_g00322,CcCBS67573_g08653	XP_006676172.1	OAJ36498.1,OAJ36904.1,OAJ36905.1,OAJ37532.1,OAJ37533.1	HpJEL142_g00306,HpJEL142_g00603,HpJEL142_g00604	PhCBS80983_g00827,PhCBS80983_g04473,PhCBS80983_g04926	XP_016607532.1,XP_016609968.1,XP_016612613.1	SpCBS45565_g07840,SpCBS45565_g03846,SpCBS45565_g04533	KXS13792.1,KXS19851.1	11	yes	no	no		no		no		no		no		no		no
	OG0000103	SeMB42_g01332	SeLEV6574_g01613	SmJEL517_g06036	CcCBS67573_g10556,CcCBS67573_g09580	XP_006676197.1,XP_006676198.1,XP_006677831.1,XP_006678187.1,XP_006678789.1,XP_006678801.1,XP_006680116.1,XP_006680141.1,XP_006681515.1,XP_006681516.1,XP_006682633.1,XP_006682954.1,XP_006683134.1	OAJ32741.1,OAJ32769.1,OAJ37644.1,OAJ38593.1,OAJ41896.1,OAJ41964.1,OAJ42499.1,OAJ44214.1	HpJEL142_g01686		XP_016606527.1,XP_016606528.1,XP_016606529.1,XP_016606530.1	SpCBS45565_g04324	KXS13543.1	10	no		no		no		no		no		no		no		no
	OG0000104	SeMB42_g00888,SeMB42_g01049,SeMB42_g04988	SeLEV6574_g00099,SeLEV6574_g02428,SeLEV6574_g02446,SeLEV6574_g02477	SmJEL517_g04062,SmJEL517_g01186	CcCBS67573_g04306,CcCBS67573_g05057,CcCBS67573_g05617,CcCBS67573_g05716,CcCBS67573_g08780,CcCBS67573_g03450,CcCBS67573_g03553	XP_006676388.1,XP_006679087.1	OAJ37050.1,OAJ37051.1,OAJ40813.1	HpJEL142_g01730,HpJEL142_g03453	PhCBS80983_g00051,PhCBS80983_g05662	XP_016609690.1,XP_016611404.1	SpCBS45565_g00124,SpCBS45565_g08250	KXS19120.1,KXS21905.1	11	yes	no	no		no		no		no		no		no		no
	OG0000105	SeMB42_g00366,SeMB42_g01991,SeMB42_g05122	SeLEV6574_g01293,SeLEV6574_g08123	SmJEL517_g00175,SmJEL517_g03898,SmJEL517_g04224,SmJEL517_g05412	CcCBS67573_g04870,CcCBS67573_g01189,CcCBS67573_g07624,CcCBS67573_g08131,CcCBS67573_g03475	XP_006676464.1,XP_006677037.1	OAJ37624.1,OAJ39763.1,OAJ41521.1,OAJ41522.1,OAJ41523.1,OAJ41524.1	HpJEL142_g03380	PhCBS80983_g02132,PhCBS80983_g04911	XP_016604844.1,XP_016611017.1,XP_016611018.1	SpCBS45565_g02228,SpCBS45565_g08112,SpCBS45565_g06589	KXS11934.1,KXS13173.1	11	yes	no	no		no		no		no		no		no		no
	OG0000106				CcCBS67573_g06096,CcCBS67573_g01614,CcCBS67573_g01627,CcCBS67573_g01596	XP_006677384.1,XP_006677479.1,XP_006677480.1,XP_006677563.1,XP_006677564.1,XP_006678219.1,XP_006683378.1	OAJ32817.1,OAJ32818.1,OAJ38378.1,OAJ40532.1,OAJ40533.1,OAJ40534.1,OAJ40535.1,OAJ40536.1,OAJ40537.1	HpJEL142_g00077,HpJEL142_g00304,HpJEL142_g00676,HpJEL142_g02828	PhCBS80983_g05211,PhCBS80983_g03852	XP_016605768.1,XP_016607554.1	SpCBS45565_g04516,SpCBS45565_g01985	KXS10335.1,KXS13276.1,KXS20631.1	8	no		no		no		no		no		no		no		no
	OG0000107	SeMB42_g01358,SeMB42_g04854,SeMB42_g06543	SeLEV6574_g01374,SeLEV6574_g05462,SeLEV6574_g05468	SmJEL517_g00161,SmJEL517_g00213,SmJEL517_g03029,SmJEL517_g00503,SmJEL517_g01207,SmJEL517_g01843,SmJEL517_g01961,SmJEL517_g01962	CcCBS67573_g01107,CcCBS67573_g07866,CcCBS67573_g09731	XP_006682458.1	OAJ45076.1	HpJEL142_g04657		XP_016612810.1	SpCBS45565_g06286	KXS12189.1,KXS12477.1,KXS12534.1,KXS12535.1,KXS14228.1,KXS14229.1,KXS15252.1,KXS15499.1,KXS15767.1,KXS22495.1	10	no		no		no		no		no		no		no		no
	OG0000108			SmJEL517_g03586,SmJEL517_g01313,SmJEL517_g01314,SmJEL517_g02160,SmJEL517_g02161	CcCBS67573_g08870				PhCBS80983_g05796,PhCBS80983_g01033,PhCBS80983_g01148	XP_016606971.1,XP_016606972.1,XP_016607247.1,XP_016611430.1	SpCBS45565_g04121,SpCBS45565_g04490,SpCBS45565_g07356	KXS08920.1,KXS12089.1,KXS12090.1,KXS13274.1,KXS13281.1,KXS13282.1,KXS13284.1,KXS16597.1,KXS16598.1,KXS16909.1,KXS16910.1,KXS16911.1,KXS19080.1,KXS20418.1,KXS20419.1,KXS20450.1,KXS20452.1	6	no		no		no		no		no		no		no		no
	OG0000109	SeMB42_g02545	SeLEV6574_g02775	SmJEL517_g03868	CcCBS67573_g04867,CcCBS67573_g04958,CcCBS67573_g01555,CcCBS67573_g08941,CcCBS67573_g03221,CcCBS67573_g09639	XP_006674875.1,XP_006675694.1,XP_006679354.1,XP_006679584.1,XP_006679825.1	OAJ36026.1,OAJ36879.1,OAJ39046.1,OAJ39054.1,OAJ42961.1	HpJEL142_g04320,HpJEL142_g00202,HpJEL142_g00622,HpJEL142_g04294	PhCBS80983_g02468,PhCBS80983_g03764	XP_016604928.1,XP_016604929.1,XP_016608362.1	SpCBS45565_g07789,SpCBS45565_g08389,SpCBS45565_g04473		10	no		no		no		no		no		no		no		yes	no
	OG0000110	SeMB42_g00827,SeMB42_g01184,SeMB42_g02361,SeMB42_g05422	SeLEV6574_g00745,SeLEV6574_g03690,SeLEV6574_g04253	SmJEL517_g00616,SmJEL517_g03953,SmJEL517_g05893	CcCBS67573_g04331,CcCBS67573_g01419,CcCBS67573_g03726	XP_006674933.1,XP_006675016.1,XP_006678273.1	OAJ37131.1,OAJ38048.1,OAJ38049.1	HpJEL142_g00934,HpJEL142_g01910	PhCBS80983_g00411	XP_016604270.1,XP_016607974.1,XP_016608087.1,XP_016609983.1	SpCBS45565_g07854,SpCBS45565_g04637,SpCBS45565_g04904	KXS13360.1,KXS15868.1,KXS17507.1	11	yes	no	no		no		no		no		no		no		no
	OG0000111	SeMB42_g02195,SeMB42_g02610	SeLEV6574_g04621,SeLEV6574_g06922	SmJEL517_g03597,SmJEL517_g03598,SmJEL517_g06225,SmJEL517_g06226	CcCBS67573_g04216,CcCBS67573_g00895,CcCBS67573_g08644,CcCBS67573_g00587	XP_006675749.1,XP_006679995.1	OAJ36614.1,OAJ42718.1	HpJEL142_g00132	PhCBS80983_g01122	XP_016606800.1,XP_016610243.1	SpCBS45565_g02048,SpCBS45565_g01724	KXS09852.1,KXS11840.1,KXS11841.1,KXS12847.1,KXS12848.1,KXS16530.1,KXS17187.1,KXS18711.1,KXS20716.1,KXS20960.1	11	yes	no	no		no		no		no		no		no		no
	OG0000112	SeMB42_g02768,SeMB42_g05560,SeMB42_g07562	SeLEV6574_g03399,SeLEV6574_g05703,SeLEV6574_g06506	SmJEL517_g04384,SmJEL517_g00914,SmJEL517_g05862	CcCBS67573_g06868,CcCBS67573_g08238,CcCBS67573_g02854,CcCBS67573_g02859	XP_006676494.1,XP_006676733.1	OAJ39721.1,OAJ39743.1	HpJEL142_g02019,HpJEL142_g04094	PhCBS80983_g02090,PhCBS80983_g02098,PhCBS80983_g04564	XP_016604925.1,XP_016607082.1,XP_016610516.1	SpCBS45565_g02783,SpCBS45565_g00832,SpCBS45565_g04471	KXS11405.1,KXS11480.1,KXS13394.1,KXS15154.1	11	yes	no	no		no		no		no		no		no		no
	OG0000113	SeMB42_g00024	SeLEV6574_g02052	SmJEL517_g00115,SmJEL517_g00116	CcCBS67573_g01473,CcCBS67573_g08964,CcCBS67573_g00534	XP_006677147.1,XP_006677609.1	OAJ40138.1		PhCBS80983_g01828,PhCBS80983_g04486	XP_016610169.1,XP_016612982.1	SpCBS45565_g08287	KXS09889.1,KXS10275.1,KXS10655.1,KXS10688.1,KXS11018.1,KXS11106.1,KXS11803.1,KXS11962.1,KXS12094.1,KXS14896.1,KXS15196.1,KXS15549.1,KXS16575.1,KXS17443.1,KXS17623.1,KXS17813.1,KXS19174.1	10	no		no		no		no		no		no		no		no
	OG0000114	SeMB42_g06402	SeLEV6574_g05864	SmJEL517_g01284	CcCBS67573_g01036,CcCBS67573_g01037,CcCBS67573_g00215,CcCBS67573_g00216,CcCBS67573_g07814,CcCBS67573_g07815,CcCBS67573_g07926,CcCBS67573_g07927,CcCBS67573_g03079,CcCBS67573_g03265,CcCBS67573_g03484	XP_006678215.1,XP_006683029.1	OAJ38391.1,OAJ45373.1	HpJEL142_g02847,HpJEL142_g03687,HpJEL142_g03955		XP_016605145.1	SpCBS45565_g06375	KXS10463.1,KXS10464.1,KXS10465.1,KXS10466.1,KXS16696.1,KXS16723.1,KXS19026.1,KXS19027.1,KXS21202.1	10	no		no		no		no		no		no		no		no
	OG0000115	SeMB42_g04021,SeMB42_g05946	SeLEV6574_g02504,SeLEV6574_g06060	SmJEL517_g02923,SmJEL517_g02924,SmJEL517_g04351,SmJEL517_g04348	CcCBS67573_g09902,CcCBS67573_g01675,CcCBS67573_g08980,CcCBS67573_g09027,CcCBS67573_g09215,CcCBS67573_g03264,CcCBS67573_g09435	XP_006683118.1	OAJ43035.1	HpJEL142_g04720,HpJEL142_g00473,HpJEL142_g00474	PhCBS80983_g04128,PhCBS80983_g01044	XP_016605110.1,XP_016611322.1,XP_016611325.1,XP_016611326.1,XP_016611915.1	SpCBS45565_g03683,SpCBS45565_g05190,SpCBS45565_g06351	KXS11271.1,KXS19405.1	11	yes	no	no		no		no		no		no		no		no
	OG0000116	SeMB42_g04809,SeMB42_g04896,SeMB42_g05459,SeMB42_g06873	SeLEV6574_g01246,SeLEV6574_g03739,SeLEV6574_g04350	SmJEL517_g05401,SmJEL517_g05689,SmJEL517_g01941	CcCBS67573_g01407,CcCBS67573_g06606,CcCBS67573_g02833	XP_006674975.1,XP_006680228.1,XP_006681853.1	OAJ36923.1,OAJ37678.1,OAJ42468.1	HpJEL142_g00628,HpJEL142_g01340,HpJEL142_g03412	PhCBS80983_g01320,PhCBS80983_g01673	XP_016605122.1,XP_016609014.1	SpCBS45565_g00610,SpCBS45565_g06339	KXS19798.1,KXS22158.1	11	yes	no	no		no		no		no		no		no		no
	OG0000117		SeLEV6574_g00084			XP_006675608.1,XP_006676582.1,XP_006676652.1,XP_006678538.1,XP_006679887.1,XP_006681078.1,XP_006681362.1,XP_006681430.1,XP_006681921.1,XP_006682955.1,XP_006683136.1	OAJ32744.1,OAJ37641.1,OAJ37844.1,OAJ37849.1,OAJ38590.1,OAJ39321.1,OAJ39747.1,OAJ40065.1,OAJ40906.1,OAJ42051.1,OAJ42428.1,OAJ42502.1,OAJ42890.1,OAJ42895.1,OAJ42903.1,OAJ43890.1,OAJ44211.1,OAJ44410.1,OAJ45179.1						3	no		no		no		no		no		no		no		no
	OG0000118	SeMB42_g03654,SeMB42_g04981	SeLEV6574_g00941,SeLEV6574_g08020	SmJEL517_g00416,SmJEL517_g05680	CcCBS67573_g04163,CcCBS67573_g05118,CcCBS67573_g00108,CcCBS67573_g05567,CcCBS67573_g06681	XP_006676440.1,XP_006682756.1,XP_006682777.1	OAJ37512.1,OAJ39197.1,OAJ39262.1	HpJEL142_g04835,HpJEL142_g01918,HpJEL142_g01914	PhCBS80983_g02302,PhCBS80983_g02608,PhCBS80983_g01297,PhCBS80983_g04903	XP_016607534.1,XP_016610885.1	SpCBS45565_g04532,SpCBS45565_g05892	KXS10345.1,KXS16887.1,KXS18633.1	11	yes	no	no		no		no		no		no		no		no
	OG0000119	SeMB42_g00996,SeMB42_g02036,SeMB42_g07063	SeLEV6574_g05393,SeLEV6574_g05797,SeLEV6574_g06497	SmJEL517_g04751,SmJEL517_g05314,SmJEL517_g05824	CcCBS67573_g00102,CcCBS67573_g09799,CcCBS67573_g05672,CcCBS67573_g06572,CcCBS67573_g06604	XP_006676948.1,XP_006677123.1,XP_006680282.1	OAJ39505.1,OAJ40529.1,OAJ42459.1	HpJEL142_g02939,HpJEL142_g03314	PhCBS80983_g01998,PhCBS80983_g03678	XP_016604121.1,XP_016605121.1,XP_016612221.1	SpCBS45565_g04603,SpCBS45565_g06340,SpCBS45565_g07336	KXS21130.1	11	yes	no	no		no		no		no		no		no		no
	OG0000120	SeMB42_g03023,SeMB42_g03025,SeMB42_g03027,SeMB42_g06387	SeLEV6574_g02341,SeLEV6574_g06525	SmJEL517_g02450,SmJEL517_g04551,SmJEL517_g01854	CcCBS67573_g04478,CcCBS67573_g07214	XP_006677812.1,XP_006677909.1,XP_006679787.1	OAJ38178.1,OAJ38184.1,OAJ42617.1	HpJEL142_g00466,HpJEL142_g01263,HpJEL142_g01249,HpJEL142_g03857	PhCBS80983_g00268	XP_016607516.1,XP_016612305.1	SpCBS45565_g07568,SpCBS45565_g02374	KXS09097.1,KXS11556.1,KXS12722.1,KXS13713.1,KXS14695.1	11	yes	no	no		no		no		no		no		no		no
	OG0000121	SeMB42_g00767,SeMB42_g04254,SeMB42_g07879,SeMB42_g08017	SeLEV6574_g01061,SeLEV6574_g01103,SeLEV6574_g04250,SeLEV6574_g04795,SeLEV6574_g05166,SeLEV6574_g06076,SeLEV6574_g08081	SmJEL517_g03592,SmJEL517_g04836,SmJEL517_g05416,SmJEL517_g01969,SmJEL517_g06041	CcCBS67573_g07402,CcCBS67573_g02169,CcCBS67573_g08877,CcCBS67573_g09033,CcCBS67573_g09135		OAJ42543.1	HpJEL142_g04682,HpJEL142_g01358	PhCBS80983_g05961,PhCBS80983_g02581	XP_016604589.1,XP_016610152.1	SpCBS45565_g03996,SpCBS45565_g05375	KXS21229.1	10	no		no		no		no		no		no		no		no
	OG0000122	SeMB42_g00694,SeMB42_g01205,SeMB42_g01745,SeMB42_g02131,SeMB42_g02988,SeMB42_g02994,SeMB42_g07166,SeMB42_g07824,SeMB42_g07908	SeLEV6574_g01370,SeLEV6574_g01695,SeLEV6574_g01704,SeLEV6574_g02141,SeLEV6574_g02353,SeLEV6574_g04983,SeLEV6574_g05268,SeLEV6574_g06692,SeLEV6574_g06744,SeLEV6574_g07223,SeLEV6574_g07226,SeLEV6574_g07227,SeLEV6574_g07683,SeLEV6574_g07910,SeLEV6574_g08242,SeLEV6574_g08340,SeLEV6574_g08537,SeLEV6574_g08565,SeLEV6574_g08652	SmJEL517_g06291,SmJEL517_g04095								KXS20537.1	4	no		no		no		no		no		no		no		no
	OG0000123	SeMB42_g01795,SeMB42_g03680,SeMB42_g03682,SeMB42_g03683,SeMB42_g04951,SeMB42_g04952,SeMB42_g04953,SeMB42_g06815,SeMB42_g06833,SeMB42_g07950,SeMB42_g07999	SeLEV6574_g02924,SeLEV6574_g04001,SeLEV6574_g04002,SeLEV6574_g04005,SeLEV6574_g05034,SeLEV6574_g05035,SeLEV6574_g05045,SeLEV6574_g05608,SeLEV6574_g05611,SeLEV6574_g05616,SeLEV6574_g06673,SeLEV6574_g07689,SeLEV6574_g08168,SeLEV6574_g08179,SeLEV6574_g08217,SeLEV6574_g08449,SeLEV6574_g08558,SeLEV6574_g08563,SeLEV6574_g08576,SeLEV6574_g08661										2	no		no		yes	no	no		no		no		no		no
	OG0000124	SeMB42_g02259,SeMB42_g07717,SeMB42_g07718	SeLEV6574_g06830	SmJEL517_g03260,SmJEL517_g04068,SmJEL517_g04332	CcCBS67573_g01325,CcCBS67573_g03379	XP_006675108.1,XP_006675693.1,XP_006676547.1	OAJ36024.1,OAJ36025.1,OAJ39869.1	HpJEL142_g00093,HpJEL142_g00201,HpJEL142_g02358,HpJEL142_g02889	PhCBS80983_g01444,PhCBS80983_g04601	XP_016605087.1,XP_016608461.1	SpCBS45565_g07979,SpCBS45565_g01311	KXS10645.1,KXS11373.1,KXS12938.1,KXS14033.1,KXS14785.1	11	yes	no	no		no		no		no		no		no		no
	OG0000125	SeMB42_g03523,SeMB42_g06495	SeLEV6574_g00380,SeLEV6574_g07612	SmJEL517_g03348,SmJEL517_g00885,SmJEL517_g06043	CcCBS67573_g05452,CcCBS67573_g01362,CcCBS67573_g02420	XP_006675677.1,XP_006677994.1,XP_006680209.1	OAJ35796.1,OAJ38493.1,OAJ42598.1	HpJEL142_g00458,HpJEL142_g00489,HpJEL142_g00482	PhCBS80983_g02909,PhCBS80983_g04268,PhCBS80983_g04297	XP_016606695.1,XP_016607827.1,XP_016607915.1	SpCBS45565_g08160,SpCBS45565_g05363,SpCBS45565_g07127	KXS12012.1,KXS16882.1	11	yes	no	no		no		no		no		no		no		no
	OG0000126	SeMB42_g01067	SeLEV6574_g07472,SeLEV6574_g07473	SmJEL517_g00533,SmJEL517_g00534	CcCBS67573_g09841,CcCBS67573_g04049,CcCBS67573_g10165,CcCBS67573_g06933,CcCBS67573_g07486,CcCBS67573_g07487,CcCBS67573_g02123,CcCBS67573_g02403,CcCBS67573_g02404,CcCBS67573_g03490	XP_006676145.1	OAJ37381.1,OAJ37382.1,OAJ37383.1,OAJ37384.1,OAJ37385.1,OAJ37386.1,OAJ37387.1,OAJ37388.1,OAJ37389.1		PhCBS80983_g02782	XP_016609809.1	SpCBS45565_g00240,SpCBS45565_g05260	KXS16862.1	10	no		no		no		no		no		no		no		no
	OG0000127				CcCBS67573_g03216	XP_006676415.1,XP_006676727.1,XP_006677620.1,XP_006678411.1,XP_006678413.1,XP_006678418.1,XP_006679694.1,XP_006680135.1,XP_006680517.1,XP_006681962.1,XP_006682001.1,XP_006682427.1	OAJ32792.1,OAJ37274.1,OAJ37653.1,OAJ37695.1,OAJ38617.1,OAJ39332.1,OAJ40195.1,OAJ41504.1,OAJ42066.1,OAJ43856.1,OAJ45137.1	HpJEL142_g04842,HpJEL142_g04593	PhCBS80983_g06122,PhCBS80983_g01021			KXS10751.1,KXS16916.1	6	no		no		no		no		no		no		no		no
	OG0000128				CcCBS67573_g10402,CcCBS67573_g08873,CcCBS67573_g08874,CcCBS67573_g09382	XP_006676697.1,XP_006676702.1,XP_006677504.1,XP_006679003.1,XP_006679538.1,XP_006681105.1,XP_006681110.1,XP_006681253.1,XP_006682002.1,XP_006682053.1,XP_006682093.1	OAJ32784.1,OAJ37687.1,OAJ37731.1,OAJ38661.1,OAJ38743.1,OAJ39483.1,OAJ39489.1,OAJ39490.1,OAJ40153.1,OAJ41060.1,OAJ44230.1,OAJ44231.1,OAJ44486.1,OAJ44508.1					KXS08841.1	4	no		no		no		no		no		no		no		no
	OG0000129			SmJEL517_g04722		XP_006676742.1,XP_006676772.1,XP_006676890.1,XP_006683331.1	OAJ39888.1,OAJ39889.1,OAJ39904.1,OAJ39939.1		PhCBS80983_g01452,PhCBS80983_g02334	XP_016603936.1,XP_016605669.1,XP_016608893.1	SpCBS45565_g08344,SpCBS45565_g00497	KXS09758.1,KXS11538.1,KXS11709.1,KXS12978.1,KXS12979.1,KXS14287.1,KXS14860.1,KXS14861.1,KXS19003.1,KXS19013.1,KXS19014.1,KXS19361.1,KXS21095.1,KXS22380.1	7	no		no		no		no		no		no		no		no
	OG0000130	SeMB42_g08019	SeLEV6574_g03368,SeLEV6574_g03385,SeLEV6574_g07559,SeLEV6574_g08586	SmJEL517_g03913		XP_006677360.1,XP_006678456.1,XP_006679224.1,XP_006679305.1,XP_006679890.1,XP_006681677.1,XP_006681768.1,XP_006682038.1,XP_006682617.1	OAJ37843.1,OAJ40752.1,OAJ40753.1,OAJ40754.1,OAJ40909.1,OAJ41638.1,OAJ42888.1,OAJ45180.1	HpJEL142_g02146,HpJEL142_g02147		XP_016605054.1,XP_016609876.1	SpCBS45565_g00301	KXS10219.1,KXS16706.1	9	no		no		no		no		no		no		no		no
	OG0000131	SeMB42_g03298,SeMB42_g04027,SeMB42_g07380	SeLEV6574_g01562,SeLEV6574_g02502,SeLEV6574_g06291	SmJEL517_g00160,SmJEL517_g00434,SmJEL517_g04349	CcCBS67573_g00818,CcCBS67573_g05143,CcCBS67573_g07021	XP_006678341.1,XP_006681599.1	OAJ35933.1,OAJ41925.1,OAJ43167.1	HpJEL142_g04209,HpJEL142_g01027	PhCBS80983_g05643,PhCBS80983_g02995,PhCBS80983_g04957	XP_016607373.1,XP_016612214.1,XP_016612891.1	SpCBS45565_g07616,SpCBS45565_g08500,SpCBS45565_g05722	KXS09168.1,KXS10018.1	11	yes	no	no		no		no		no		no		no		no
	OG0000132	SeMB42_g06575	SeLEV6574_g04248	SmJEL517_g03601	CcCBS67573_g10085,CcCBS67573_g10088,CcCBS67573_g08133,CcCBS67573_g08281,CcCBS67573_g03690,CcCBS67573_g03691	XP_006678342.1,XP_006678787.1,XP_006679854.1	OAJ41870.1,OAJ41882.1,OAJ43851.1	HpJEL142_g01180,HpJEL142_g03064	PhCBS80983_g02677	XP_016605808.1,XP_016611972.1	SpCBS45565_g04996,SpCBS45565_g06550	KXS10633.1,KXS11465.1,KXS11466.1,KXS13540.1,KXS17219.1,KXS20897.1,KXS21433.1	11	yes	no	no		no		no		no		no		no		no
	OG0000133	SeMB42_g00494,SeMB42_g01913,SeMB42_g02920	SeLEV6574_g00078,SeLEV6574_g01933,SeLEV6574_g06296	SmJEL517_g02371,SmJEL517_g05512,SmJEL517_g02182	CcCBS67573_g03071,CcCBS67573_g03648	XP_006679363.1,XP_006681189.1,XP_006682409.1	OAJ38628.1,OAJ44251.1,OAJ44895.1,OAJ44896.1	HpJEL142_g04617,HpJEL142_g02174,HpJEL142_g03325	PhCBS80983_g04987	XP_016604463.1,XP_016604464.1,XP_016605662.1,XP_016605805.1	SpCBS45565_g06548,SpCBS45565_g01886,SpCBS45565_g07347	KXS14851.1	11	yes	no	no		no		no		no		no		no		no
	OG0000134	SeMB42_g02698	SeLEV6574_g03258	SmJEL517_g02552	CcCBS67573_g03838,CcCBS67573_g05061,CcCBS67573_g05608,CcCBS67573_g06845,CcCBS67573_g06846,CcCBS67573_g06847,CcCBS67573_g06849,CcCBS67573_g06952,CcCBS67573_g06947,CcCBS67573_g06948,CcCBS67573_g06949,CcCBS67573_g06950,CcCBS67573_g07516,CcCBS67573_g07535,CcCBS67573_g07536,CcCBS67573_g07537,CcCBS67573_g07538,CcCBS67573_g08655,CcCBS67573_g08656,CcCBS67573_g08657,CcCBS67573_g03548	XP_006680234.1	OAJ42098.1	HpJEL142_g04710				KXS11684.1,KXS13205.1,KXS13749.1	8	no		no		no		no		no		no		no		no
	OG0000135			SmJEL517_g00123,SmJEL517_g00124,SmJEL517_g02373,SmJEL517_g02374,SmJEL517_g02378,SmJEL517_g06298,SmJEL517_g03009,SmJEL517_g03159,SmJEL517_g00580,SmJEL517_g04191,SmJEL517_g00879,SmJEL517_g04555,SmJEL517_g04572,SmJEL517_g04573,SmJEL517_g04574,SmJEL517_g04590,SmJEL517_g01518,SmJEL517_g01648,SmJEL517_g05705,SmJEL517_g05739,SmJEL517_g05946,SmJEL517_g01946,SmJEL517_g02292	CcCBS67573_g04360,CcCBS67573_g06301,CcCBS67573_g03189,CcCBS67573_g09412		OAJ36266.1					KXS17608.1,KXS20130.1	4	no		no		no		no		no		no		no		no
	OG0000136				CcCBS67573_g05963,CcCBS67573_g05964,CcCBS67573_g06093,CcCBS67573_g06094,CcCBS67573_g06095,CcCBS67573_g01736,CcCBS67573_g01737,CcCBS67573_g01738,CcCBS67573_g06996,CcCBS67573_g06997,CcCBS67573_g06998,CcCBS67573_g06999,CcCBS67573_g07690,CcCBS67573_g07691,CcCBS67573_g08487,CcCBS67573_g08808,CcCBS67573_g08809,CcCBS67573_g08810,CcCBS67573_g08811,CcCBS67573_g08812,CcCBS67573_g08807,CcCBS67573_g08960,CcC…					XP_016605175.1,XP_016605287.1,XP_016611997.1,XP_016612672.1	SpCBS45565_g06403,SpCBS45565_g07195		3	no		no		no		no		no		no		no		no
	OG0000137				CcCBS67573_g05535,CcCBS67573_g01801,CcCBS67573_g07033,CcCBS67573_g07207,CcCBS67573_g08351,CcCBS67573_g02563,CcCBS67573_g02564,CcCBS67573_g08931,CcCBS67573_g09622				PhCBS80983_g00999		SpCBS45565_g07640	KXS10244.1,KXS10822.1,KXS11113.1,KXS11136.1,KXS12407.1,KXS14319.1,KXS15467.1,KXS16405.1,KXS16406.1,KXS16541.1,KXS16816.1,KXS16973.1,KXS17888.1,KXS20488.1,KXS20788.1,KXS21663.1,KXS21664.1,KXS22199.1	4	no		no		no		no		no		no		no		no
	OG0000138											KXS09796.1,KXS09962.1,KXS10350.1,KXS10353.1,KXS11119.1,KXS11364.1,KXS11432.1,KXS11781.1,KXS11782.1,KXS11787.1,KXS11788.1,KXS11980.1,KXS12103.1,KXS12144.1,KXS12414.1,KXS12790.1,KXS13728.1,KXS13835.1,KXS14139.1,KXS14485.1,KXS14794.1,KXS15857.1,KXS16220.1,KXS16231.1,KXS16668.1,KXS17293.1,KXS17302.1,KXS17820.1,KXS19484.1,KXS20485.1	1	no		no		no		no		no		no		no		no
	OG0000139	SeMB42_g06904							PhCBS80983_g06052,PhCBS80983_g06258,PhCBS80983_g06259,PhCBS80983_g06271,PhCBS80983_g06270,PhCBS80983_g06346,PhCBS80983_g06386,PhCBS80983_g06387,PhCBS80983_g06424,PhCBS80983_g06425,PhCBS80983_g06428,PhCBS80983_g06433,PhCBS80983_g06460,PhCBS80983_g06475,PhCBS80983_g06478,PhCBS80983_g06479,PhCBS80983_g06484,PhCBS80983_g06501,PhCBS80983_g06502,PhCBS80983_g06507,PhCBS80983_g06524,PhCBS80983_g03710,PhC…	XP_016610173.1			3	no		no		no		no		no		no		no		no
	OG0000140	SeMB42_g02712,SeMB42_g02714,SeMB42_g02716,SeMB42_g05627	SeLEV6574_g04009,SeLEV6574_g05602	SmJEL517_g02562,SmJEL517_g04588	CcCBS67573_g04584,CcCBS67573_g05506,CcCBS67573_g05510,CcCBS67573_g08832,CcCBS67573_g03186	XP_006675115.1,XP_006678382.1	OAJ36230.1,OAJ41706.1	HpJEL142_g00970,HpJEL142_g01959	PhCBS80983_g05593,PhCBS80983_g05079	XP_016604062.1,XP_016610089.1	SpCBS45565_g03302,SpCBS45565_g06148	KXS09823.1,KXS12990.1,KXS20855.1,KXS22590.1	11	yes	no	no		no		no		no		no		no		no
	OG0000141	SeMB42_g01995,SeMB42_g05060,SeMB42_g05062	SeLEV6574_g04288,SeLEV6574_g06088	SmJEL517_g06308,SmJEL517_g01401,SmJEL517_g01903	CcCBS67573_g07005,CcCBS67573_g03597	XP_006675119.1,XP_006676753.1,XP_006680448.1	OAJ36418.1,OAJ39607.1,OAJ42090.1	HpJEL142_g04765,HpJEL142_g00171	PhCBS80983_g00011,PhCBS80983_g00826,PhCBS80983_g04424	XP_016607597.1,XP_016609978.1,XP_016611599.1	SpCBS45565_g07850,SpCBS45565_g05135,SpCBS45565_g01612	KXS11622.1,KXS14612.1	11	yes	no	no		no		no		no		no		no		no
	OG0000142					XP_006675610.1,XP_006676099.1,XP_006678188.1,XP_006678190.1,XP_006679039.1,XP_006679885.1,XP_006680142.1,XP_006680155.1,XP_006681517.1,XP_006682697.1,XP_006683011.1,XP_006683135.1	OAJ32742.1,OAJ37040.1,OAJ37643.1,OAJ38592.1,OAJ41897.1,OAJ42500.1,OAJ42894.1,OAJ42963.1,OAJ44213.1	HpJEL142_g04405,HpJEL142_g02732,HpJEL142_g02733,HpJEL142_g03056				KXS12116.1,KXS13972.1,KXS20713.1	4	no		no		no		no		no		no		no		no
	OG0000143	SeMB42_g01207,SeMB42_g03352	SeLEV6574_g01941,SeLEV6574_g03224	SmJEL517_g01377,SmJEL517_g02263	CcCBS67573_g00091,CcCBS67573_g01806,CcCBS67573_g01817,CcCBS67573_g01818,CcCBS67573_g07482	XP_006675823.1,XP_006678037.1,XP_006683050.1	OAJ37515.1,OAJ37973.1,OAJ43042.1	HpJEL142_g00315,HpJEL142_g00576	PhCBS80983_g01608,PhCBS80983_g04082	XP_016605465.1,XP_016607830.1	SpCBS45565_g02949,SpCBS45565_g04770,SpCBS45565_g07130	KXS15591.1,KXS19056.1	11	yes	no	no		no		no		no		no		no		no
	OG0000144	SeMB42_g07552	SeLEV6574_g04247	SmJEL517_g03602	CcCBS67573_g03776	XP_006676474.1,XP_006677111.1,XP_006678336.1,XP_006678361.1,XP_006679360.1,XP_006679973.1,XP_006680249.1,XP_006681886.1,XP_006682098.1,XP_006682506.1,XP_006683166.1	OAJ32793.1,OAJ32794.1,OAJ37696.1,OAJ38616.1,OAJ40194.1,OAJ41505.1,OAJ42064.1,OAJ42065.1,OAJ43857.1,OAJ45138.1		PhCBS80983_g00664	XP_016610596.1	SpCBS45565_g00756	KXS15443.1	10	no		no		no		no		no		no		no		no
	OG0000145				CcCBS67573_g01308,CcCBS67573_g01980	XP_006676825.1	OAJ39446.1		PhCBS80983_g01408	XP_016612117.1	SpCBS45565_g03449	KXS09807.1,KXS10005.1,KXS10206.1,KXS10286.1,KXS11499.1,KXS11500.1,KXS12428.1,KXS12760.1,KXS12997.1,KXS14249.1,KXS14277.1,KXS14548.1,KXS14782.1,KXS15181.1,KXS15206.1,KXS15745.1,KXS15778.1,KXS16331.1,KXS16407.1,KXS21924.1,KXS22405.1	7	no		no		no		no		no		no		no		no
	OG0000146	SeMB42_g00922,SeMB42_g03294	SeLEV6574_g01558,SeLEV6574_g03067,SeLEV6574_g07055	SmJEL517_g02544,SmJEL517_g03400,SmJEL517_g00524	CcCBS67573_g05223,CcCBS67573_g05666,CcCBS67573_g03536	XP_006677418.1,XP_006677614.1,XP_006679257.1	OAJ40179.1,OAJ40400.1,OAJ41324.1	HpJEL142_g01321	PhCBS80983_g03295,PhCBS80983_g06506,PhCBS80983_g03797	XP_016607648.1,XP_016611437.1,XP_016612281.1	SpCBS45565_g04483,SpCBS45565_g04544,SpCBS45565_g04816	KXS09577.1,KXS16942.1	11	yes	no	no		no		no		no		no		no		no
	OG0000147		SeLEV6574_g05798	SmJEL517_g05311	CcCBS67573_g09829,CcCBS67573_g05893,CcCBS67573_g06239,CcCBS67573_g06828,CcCBS67573_g02032,CcCBS67573_g09426,CcCBS67573_g03396	XP_006679264.1,XP_006681711.1	OAJ41275.1,OAJ43341.1	HpJEL142_g00396,HpJEL142_g03886	PhCBS80983_g02054,PhCBS80983_g02144	XP_016607278.1,XP_016610543.1	SpCBS45565_g04143,SpCBS45565_g00808	KXS12415.1,KXS12416.1,KXS14494.1,KXS15041.1,KXS16432.1,KXS16433.1,KXS16434.1,KXS19752.1	10	no		no		no		no		no		no		no		no
	OG0000148	SeMB42_g01670	SeLEV6574_g02239	SmJEL517_g03581,SmJEL517_g05007,SmJEL517_g05770	CcCBS67573_g05879,CcCBS67573_g06456,CcCBS67573_g07116,CcCBS67573_g08127,CcCBS67573_g08326,CcCBS67573_g03165,CcCBS67573_g09606,CcCBS67573_g09608	XP_006679361.1,XP_006680283.1	OAJ38730.1,OAJ38731.1,OAJ42456.1	HpJEL142_g04747,HpJEL142_g04140	PhCBS80983_g01336	XP_016607690.1,XP_016609299.1,XP_016609300.1,XP_016609961.1	SpCBS45565_g07834,SpCBS45565_g08216,SpCBS45565_g04778	KXS21860.1	11	yes	no	no		no		no		no		no		no		no
	OG0000149		SeLEV6574_g03905	SmJEL517_g06017	CcCBS67573_g00799,CcCBS67573_g04807,CcCBS67573_g01061,CcCBS67573_g04859,CcCBS67573_g10649,CcCBS67573_g05316,CcCBS67573_g05319,CcCBS67573_g05502,CcCBS67573_g07121,CcCBS67573_g07141,CcCBS67573_g07777,CcCBS67573_g07778,CcCBS67573_g07779,CcCBS67573_g07911,CcCBS67573_g08167,CcCBS67573_g08168,CcCBS67573_g08169,CcCBS67573_g02951,CcCBS67573_g02952,CcCBS67573_g02953,CcCBS67573_g09453,CcCBS67573_g09635	XP_006679899.1	OAJ42800.1	HpJEL142_g03114		XP_016606463.1	SpCBS45565_g04384		8	no		no		no		no		no		no		no		no
	OG0000150	SeMB42_g00096	SeLEV6574_g00174	SmJEL517_g03064,SmJEL517_g03065	CcCBS67573_g04365,CcCBS67573_g00957,CcCBS67573_g04925,CcCBS67573_g04926,CcCBS67573_g06209,CcCBS67573_g06210,CcCBS67573_g01653,CcCBS67573_g08785,CcCBS67573_g02841,CcCBS67573_g03022	XP_006680627.1,XP_006680646.1	OAJ43754.1,OAJ43755.1,OAJ43756.1		PhCBS80983_g05405,PhCBS80983_g00544,PhCBS80983_g04828	XP_016604169.1,XP_016606605.1	SpCBS45565_g04290,SpCBS45565_g06318	KXS20959.1	10	no		no		no		no		no		no		no		no
	OG0000151	SeMB42_g01288,SeMB42_g02163	SeLEV6574_g05019,SeLEV6574_g05159	SmJEL517_g03566,SmJEL517_g02059	CcCBS67573_g04056,CcCBS67573_g04879,CcCBS67573_g05547,CcCBS67573_g01777,CcCBS67573_g02100,CcCBS67573_g07615,CcCBS67573_g09023,CcCBS67573_g09313		OAJ42715.1	HpJEL142_g00583	PhCBS80983_g03267,PhCBS80983_g04710	XP_016607097.1		KXS08763.1,KXS09129.1,KXS09716.1,KXS10825.1,KXS11856.1,KXS12939.1,KXS16929.1,KXS16930.1,KXS18719.1	9	no		no		no		no		no		no		no		no
	OG0000152			SmJEL517_g06289,SmJEL517_g03040,SmJEL517_g06299,SmJEL517_g06307	CcCBS67573_g08109,CcCBS67573_g09631							KXS08770.1,KXS09095.1,KXS10045.1,KXS10046.1,KXS10250.1,KXS10610.1,KXS10836.1,KXS11130.1,KXS11718.1,KXS13070.1,KXS13155.1,KXS13814.1,KXS14001.1,KXS14935.1,KXS14944.1,KXS15640.1,KXS16461.1,KXS17300.1,KXS17460.1,KXS20123.1,KXS20868.1,KXS22147.1,KXS22186.1	3	no		no		no		no		no		no		no		no
	OG0000153	SeMB42_g03313,SeMB42_g04827,SeMB42_g07471,SeMB42_g07681	SeLEV6574_g01029,SeLEV6574_g02781,SeLEV6574_g03575	SmJEL517_g02428,SmJEL517_g00743,SmJEL517_g00560,SmJEL517_g00546,SmJEL517_g00558,SmJEL517_g00569,SmJEL517_g04456,SmJEL517_g05267,SmJEL517_g05580		XP_006674920.1	OAJ36955.1	HpJEL142_g00050	PhCBS80983_g05970,PhCBS80983_g03734,PhCBS80983_g04946	XP_016612234.1,XP_016612266.1	SpCBS45565_g04560,SpCBS45565_g04591	KXS17732.1,KXS18110.1	10	no		no		no		no		no		no		no		no
	OG0000154	SeMB42_g00168,SeMB42_g02064	SeLEV6574_g02617	SmJEL517_g00594	CcCBS67573_g04541,CcCBS67573_g04547,CcCBS67573_g05761,CcCBS67573_g06637,CcCBS67573_g02045,CcCBS67573_g03677	XP_006674940.1,XP_006675882.1,XP_006682940.1	OAJ36912.1,OAJ45400.1	HpJEL142_g04310	PhCBS80983_g05924,PhCBS80983_g00366	XP_016610882.1,XP_016610946.1	SpCBS45565_g05890,SpCBS45565_g06977	KXS09382.1,KXS09383.1,KXS12154.1,KXS15771.1,KXS15772.1,KXS21752.1	11	yes	no	no		no		no		no		no		no		no
	OG0000155	SeMB42_g02275	SeLEV6574_g05338	SmJEL517_g00502,SmJEL517_g01851,SmJEL517_g06136	CcCBS67573_g04431,CcCBS67573_g04432,CcCBS67573_g05583,CcCBS67573_g05584,CcCBS67573_g07181,CcCBS67573_g07378,CcCBS67573_g00511,CcCBS67573_g09139,CcCBS67573_g09205,CcCBS67573_g09399	XP_006675041.1	OAJ35906.1		PhCBS80983_g03194,PhCBS80983_g03214,PhCBS80983_g03336	XP_016608988.1,XP_016612244.1	SpCBS45565_g00587,SpCBS45565_g04581	KXS12177.1,KXS17731.1,KXS18147.1,KXS20186.1	10	no		no		no		no		no		no		no		no
	OG0000156	SeMB42_g05257	SeLEV6574_g03982	SmJEL517_g02926,SmJEL517_g00568,SmJEL517_g04008,SmJEL517_g04380,SmJEL517_g04381,SmJEL517_g04382,SmJEL517_g00967,SmJEL517_g05811,SmJEL517_g05812	CcCBS67573_g04353,CcCBS67573_g04871	XP_006675148.1	OAJ37585.1	HpJEL142_g02402	PhCBS80983_g02748	XP_016605169.1,XP_016608983.1	SpCBS45565_g00582,SpCBS45565_g06398	KXS12299.1,KXS12594.1,KXS12618.1,KXS16029.1,KXS18505.1,KXS20634.1,KXS22201.1	11	yes	no	no		no		no		no		no		no		no
	OG0000157	SeMB42_g06385	SeLEV6574_g06523	SmJEL517_g03772,SmJEL517_g04538,SmJEL517_g04539	CcCBS67573_g07502,CcCBS67573_g07503,CcCBS67573_g07890,CcCBS67573_g02407,CcCBS67573_g03210,CcCBS67573_g03211,CcCBS67573_g03220	XP_006675428.1,XP_006675671.1	OAJ36773.1,OAJ37617.1,OAJ37618.1,OAJ37619.1	HpJEL142_g03377	PhCBS80983_g01728,PhCBS80983_g01888	XP_016605208.1,XP_016605209.1,XP_016611287.1	SpCBS45565_g02627,SpCBS45565_g03716	KXS20691.1,KXS20692.1	11	yes	no	no		no		no		no		no		no		no
	OG0000158	SeMB42_g02257	SeLEV6574_g06828	SmJEL517_g00445,SmJEL517_g01156	CcCBS67573_g09964,CcCBS67573_g04483,CcCBS67573_g08020,CcCBS67573_g09298	XP_006675804.1,XP_006675896.1,XP_006677757.1	OAJ37294.1,OAJ37303.1,OAJ38451.1,OAJ38452.1,OAJ38453.1,OAJ38454.1,OAJ38455.1	HpJEL142_g01319	PhCBS80983_g01519,PhCBS80983_g05582	XP_016604205.1,XP_016609329.1	SpCBS45565_g06482,SpCBS45565_g07502	KXS12727.1,KXS14466.1	11	yes	no	no		no		no		no		no		no		no
	OG0000159		SeLEV6574_g03910	SmJEL517_g03493,SmJEL517_g04592,SmJEL517_g04605,SmJEL517_g04697,SmJEL517_g06029	CcCBS67573_g01130	XP_006682438.1	OAJ44947.1	HpJEL142_g01438,HpJEL142_g02963,HpJEL142_g03437,HpJEL142_g03618	PhCBS80983_g00692,PhCBS80983_g03467	XP_016605677.1,XP_016606865.1	SpCBS45565_g01785,SpCBS45565_g01900	KXS09105.1,KXS09562.1,KXS15982.1,KXS16136.1,KXS16196.1,KXS17698.1,KXS20115.1,KXS20442.1	10	no		no		no		no		no		no		no		no
	OG0000160		SeLEV6574_g06935	SmJEL517_g03342,SmJEL517_g00570,SmJEL517_g00571,SmJEL517_g00572,SmJEL517_g05024	CcCBS67573_g01091,CcCBS67573_g08488					XP_016604246.1,XP_016604390.1	SpCBS45565_g00987,SpCBS45565_g07402	KXS08964.1,KXS10511.1,KXS10544.1,KXS10545.1,KXS12728.1,KXS12877.1,KXS14098.1,KXS15349.1,KXS16232.1,KXS16459.1,KXS17077.1,KXS18901.1,KXS18919.1,KXS19375.1,KXS20588.1,KXS22481.1	6	no		no		no		no		no		no		no		no
	OG0000161	SeMB42_g02268,SeMB42_g02270	SeLEV6574_g02637,SeLEV6574_g02639	SmJEL517_g00493,SmJEL517_g00494	CcCBS67573_g03901,CcCBS67573_g10617,CcCBS67573_g02641	XP_006674955.1,XP_006675688.1,XP_006683084.1	OAJ35923.1,OAJ35924.1,OAJ35925.1,OAJ43030.1	HpJEL142_g04186,HpJEL142_g04483,HpJEL142_g02198	PhCBS80983_g03888,PhCBS80983_g01163	XP_016604313.1,XP_016605723.1	SpCBS45565_g04864,SpCBS45565_g01945	KXS11762.1,KXS15259.1	11	yes	no	no		no		no		no		no		no		no
	OG0000162	SeMB42_g05567		SmJEL517_g04942,SmJEL517_g01790,SmJEL517_g01791,SmJEL517_g06138	CcCBS67573_g04858,CcCBS67573_g03020,CcCBS67573_g03650	XP_006675117.1,XP_006675955.1	OAJ36019.1,OAJ36274.1	HpJEL142_g01235,HpJEL142_g02208	PhCBS80983_g00290,PhCBS80983_g02673	XP_016605793.1,XP_016606827.1,XP_016606950.1	SpCBS45565_g06537,SpCBS45565_g01748,SpCBS45565_g07375	KXS09972.1,KXS10142.1,KXS13652.1,KXS16936.1,KXS17871.1	10	no		no		no		no		no		no		no		no
	OG0000163	SeMB42_g01926,SeMB42_g02535	SeLEV6574_g01919,SeLEV6574_g04472	SmJEL517_g01593,SmJEL517_g01594	CcCBS67573_g01421,CcCBS67573_g06055,CcCBS67573_g07791	XP_006675410.1	OAJ36688.1,OAJ36689.1,OAJ45299.1	HpJEL142_g02975	PhCBS80983_g05781,PhCBS80983_g02355	XP_016603926.1,XP_016605847.1,XP_016607449.1,XP_016608715.1	SpCBS45565_g07736,SpCBS45565_g01153,SpCBS45565_g07042	KXS11354.1,KXS17593.1,KXS20507.1	11	yes	no	no		no		no		no		no		no		no
	OG0000164	SeMB42_g01983,SeMB42_g06140	SeLEV6574_g02077,SeLEV6574_g02096,SeLEV6574_g05220	SmJEL517_g03923,SmJEL517_g01761	CcCBS67573_g01774,CcCBS67573_g07987,CcCBS67573_g03666	XP_006675517.1,XP_006676636.1	OAJ37219.1,OAJ39793.1,OAJ39794.1,OAJ39795.1,OAJ39796.1,OAJ39797.1	HpJEL142_g03932,HpJEL142_g04065	PhCBS80983_g00223,PhCBS80983_g03982	XP_016607907.1,XP_016608289.1	SpCBS45565_g03331,SpCBS45565_g05356		10	no		no		no		no		no		no		no		yes	no
	OG0000165	SeMB42_g06485,SeMB42_g07740	SeLEV6574_g00443,SeLEV6574_g05103	SmJEL517_g02057	CcCBS67573_g04006	XP_006675835.1,XP_006675868.1,XP_006675872.1,XP_006680442.1	OAJ35953.1,OAJ36568.1,OAJ36610.1,OAJ42252.1	HpJEL142_g00244,HpJEL142_g00675,HpJEL142_g02628	PhCBS80983_g03200,PhCBS80983_g01144	XP_016606595.1,XP_016608582.1,XP_016610058.1	SpCBS45565_g04299,SpCBS45565_g01214,SpCBS45565_g07067	KXS17013.1,KXS20402.1	11	yes	no	no		no		no		no		no		no		no
	OG0000166	SeMB42_g07766	SeLEV6574_g01335,SeLEV6574_g04997	SmJEL517_g00306,SmJEL517_g03660,SmJEL517_g04408,SmJEL517_g01381,SmJEL517_g05431,SmJEL517_g01575,SmJEL517_g05527	CcCBS67573_g04531,CcCBS67573_g08642	XP_006676315.1	OAJ36460.1,OAJ36461.1	HpJEL142_g03211		XP_016605871.1	SpCBS45565_g01128	KXS15702.1,KXS15798.1,KXS18509.1,KXS18510.1,KXS18519.1,KXS20290.1,KXS21487.1,KXS21743.1,KXS22500.1	10	no		no		no		no		no		no		no		no
	OG0000167	SeMB42_g06239,SeMB42_g06420	SeLEV6574_g01472,SeLEV6574_g07115	SmJEL517_g01014	CcCBS67573_g01597,CcCBS67573_g01634,CcCBS67573_g00484	XP_006676342.1,XP_006677110.1	OAJ36707.1,OAJ40107.1	HpJEL142_g02640,HpJEL142_g02980	PhCBS80983_g04204,PhCBS80983_g04716,PhCBS80983_g05123	XP_016606903.1,XP_016610391.1,XP_016610392.1	SpCBS45565_g00299,SpCBS45565_g00943,SpCBS45565_g01819	KXS13225.1,KXS14587.1,KXS15212.1,KXS18803.1	11	yes	no	no		no		no		no		no		no		no
	OG0000168	SeMB42_g01537,SeMB42_g04874	SeLEV6574_g04402,SeLEV6574_g07310	SmJEL517_g00274,SmJEL517_g03928	CcCBS67573_g03879,CcCBS67573_g03880,CcCBS67573_g03881,CcCBS67573_g00767,CcCBS67573_g04827	XP_006676943.1,XP_006678547.1,XP_006679842.1	OAJ39526.1,OAJ41645.1,OAJ42539.1	HpJEL142_g04608,HpJEL142_g01361	PhCBS80983_g03338,PhCBS80983_g01168	XP_016604299.1,XP_016609129.1	SpCBS45565_g00717,SpCBS45565_g04879	KXS18235.1,KXS21154.1	11	yes	no	no		no		no		no		no		no		no
	OG0000169	SeMB42_g00872	SeLEV6574_g00111	SmJEL517_g00332,SmJEL517_g03347,SmJEL517_g04174,SmJEL517_g04210,SmJEL517_g04442,SmJEL517_g01438	CcCBS67573_g03989	XP_006677196.1	OAJ40268.1	HpJEL142_g01455	PhCBS80983_g01113	XP_016609792.1	SpCBS45565_g00223	KXS09087.1,KXS14625.1,KXS16106.1,KXS18066.1,KXS19709.1,KXS20029.1,KXS21011.1,KXS21205.1,KXS21308.1,KXS22210.1,KXS22225.1,KXS22520.1	11	yes	no	no		no		no		no		no		no		no
	OG0000170	SeMB42_g01061,SeMB42_g05113	SeLEV6574_g01276,SeLEV6574_g02436	SmJEL517_g01194,SmJEL517_g01231,SmJEL517_g05435	CcCBS67573_g05059,CcCBS67573_g05682,CcCBS67573_g01833,CcCBS67573_g00368,CcCBS67573_g03542	XP_006677702.1,XP_006677801.1,XP_006681631.1	OAJ38444.1,OAJ38461.1,OAJ43131.1	HpJEL142_g04629,HpJEL142_g01318	PhCBS80983_g01059,PhCBS80983_g05073	XP_016609314.1,XP_016609315.1	SpCBS45565_g08375,SpCBS45565_g08374		10	no		no		no		no		no		no		no		yes	no
	OG0000171	SeMB42_g00718,SeMB42_g06650	SeLEV6574_g01760,SeLEV6574_g03265	SmJEL517_g03715,SmJEL517_g01493	CcCBS67573_g10125,CcCBS67573_g05400,CcCBS67573_g06808,CcCBS67573_g02354,CcCBS67573_g02767,CcCBS67573_g02873	XP_006678581.1,XP_006679419.1	OAJ38675.1,OAJ41735.1,OAJ41736.1,OAJ41737.1,OAJ41738.1,OAJ41739.1	HpJEL142_g01684,HpJEL142_g01685	PhCBS80983_g04419	XP_016605269.1	SpCBS45565_g07178	KXS13977.1,KXS20806.1	11	yes	no	no		no		no		no		no		no		no
	OG0000172	SeMB42_g03156,SeMB42_g06586	SeLEV6574_g01486,SeLEV6574_g06218	SmJEL517_g03002,SmJEL517_g01437	CcCBS67573_g00819,CcCBS67573_g01230,CcCBS67573_g03049,CcCBS67573_g03050	XP_006678672.1	OAJ40504.1,OAJ41401.1,OAJ41402.1,OAJ41803.1	HpJEL142_g00515,HpJEL142_g01471	PhCBS80983_g01650,PhCBS80983_g02276,PhCBS80983_g03977	XP_016612680.1	SpCBS45565_g03899,SpCBS45565_g06396	KXS09022.1,KXS09329.1,KXS13512.1,KXS15708.1	11	yes	no	no		no		no		no		no		no		no
	OG0000173	SeMB42_g00887	SeLEV6574_g00098	SmJEL517_g00581	CcCBS67573_g05153,CcCBS67573_g05154,CcCBS67573_g08336,CcCBS67573_g02595				PhCBS80983_g03874	XP_016605750.1,XP_016607422.1,XP_016612793.1	SpCBS45565_g07754,SpCBS45565_g06621,SpCBS45565_g01970	KXS09192.1,KXS09193.1,KXS09332.1,KXS09743.1,KXS10058.1,KXS12609.1,KXS13104.1,KXS13859.1,KXS15553.1,KXS15920.1,KXS18860.1,KXS20367.1,KXS20768.1	8	no		no		no		no		no		no		no		no
	OG0000174	SeMB42_g01859,SeMB42_g03737	SeLEV6574_g03078,SeLEV6574_g05125	SmJEL517_g00937,SmJEL517_g04522	CcCBS67573_g00987,CcCBS67573_g01534	XP_006675017.1,XP_006680694.1	OAJ37250.1,OAJ43537.1	HpJEL142_g02032,HpJEL142_g03448	PhCBS80983_g05279,PhCBS80983_g04827	XP_016606606.1,XP_016606607.1,XP_016606608.1,XP_016608200.1	SpCBS45565_g03404,SpCBS45565_g04289	KXS09641.1,KXS14353.1,KXS19610.1,KXS20012.1	11	yes	no	no		no		no		no		no		no		no
	OG0000175	SeMB42_g00368,SeMB42_g03735	SeLEV6574_g01291,SeLEV6574_g05123	SmJEL517_g00925,SmJEL517_g01359	CcCBS67573_g05720,CcCBS67573_g01531	XP_006675193.1,XP_006678854.1	OAJ37241.1,OAJ40891.1,OAJ40892.1	HpJEL142_g02030,HpJEL142_g02706	PhCBS80983_g05407,PhCBS80983_g04983	XP_016605280.1,XP_016608198.1,XP_016611901.1	SpCBS45565_g03406,SpCBS45565_g05203,SpCBS45565_g07189	KXS10343.1,KXS16889.1,KXS18836.1	11	yes	no	no		no		no		no		no		no		no
	OG0000176	SeMB42_g05396,SeMB42_g06848	SeLEV6574_g02680,SeLEV6574_g07083	SmJEL517_g04255,SmJEL517_g04584,SmJEL517_g02341	CcCBS67573_g09181	XP_006675378.1,XP_006677448.1	OAJ36544.1,OAJ40646.1	HpJEL142_g00779,HpJEL142_g02466	PhCBS80983_g05534,PhCBS80983_g02123,PhCBS80983_g02958	XP_016606278.1,XP_016608128.1,XP_016611511.1	SpCBS45565_g03166,SpCBS45565_g01479,SpCBS45565_g01693	KXS12055.1,KXS20523.1	11	yes	no	no		no		no		no		no		no		no
	OG0000177	SeMB42_g03212,SeMB42_g07053	SeLEV6574_g05491,SeLEV6574_g05501,SeLEV6574_g06016,SeLEV6574_g07733	SmJEL517_g00501,SmJEL517_g05038,SmJEL517_g05630	CcCBS67573_g05248,CcCBS67573_g06600,CcCBS67573_g02454,CcCBS67573_g02689	XP_006675820.1,XP_006675821.1,XP_006678077.1	OAJ37511.1,OAJ37513.1,OAJ38044.1	HpJEL142_g04025,HpJEL142_g04201,HpJEL142_g04200	PhCBS80983_g03075	XP_016607839.1	SpCBS45565_g07139	KXS20743.1	11	yes	no	no		no		no		no		no		no		no
	OG0000178	SeMB42_g05447,SeMB42_g06083	SeLEV6574_g05847,SeLEV6574_g07679	SmJEL517_g00905,SmJEL517_g05622	CcCBS67573_g01621,CcCBS67573_g02757	XP_006676566.1,XP_006677390.1,XP_006677444.1,XP_006683176.1	OAJ39706.1,OAJ40630.1,OAJ40632.1	HpJEL142_g00903,HpJEL142_g03787	PhCBS80983_g04327,PhCBS80983_g04847	XP_016608476.1,XP_016610663.1	SpCBS45565_g05487,SpCBS45565_g01301	KXS12862.1,KXS20136.1,KXS22349.1	11	yes	no	no		no		no		no		no		no		no
	OG0000179	SeMB42_g00552	SeLEV6574_g01166	SmJEL517_g05876	CcCBS67573_g04140,CcCBS67573_g10124,CcCBS67573_g04228,CcCBS67573_g01538,CcCBS67573_g01766,CcCBS67573_g07854,CcCBS67573_g07855,CcCBS67573_g08531,CcCBS67573_g02874,CcCBS67573_g02894	XP_006676603.1,XP_006676769.1,XP_006676995.1	OAJ39978.1,OAJ39979.1,OAJ39980.1,OAJ39981.1	HpJEL142_g04487,HpJEL142_g04706,HpJEL142_g04031				KXS16313.1	8	no		no		no		no		no		no		no		no
	OG0000180	SeMB42_g04736	SeLEV6574_g04584	SmJEL517_g02556,SmJEL517_g03489,SmJEL517_g03490,SmJEL517_g03488,SmJEL517_g01798	CcCBS67573_g10102	XP_006677296.1,XP_006679675.1,XP_006683186.1	OAJ38990.1,OAJ38991.1,OAJ40438.1		PhCBS80983_g00170,PhCBS80983_g05403	XP_016606786.1,XP_016607651.1	SpCBS45565_g08514,SpCBS45565_g04814	KXS09268.1,KXS12151.1,KXS14103.1,KXS17334.1,KXS19454.1,KXS20258.1	10	no		no		no		no		no		no		no		no
	OG0000181	SeMB42_g04692,SeMB42_g05662	SeLEV6574_g04535,SeLEV6574_g06760	SmJEL517_g04883,SmJEL517_g05100,SmJEL517_g05629	CcCBS67573_g09177	XP_006677565.1,XP_006680633.1	OAJ40542.1,OAJ43463.1	HpJEL142_g01797,HpJEL142_g02945	PhCBS80983_g05436,PhCBS80983_g04073,PhCBS80983_g04235	XP_016604795.1,XP_016607905.1,XP_016611098.1	SpCBS45565_g02177,SpCBS45565_g05354,SpCBS45565_g05660	KXS10672.1,KXS14054.1	11	yes	no	no		no		no		no		no		no		no
	OG0000182	SeMB42_g00456,SeMB42_g04608	SeLEV6574_g00320	SmJEL517_g02886,SmJEL517_g00769,SmJEL517_g02111	CcCBS67573_g09936,CcCBS67573_g05844,CcCBS67573_g01462,CcCBS67573_g07573,CcCBS67573_g00407,CcCBS67573_g08738,CcCBS67573_g09542,CcCBS67573_g09543	XP_006678475.1	OAJ41727.1	HpJEL142_g03761	PhCBS80983_g01901	XP_016611850.1	SpCBS45565_g06645	KXS10380.1,KXS11176.1,KXS12352.1,KXS12614.1,KXS18377.1,KXS20750.1	11	yes	no	no		no		no		no		no		no		no
	OG0000183	SeMB42_g07254,SeMB42_g07263	SeLEV6574_g02424,SeLEV6574_g05119	SmJEL517_g03615,SmJEL517_g00948	CcCBS67573_g04545,CcCBS67573_g06299,CcCBS67573_g02030,CcCBS67573_g08202,CcCBS67573_g08737,CcCBS67573_g02972	XP_006678870.1,XP_006679013.1	OAJ41001.1,OAJ41184.1	HpJEL142_g00821,HpJEL142_g00942	PhCBS80983_g04854,PhCBS80983_g05064	XP_016612967.1,XP_016613077.1	SpCBS45565_g02581,SpCBS45565_g05238	KXS09199.1,KXS21529.1	11	yes	no	no		no		no		no		no		no		no
	OG0000184	SeMB42_g00685	SeLEV6574_g02150	SmJEL517_g00376	CcCBS67573_g03992	XP_006679404.1	OAJ39083.1	HpJEL142_g01126	PhCBS80983_g03545	XP_016605189.1	SpCBS45565_g06415	KXS08869.1,KXS08870.1,KXS10099.1,KXS10189.1,KXS10840.1,KXS11794.1,KXS13044.1,KXS14113.1,KXS14370.1,KXS14651.1,KXS14674.1,KXS14886.1,KXS16011.1,KXS17446.1,KXS19320.1,KXS20053.1	11	yes	no	no		no		no		no		no		no		no
	OG0000185	SeMB42_g00152,SeMB42_g00740,SeMB42_g00774	SeLEV6574_g01087,SeLEV6574_g07374	SmJEL517_g05409,SmJEL517_g01444	CcCBS67573_g06106,CcCBS67573_g07651,CcCBS67573_g00638	XP_006679811.1,XP_006680251.1	OAJ42348.1,OAJ42566.1	HpJEL142_g03130,HpJEL142_g03639	PhCBS80983_g01347,PhCBS80983_g02741,PhCBS80983_g02890	XP_016606836.1,XP_016607281.1,XP_016608156.1	SpCBS45565_g03139,SpCBS45565_g04146,SpCBS45565_g01757	KXS13528.1	11	yes	no	no		no		no		no		no		no		no
	OG0000186	SeMB42_g04806	SeLEV6574_g01248,SeLEV6574_g03523	SmJEL517_g00451,SmJEL517_g01177,SmJEL517_g02031	CcCBS67573_g05860,CcCBS67573_g09773	XP_006680998.1,XP_006683427.1	OAJ44575.1	HpJEL142_g03467	PhCBS80983_g01563,PhCBS80983_g03153	XP_016604573.1,XP_016606438.1,XP_016608823.1	SpCBS45565_g00431,SpCBS45565_g04012	KXS10739.1,KXS16197.1,KXS16601.1,KXS20205.1,KXS20641.1,KXS20643.1,KXS21527.1	11	yes	no	no		no		no		no		no		no		no
	OG0000187											KXS08916.1,KXS10269.1,KXS10987.1,KXS12295.1,KXS12471.1,KXS12493.1,KXS12762.1,KXS12799.1,KXS13030.1,KXS13354.1,KXS13376.1,KXS13801.1,KXS13802.1,KXS13831.1,KXS13942.1,KXS13973.1,KXS14224.1,KXS14702.1,KXS14753.1,KXS16172.1,KXS16705.1,KXS17059.1,KXS17301.1,KXS18778.1,KXS22297.1,KXS22298.1	1	no		no		no		no		no		no		no		no
	OG0000188	SeMB42_g05743,SeMB42_g05746,SeMB42_g07608	SeLEV6574_g07329,SeLEV6574_g07851	SmJEL517_g05702,SmJEL517_g02311	CcCBS67573_g10678,CcCBS67573_g07189	XP_006674949.1,XP_006681748.1	OAJ36842.1,OAJ43096.1,OAJ43097.1	HpJEL142_g02763,HpJEL142_g03267	PhCBS80983_g05874,PhCBS80983_g02704,PhCBS80983_g04649	XP_016604190.1,XP_016609633.1	SpCBS45565_g00071,SpCBS45565_g07485	KXS09580.1,KXS09581.1	11	yes	no	no		no		no		no		no		no		no
	OG0000189					XP_006675048.1,XP_006677729.1,XP_006677760.1,XP_006678886.1,XP_006679347.1,XP_006680242.1,XP_006681869.1,XP_006682748.1,XP_006682769.1	OAJ37671.1,OAJ38198.1,OAJ38203.1,OAJ42404.1,OAJ42781.1					KXS08966.1,KXS09057.1,KXS09789.1,KXS09885.1,KXS10947.1,KXS12309.1,KXS13229.1,KXS13389.1,KXS14223.1,KXS16392.1,KXS19352.1	3	no		no		no		no		no		no		no		no
	OG0000190	SeMB42_g03256	SeLEV6574_g05291	SmJEL517_g01699	CcCBS67573_g07454,CcCBS67573_g08035,CcCBS67573_g08085	XP_006676472.1,XP_006679580.1,XP_006680628.1	OAJ39011.1,OAJ39012.1,OAJ39013.1,OAJ39014.1,OAJ39590.1,OAJ43705.1	HpJEL142_g03704,HpJEL142_g04092	PhCBS80983_g00103,PhCBS80983_g05368	XP_016606603.1,XP_016610721.1,XP_016610722.1	SpCBS45565_g04293,SpCBS45565_g07443	KXS18465.1	11	yes	no	no		no		no		no		no		no		no
	OG0000191	SeMB42_g01265	SeLEV6574_g06303,SeLEV6574_g06541	SmJEL517_g03221,SmJEL517_g03487	CcCBS67573_g02380,CcCBS67573_g08331,CcCBS67573_g09113,CcCBS67573_g09241	XP_006676535.1,XP_006677425.1	OAJ39627.1,OAJ40434.1,OAJ40435.1,OAJ40436.1	HpJEL142_g02929	PhCBS80983_g02186	XP_016605204.1,XP_016605205.1,XP_016605568.1	SpCBS45565_g02624,SpCBS45565_g07260	KXS13908.1,KXS14157.1	11	yes	no	no		no		no		no		no		no		no
	OG0000192	SeMB42_g00602,SeMB42_g01673,SeMB42_g06974	SeLEV6574_g01267,SeLEV6574_g01875,SeLEV6574_g08188	SmJEL517_g04845,SmJEL517_g01209	CcCBS67573_g06373,CcCBS67573_g03427,CcCBS67573_g03635	XP_006676782.1,XP_006678884.1	OAJ39830.1,OAJ41283.1	HpJEL142_g00401,HpJEL142_g01556	PhCBS80983_g01906,PhCBS80983_g02915	XP_016611827.1,XP_016612203.1	SpCBS45565_g06093,SpCBS45565_g06668	KXS12052.1,KXS18562.1	11	yes	no	no		no		no		no		no		no		no
	OG0000193	SeMB42_g07121	SeLEV6574_g04567,SeLEV6574_g04568	SmJEL517_g01944	CcCBS67573_g10287,CcCBS67573_g05163,CcCBS67573_g02036,CcCBS67573_g09158	XP_006676946.1,XP_006677508.1,XP_006679125.1,XP_006680897.1	OAJ39512.1,OAJ40174.1,OAJ40853.1,OAJ43799.1,OAJ43800.1	HpJEL142_g04642	PhCBS80983_g03034,PhCBS80983_g00622	XP_016606125.1,XP_016608071.1	SpCBS45565_g07563,SpCBS45565_g02401	KXS15823.1	11	yes	no	no		no		no		no		no		no		no
	OG0000194					XP_006677375.1,XP_006678020.1,XP_006678043.1,XP_006678144.1,XP_006678412.1,XP_006678602.1,XP_006678629.1,XP_006678630.1,XP_006679591.1,XP_006680121.1,XP_006681521.1,XP_006681750.1	OAJ32855.1,OAJ38168.1,OAJ38584.1,OAJ38658.1,OAJ38746.1,OAJ39329.1,OAJ40071.1,OAJ40072.1,OAJ41492.1,OAJ41497.1,OAJ41502.1,OAJ41513.1,OAJ43080.1						2	no		no		no		yes	no	no		no		no		no
	OG0000195	SeMB42_g03337,SeMB42_g03749	SeLEV6574_g02464,SeLEV6574_g05733	SmJEL517_g02456,SmJEL517_g02673,SmJEL517_g04250	CcCBS67573_g01887,CcCBS67573_g02640,CcCBS67573_g02635	XP_006677591.1,XP_006677876.1,XP_006680833.1,XP_006682463.1,XP_006682514.1	OAJ38381.1,OAJ43399.1,OAJ45032.1,OAJ45033.1	HpJEL142_g03829,HpJEL142_g04087		XP_016608628.1	SpCBS45565_g07823	KXS09870.1	10	no		no		no		no		no		no		no		no
	OG0000196	SeMB42_g05790,SeMB42_g06041	SeLEV6574_g00617,SeLEV6574_g04642	SmJEL517_g01326	CcCBS67573_g01829,CcCBS67573_g03604	XP_006677991.1,XP_006679987.1,XP_006682369.1	OAJ38520.1,OAJ42810.1,OAJ45030.1	HpJEL142_g00553,HpJEL142_g02184,HpJEL142_g04083	PhCBS80983_g00813,PhCBS80983_g04948	XP_016607356.1,XP_016610003.1	SpCBS45565_g05108,SpCBS45565_g06219	KXS10178.1,KXS17099.1	11	yes	no	no		no		no		no		no		no		no
	OG0000197	SeMB42_g00954,SeMB42_g02916	SeLEV6574_g01749,SeLEV6574_g06292	SmJEL517_g04087,SmJEL517_g05988	CcCBS67573_g00981,CcCBS67573_g01873	XP_006678294.1,XP_006678745.1	OAJ41620.1,OAJ41650.1,OAJ41651.1,OAJ41652.1,OAJ41653.1	HpJEL142_g02331,HpJEL142_g03625	PhCBS80983_g03169,PhCBS80983_g03171	XP_016606453.1,XP_016610331.1	SpCBS45565_g02124,SpCBS45565_g04394	KXS14332.1,KXS21086.1	11	yes	no	no		no		no		no		no		no		no
	OG0000198		SeLEV6574_g05136	SmJEL517_g01104,SmJEL517_g01169,SmJEL517_g01170	CcCBS67573_g06426,CcCBS67573_g06812,CcCBS67573_g08439,CcCBS67573_g08742,CcCBS67573_g03036,CcCBS67573_g03037,CcCBS67573_g03034	XP_006678326.1	OAJ41456.1	HpJEL142_g03921	PhCBS80983_g01434,PhCBS80983_g05339,PhCBS80983_g05573	XP_016606058.1,XP_016608053.1	SpCBS45565_g08030	KXS13347.1,KXS13463.1,KXS18188.1,KXS20527.1	10	no		no		no		no		no		no		no		no
	OG0000199	SeMB42_g03367	SeLEV6574_g04232	SmJEL517_g00691,SmJEL517_g00529,SmJEL517_g00559,SmJEL517_g00547,SmJEL517_g01184,SmJEL517_g01185,SmJEL517_g05571	CcCBS67573_g01266,CcCBS67573_g01267,CcCBS67573_g01278,CcCBS67573_g09188,CcCBS67573_g03285,CcCBS67573_g03621	XP_006678862.1	OAJ40807.1	HpJEL142_g01727,HpJEL142_g01728	PhCBS80983_g00023,PhCBS80983_g00335	XP_016608649.1	SpCBS45565_g08326	KXS09194.1,KXS14122.1	11	yes	no	no		no		no		no		no		no		no
	OG0000200	SeMB42_g01536,SeMB42_g02341,SeMB42_g06775	SeLEV6574_g04401,SeLEV6574_g04852,SeLEV6574_g04853	SmJEL517_g02618,SmJEL517_g02619,SmJEL517_g02620,SmJEL517_g03938	CcCBS67573_g10209,CcCBS67573_g05441	XP_006679760.1,XP_006680918.1	OAJ39098.1,OAJ43459.1	HpJEL142_g00809,HpJEL142_g02992	PhCBS80983_g01382,PhCBS80983_g02905	XP_016606693.1	SpCBS45565_g06979	KXS14907.1,KXS22257.1,KXS22259.1	11	yes	no	no		no		no		no		no		no		no
	OG0000201	SeMB42_g07317	SeLEV6574_g02814	SmJEL517_g01114,SmJEL517_g01115	CcCBS67573_g00844,CcCBS67573_g00595	XP_006679812.1,XP_006680146.1,XP_006682962.1	OAJ42945.1,OAJ42955.1,OAJ42956.1,OAJ42957.1	HpJEL142_g01187,HpJEL142_g01191	PhCBS80983_g05327,PhCBS80983_g04717	XP_016608572.1,XP_016610245.1,XP_016610246.1	SpCBS45565_g02050,SpCBS45565_g01216	KXS11734.1,KXS12541.1,KXS14227.1	11	yes	no	no		no		no		no		no		no		no
	OG0000202	SeMB42_g02233	SeLEV6574_g00566	SmJEL517_g02778,SmJEL517_g02777,SmJEL517_g02899,SmJEL517_g04639	CcCBS67573_g06072	XP_006680066.1		HpJEL142_g02592	PhCBS80983_g02834,PhCBS80983_g00789	XP_016607287.1,XP_016612396.1,XP_016612397.1	SpCBS45565_g02288,SpCBS45565_g04151	KXS08994.1,KXS10557.1,KXS12332.1,KXS12425.1,KXS13184.1,KXS14392.1,KXS15125.1,KXS15997.1,KXS20974.1	10	no		no		no		no		no		no		no		no
	OG0000203	SeMB42_g01113	SeLEV6574_g01883,SeLEV6574_g01888	SmJEL517_g03620,SmJEL517_g03664,SmJEL517_g05086,SmJEL517_g05442	CcCBS67573_g05225,CcCBS67573_g08142	XP_006680247.1	OAJ42248.1	HpJEL142_g04005	PhCBS80983_g01624,PhCBS80983_g00978,PhCBS80983_g04280	XP_016604091.1,XP_016608606.1,XP_016609505.1	SpCBS45565_g03626,SpCBS45565_g01191,SpCBS45565_g06172	KXS13514.1,KXS13519.1,KXS15487.1,KXS21985.1	11	yes	no	no		no		no		no		no		no		no
	OG0000204	SeMB42_g05653		SmJEL517_g00404,SmJEL517_g01939	CcCBS67573_g00662,CcCBS67573_g06078	XP_006682843.1	OAJ39127.1,OAJ39128.1	HpJEL142_g04542,HpJEL142_g01146	PhCBS80983_g05155	XP_016608401.1,XP_016612152.1	SpCBS45565_g03419,SpCBS45565_g01370	KXS09809.1,KXS10589.1,KXS10852.1,KXS11145.1,KXS15183.1,KXS15184.1,KXS16440.1,KXS16441.1,KXS18997.1,KXS20923.1	10	no		no		no		no		no		no		no		no
	OG0000205	SeMB42_g01079,SeMB42_g03123,SeMB42_g05967	SeLEV6574_g03426,SeLEV6574_g04480,SeLEV6574_g05833	SmJEL517_g00345,SmJEL517_g00336	CcCBS67573_g10047,CcCBS67573_g07231,CcCBS67573_g00279,CcCBS67573_g00269,CcCBS67573_g07896,CcCBS67573_g02778				PhCBS80983_g06287,PhCBS80983_g03451,PhCBS80983_g01195	XP_016608866.1,XP_016610136.1	SpCBS45565_g00472,SpCBS45565_g05387	KXS18310.1,KXS19020.1,KXS20085.1,KXS21772.1	8	no		no		no		no		no		no		no		no
	OG0000206	SeMB42_g05428	SeLEV6574_g04259,SeLEV6574_g04593	SmJEL517_g00273,SmJEL517_g03950,SmJEL517_g04617,SmJEL517_g04648,SmJEL517_g05874	CcCBS67573_g05494				PhCBS80983_g03671	XP_016604134.1	SpCBS45565_g07325	KXS09681.1,KXS11053.1,KXS11325.1,KXS12680.1,KXS14910.1,KXS15379.1,KXS15500.1,KXS18231.1,KXS19471.1,KXS19666.1,KXS21491.1,KXS21793.1,KXS21816.1	8	no		no		no		no		no		no		no		no
	OG0000207	SeMB42_g00093,SeMB42_g04018	SeLEV6574_g00177,SeLEV6574_g06057	SmJEL517_g03061,SmJEL517_g04354	CcCBS67573_g05157,CcCBS67573_g06547,CcCBS67573_g08828	XP_006674964.1,XP_006680245.1	OAJ42220.1,OAJ42221.1,OAJ42222.1	HpJEL142_g01243,HpJEL142_g01405	PhCBS80983_g03458,PhCBS80983_g04129	XP_016607899.1,XP_016609997.1	SpCBS45565_g05348,SpCBS45565_g06224	KXS13489.1,KXS20863.1	11	yes	no	no		no		no		no		no		no		no
	OG0000208	SeMB42_g04713,SeMB42_g07275	SeLEV6574_g05893,SeLEV6574_g07751	SmJEL517_g02586,SmJEL517_g04602	CcCBS67573_g05621,CcCBS67573_g01379,CcCBS67573_g08468	XP_006675126.1,XP_006675181.1	OAJ36799.1,OAJ36824.1	HpJEL142_g00484,HpJEL142_g00712	PhCBS80983_g01363,PhCBS80983_g02330	XP_016605362.1,XP_016611206.1	SpCBS45565_g08100,SpCBS45565_g04726	KXS19764.1,KXS21581.1	11	yes	no	no		no		no		no		no		no		no
	OG0000209	SeMB42_g05889	SeLEV6574_g00779	SmJEL517_g02270	CcCBS67573_g00682,CcCBS67573_g04240,CcCBS67573_g04241,CcCBS67573_g05218,CcCBS67573_g05220,CcCBS67573_g09607,CcCBS67573_g03539,CcCBS67573_g03619	XP_006676039.1	OAJ36584.1	HpJEL142_g01047,HpJEL142_g01048	PhCBS80983_g04603	XP_016605103.1	SpCBS45565_g06356	KXS16553.1,KXS16554.1,KXS16555.1,KXS17406.1,KXS18012.1,KXS20504.1	11	yes	no	no		no		no		no		no		no		no
	OG0000210	SeMB42_g04129,SeMB42_g04146	SeLEV6574_g03718,SeLEV6574_g05095	SmJEL517_g01279,SmJEL517_g05473	CcCBS67573_g10257,CcCBS67573_g00394	XP_006676453.1,XP_006682248.1	OAJ37560.1,OAJ37561.1,OAJ37562.1,OAJ44723.1,OAJ44724.1	HpJEL142_g03622	PhCBS80983_g06043,PhCBS80983_g01041	XP_016607012.1,XP_016609302.1	SpCBS45565_g08217,SpCBS45565_g02847	KXS13269.1,KXS21718.1	11	yes	no	no		no		no		no		no		no		no
	OG0000211	SeMB42_g05846,SeMB42_g05992	SeLEV6574_g01770,SeLEV6574_g04555	SmJEL517_g03163,SmJEL517_g03720,SmJEL517_g05136	CcCBS67573_g01073,CcCBS67573_g06350,CcCBS67573_g02274,CcCBS67573_g03171	XP_006676497.1,XP_006680610.1	OAJ39435.1,OAJ43413.1	HpJEL142_g03170	PhCBS80983_g04250,PhCBS80983_g01227	XP_016606089.1,XP_016608747.1	SpCBS45565_g08205,SpCBS45565_g06059	KXS13592.1,KXS19130.1	11	yes	no	no		no		no		no		no		no		no
	OG0000212	SeMB42_g01051		SmJEL517_g05949,SmJEL517_g06104,SmJEL517_g06133	CcCBS67573_g00030	XP_006676631.1	OAJ39819.1,OAJ39820.1,OAJ39821.1,OAJ39822.1,OAJ39823.1,OAJ39824.1		PhCBS80983_g04872	XP_016608434.1,XP_016609479.1,XP_016612597.1	SpCBS45565_g03601,SpCBS45565_g03831,SpCBS45565_g01339	KXS10185.1,KXS11211.1,KXS16380.1,KXS16393.1,KXS17509.1	9	no		no		no		no		no		no		no		no
	OG0000213				CcCBS67573_g10470,CcCBS67573_g10526	XP_006676717.1,XP_006677218.1,XP_006679435.1,XP_006679503.1,XP_006679725.1,XP_006680315.1,XP_006680800.1,XP_006682607.1,XP_006682782.1,XP_006682836.1,XP_006683230.1	OAJ32827.1,OAJ38749.1,OAJ38811.1,OAJ39106.1,OAJ39255.1,OAJ39310.1,OAJ39370.1,OAJ40774.1,OAJ43808.1,OAJ45241.1,OAJ45467.1						3	no		no		no		no		no		no		no		no
	OG0000214	SeMB42_g00446	SeLEV6574_g00310	SmJEL517_g02122	CcCBS67573_g09887,CcCBS67573_g10372,CcCBS67573_g10652,CcCBS67573_g08278,CcCBS67573_g09525	XP_006678549.1	OAJ41747.1	HpJEL142_g04716	PhCBS80983_g00754	XP_016604245.1,XP_016604916.1	SpCBS45565_g00986,SpCBS45565_g04462	KXS10164.1,KXS12235.1,KXS13215.1,KXS17806.1,KXS19937.1,KXS21179.1,KXS21424.1	11	yes	no	no		no		no		no		no		no		no
	OG0000215					XP_006678809.1,XP_006680905.1,XP_006681752.1,XP_006681806.1,XP_006682256.1	OAJ40089.1,OAJ40090.1,OAJ42035.1,OAJ42036.1,OAJ43317.1,OAJ43355.1,OAJ43377.1,OAJ44870.1,OAJ44871.1,OAJ44872.1,OAJ44873.1,OAJ44874.1		PhCBS80983_g05863	XP_016605990.1,XP_016610033.1	SpCBS45565_g01018,SpCBS45565_g06192	KXS14015.1,KXS16215.1	6	no		no		no		no		no		no		no		no
	OG0000216	SeMB42_g03359,SeMB42_g05164,SeMB42_g05509,SeMB42_g07318,SeMB42_g07763	SeLEV6574_g01791,SeLEV6574_g05496,SeLEV6574_g06981,SeLEV6574_g07162,SeLEV6574_g07593,SeLEV6574_g08221,SeLEV6574_g08427,SeLEV6574_g08438	SmJEL517_g03316	CcCBS67573_g05691	XP_006678875.1,XP_006679132.1	OAJ41301.1,OAJ41392.1	HpJEL142_g02553	PhCBS80983_g02291	XP_016612699.1	SpCBS45565_g03917	KXS17587.1	11	yes	no	no		no		no		no		no		no		no
	OG0000217	SeMB42_g07958	SeLEV6574_g05749,SeLEV6574_g08404	SmJEL517_g03849,SmJEL517_g04748	CcCBS67573_g05870	XP_006678917.1,XP_006682451.1	OAJ40938.1,OAJ40939.1,OAJ40940.1,OAJ40941.1,OAJ40942.1,OAJ40943.1,OAJ44972.1	HpJEL142_g03864,HpJEL142_g03050	PhCBS80983_g00193,PhCBS80983_g03230	XP_016605710.1,XP_016605989.1	SpCBS45565_g01019,SpCBS45565_g01934	KXS19927.1	11	yes	no	no		no		no		no		no		no		no
	OG0000218	SeMB42_g04893,SeMB42_g07632	SeLEV6574_g01331,SeLEV6574_g07916	SmJEL517_g00318,SmJEL517_g05229,SmJEL517_g05226	CcCBS67573_g05829,CcCBS67573_g01593,CcCBS67573_g01916	XP_006679985.1	OAJ42817.1	HpJEL142_g04204	PhCBS80983_g01617,PhCBS80983_g03790,PhCBS80983_g05080	XP_016606266.1,XP_016610210.1,XP_016610673.1	SpCBS45565_g02020,SpCBS45565_g05497,SpCBS45565_g01491	KXS13144.1,KXS17338.1	11	yes	no	no		no		no		no		no		no		no
	OG0000219	SeMB42_g00153,SeMB42_g03743	SeLEV6574_g01086,SeLEV6574_g06404	SmJEL517_g00930,SmJEL517_g01448	CcCBS67573_g04322,CcCBS67573_g05532	XP_006680098.1,XP_006680432.1	OAJ42079.1,OAJ42584.1	HpJEL142_g01721,HpJEL142_g03920	PhCBS80983_g05551,PhCBS80983_g00541,PhCBS80983_g04000	XP_016608279.1,XP_016608972.1,XP_016611423.1	SpCBS45565_g00571,SpCBS45565_g03341,SpCBS45565_g04496	KXS21844.1	11	yes	no	no		no		no		no		no		no		no
	OG0000220		SeLEV6574_g07505	SmJEL517_g04027	CcCBS67573_g01000,CcCBS67573_g04836,CcCBS67573_g07196,CcCBS67573_g00282,CcCBS67573_g07594,CcCBS67573_g07839,CcCBS67573_g09025	XP_006680238.1,XP_006683007.1	OAJ42253.1,OAJ45349.1,OAJ45350.1	HpJEL142_g02447	PhCBS80983_g01417,PhCBS80983_g02698	XP_016609628.1,XP_016610662.1	SpCBS45565_g00066,SpCBS45565_g05486	KXS14136.1,KXS14386.1,KXS16018.1	10	no		no		no		no		no		no		no		no
	OG0000221	SeMB42_g02090	SeLEV6574_g02575	SmJEL517_g03930,SmJEL517_g06249	CcCBS67573_g04711,CcCBS67573_g09248,CcCBS67573_g03525,CcCBS67573_g03527,CcCBS67573_g03528	XP_006680272.1	OAJ39605.1,OAJ42242.1,OAJ42243.1,OAJ42244.1,OAJ42245.1	HpJEL142_g00173,HpJEL142_g04007	PhCBS80983_g05835,PhCBS80983_g04083	XP_016611460.1	SpCBS45565_g04771,SpCBS45565_g06926	KXS21078.1,KXS21079.1	11	yes	no	no		no		no		no		no		no		no
	OG0000222	SeMB42_g01851,SeMB42_g07791	SeLEV6574_g00027,SeLEV6574_g08397,SeLEV6574_g08524	SmJEL517_g03072,SmJEL517_g05058	CcCBS67573_g03786,CcCBS67573_g02187	XP_006680274.1,XP_006681605.1	OAJ42195.1,OAJ43174.1	HpJEL142_g01408,HpJEL142_g02799	PhCBS80983_g01432,PhCBS80983_g02143	XP_016612537.1,XP_016612661.1,XP_016612662.1	SpCBS45565_g03883,SpCBS45565_g07509	KXS17078.1,KXS20907.1	11	yes	no	no		no		no		no		no		no		no
	OG0000223	SeMB42_g02210,SeMB42_g02613,SeMB42_g02630,SeMB42_g04009,SeMB42_g05869,SeMB42_g06584,SeMB42_g07813,SeMB42_g07954	SeLEV6574_g00771,SeLEV6574_g01104,SeLEV6574_g01108,SeLEV6574_g01301,SeLEV6574_g02762,SeLEV6574_g04384,SeLEV6574_g04389,SeLEV6574_g04608,SeLEV6574_g06737,SeLEV6574_g06877,SeLEV6574_g06881,SeLEV6574_g08318,SeLEV6574_g08633	SmJEL517_g01069		XP_006680797.1	OAJ43748.1						5	no		no		no		no		no		no		no		no
	OG0000224	SeMB42_g05812,SeMB42_g05825	SeLEV6574_g03580,SeLEV6574_g04776	SmJEL517_g05577,SmJEL517_g05760	CcCBS67573_g04739,CcCBS67573_g04738,CcCBS67573_g04863,CcCBS67573_g05509,CcCBS67573_g09016,CcCBS67573_g03021	XP_006682249.1	OAJ40181.1,OAJ44711.1	HpJEL142_g01265,HpJEL142_g01672	PhCBS80983_g05956,PhCBS80983_g01019	XP_016612403.1,XP_016612815.1	SpCBS45565_g02281,SpCBS45565_g06281	KXS20062.1	11	yes	no	no		no		no		no		no		no		no
	OG0000225	SeMB42_g02845,SeMB42_g04235,SeMB42_g05197,SeMB42_g05414,SeMB42_g06111,SeMB42_g06750,SeMB42_g07334,SeMB42_g07453,SeMB42_g07959	SeLEV6574_g02806,SeLEV6574_g06039,SeLEV6574_g06414,SeLEV6574_g06544,SeLEV6574_g06790,SeLEV6574_g06813,SeLEV6574_g07552,SeLEV6574_g08055,SeLEV6574_g08323,SeLEV6574_g08366,SeLEV6574_g08540,SeLEV6574_g08625,SeLEV6574_g08651	SmJEL517_g04291,SmJEL517_g04320									3	no		no		no		no		no		no		yes	no	no
	OG0000226	SeMB42_g00334	SeLEV6574_g01856	SmJEL517_g03526,SmJEL517_g06178	CcCBS67573_g01517,CcCBS67573_g06787,CcCBS67573_g07168,CcCBS67573_g07245,CcCBS67573_g08028	XP_006674943.1,XP_006675633.1	OAJ36537.1,OAJ36762.1	HpJEL142_g00773	PhCBS80983_g02138,PhCBS80983_g03627	XP_016604849.1,XP_016611335.1	SpCBS45565_g02223,SpCBS45565_g03674	KXS09017.1,KXS12903.1,KXS14521.1	11	yes	no	no		no		no		no		no		no		no
	OG0000227	SeMB42_g01402,SeMB42_g03258	SeLEV6574_g01015,SeLEV6574_g04663	SmJEL517_g05165,SmJEL517_g01517	CcCBS67573_g05109,CcCBS67573_g06112,CcCBS67573_g09764	XP_006674966.1,XP_006675165.1	OAJ36192.1,OAJ37055.1	HpJEL142_g03037,HpJEL142_g03455	PhCBS80983_g05516,PhCBS80983_g01873	XP_016605181.1,XP_016608888.1	SpCBS45565_g00492,SpCBS45565_g06407	KXS13850.1,KXS20818.1	11	yes	no	no		no		no		no		no		no		no
	OG0000228	SeMB42_g03858	SeLEV6574_g06147	SmJEL517_g03814,SmJEL517_g04789	CcCBS67573_g05655	XP_006675007.1,XP_006676563.1,XP_006677116.1,XP_006680258.1	OAJ36263.1,OAJ39948.1,OAJ39949.1,OAJ39950.1,OAJ42479.1	HpJEL142_g00062,HpJEL142_g00914,HpJEL142_g01282,HpJEL142_g02757	PhCBS80983_g02525	XP_016604625.1	SpCBS45565_g05755	KXS17476.1	11	yes	no	no		no		no		no		no		no		no
	OG0000229	SeMB42_g04980,SeMB42_g07140	SeLEV6574_g05835,SeLEV6574_g07881	SmJEL517_g02928,SmJEL517_g05210,SmJEL517_g05636	CcCBS67573_g01922,CcCBS67573_g00285	XP_006675027.1	OAJ36768.1	HpJEL142_g00281,HpJEL142_g04146	PhCBS80983_g04354	XP_016606736.1,XP_016606931.1	SpCBS45565_g00364,SpCBS45565_g01842	KXS18859.1,KXS21111.1,KXS21539.1,KXS21830.1	11	yes	no	no		no		no		no		no		no		no
	OG0000230	SeMB42_g06561,SeMB42_g07049	SeLEV6574_g05997,SeLEV6574_g07502	SmJEL517_g02812,SmJEL517_g04642	CcCBS67573_g04466,CcCBS67573_g06305,CcCBS67573_g08398	XP_006675161.1,XP_006679362.1	OAJ36090.1,OAJ39040.1	HpJEL142_g01058	PhCBS80983_g04811,PhCBS80983_g04995	XP_016609478.1,XP_016611301.1	SpCBS45565_g03600,SpCBS45565_g03705	KXS18426.1,KXS19765.1	11	yes	no	no		no		no		no		no		no		no
	OG0000231	SeMB42_g01178,SeMB42_g07069	SeLEV6574_g00739,SeLEV6574_g07219	SmJEL517_g02672,SmJEL517_g05920	CcCBS67573_g10004,CcCBS67573_g07306,CcCBS67573_g07307,CcCBS67573_g02397	XP_006675182.1	OAJ36855.1	HpJEL142_g03272	PhCBS80983_g01985,PhCBS80983_g02134	XP_016604845.1,XP_016610555.1	SpCBS45565_g02227,SpCBS45565_g00797	KXS11949.1,KXS20167.1,KXS22406.1	11	yes	no	no		no		no		no		no		no		no
	OG0000232	SeMB42_g04446	SeLEV6574_g00151	SmJEL517_g02640	CcCBS67573_g03956,CcCBS67573_g01492,CcCBS67573_g08783	XP_006675374.1,XP_006675559.1	OAJ36524.1,OAJ37400.1	HpJEL142_g00765,HpJEL142_g02321	PhCBS80983_g05545,PhCBS80983_g00339	XP_016608694.1,XP_016611205.1,XP_016612904.1	SpCBS45565_g08099,SpCBS45565_g05531,SpCBS45565_g06798	KXS18908.1,KXS20097.1	11	yes	no	no		no		no		no		no		no		no
	OG0000233	SeMB42_g04011,SeMB42_g07665	SeLEV6574_g03090,SeLEV6574_g05659	SmJEL517_g01001,SmJEL517_g05404	CcCBS67573_g02337,CcCBS67573_g03522	XP_006675752.1,XP_006678554.1,XP_006681893.1	OAJ36667.1,OAJ37856.1,OAJ41592.1,OAJ41593.1	HpJEL142_g03698	PhCBS80983_g01592,PhCBS80983_g03636	XP_016605542.1,XP_016611347.1	SpCBS45565_g08297,SpCBS45565_g02880	KXS18804.1	11	yes	no	no		no		no		no		no		no		no
	OG0000234	SeMB42_g02791,SeMB42_g02792	SeLEV6574_g04702	SmJEL517_g01972	CcCBS67573_g10069,CcCBS67573_g06292,CcCBS67573_g07304,CcCBS67573_g08698	XP_006676003.1	OAJ36355.1		PhCBS80983_g05664,PhCBS80983_g06377,PhCBS80983_g02701	XP_016606155.1,XP_016608139.1,XP_016608240.1,XP_016608241.1,XP_016609630.1	SpCBS45565_g00068,SpCBS45565_g07933,SpCBS45565_g03155	KXS17354.1	10	no		no		no		no		no		no		no		no
	OG0000235	SeMB42_g02471,SeMB42_g05344,SeMB42_g05346	SeLEV6574_g00880,SeLEV6574_g00891,SeLEV6574_g01838,SeLEV6574_g05632	SmJEL517_g00462,SmJEL517_g00651	CcCBS67573_g02955	XP_006676355.1,XP_006679145.1	OAJ36764.1,OAJ36765.1,OAJ40986.1	HpJEL142_g04144	PhCBS80983_g00450,PhCBS80983_g00451,PhCBS80983_g03618	XP_016607365.1	SpCBS45565_g05113	KXS18214.1	11	yes	no	no		no		no		no		no		no		no
	OG0000236				CcCBS67573_g04639,CcCBS67573_g02628	XP_006676667.1,XP_006682563.1	OAJ39665.1,OAJ45269.1	HpJEL142_g04844,HpJEL142_g04798,HpJEL142_g04772,HpJEL142_g04781,HpJEL142_g04644	PhCBS80983_g05466,PhCBS80983_g05468,PhCBS80983_g02352,PhCBS80983_g04180,PhCBS80983_g04458,PhCBS80983_g04735	XP_016606915.1,XP_016607543.1,XP_016608025.1,XP_016609293.1	SpCBS45565_g04526,SpCBS45565_g01827		7	no		no		no		no		no		no		no		no
	OG0000237	SeMB42_g04164,SeMB42_g07184	SeLEV6574_g00897,SeLEV6574_g06176	SmJEL517_g03460,SmJEL517_g03925,SmJEL517_g04912	CcCBS67573_g04504,CcCBS67573_g01439	XP_006677178.1,XP_006679823.1	OAJ40372.1,OAJ42547.1	HpJEL142_g01356,HpJEL142_g03817	PhCBS80983_g05427,PhCBS80983_g05663	XP_016611381.1,XP_016612118.1	SpCBS45565_g03448,SpCBS45565_g06730	KXS14880.1,KXS16634.1	11	yes	no	no		no		no		no		no		no		no
	OG0000238					XP_006677307.1,XP_006677311.1,XP_006678182.1,XP_006679458.1,XP_006679459.1,XP_006679673.1,XP_006680350.1,XP_006682689.1,XP_006683048.1,XP_006683049.1,XP_006683116.1,XP_006683568.1	OAJ37971.1,OAJ37972.1,OAJ38983.1,OAJ40482.1,OAJ40497.1,OAJ42216.1,OAJ43043.1,OAJ43044.1,OAJ45216.1,OAJ45217.1,OAJ45218.1						2	no		no		no		yes	no	no		no		no		no
	OG0000239				CcCBS67573_g06596,CcCBS67573_g06982	XP_006677411.1	OAJ40345.1	HpJEL142_g01617,HpJEL142_g01609,HpJEL142_g03141	PhCBS80983_g03872	XP_016607633.1,XP_016609538.1	SpCBS45565_g03656,SpCBS45565_g04831	KXS09668.1,KXS10239.1,KXS10874.1,KXS11226.1,KXS13305.1,KXS15687.1,KXS15822.1,KXS15841.1,KXS16185.1,KXS16838.1,KXS20803.1	8	no		no		no		no		no		no		no		no
	OG0000240	SeMB42_g00990,SeMB42_g01654,SeMB42_g05009,SeMB42_g05444,SeMB42_g07239	SeLEV6574_g05324,SeLEV6574_g06502,SeLEV6574_g07676	SmJEL517_g01921	CcCBS67573_g04318,CcCBS67573_g07787	XP_006677458.1	OAJ40127.1	HpJEL142_g00650	PhCBS80983_g00200	XP_016607706.1,XP_016608597.1,XP_016611952.1	SpCBS45565_g07964,SpCBS45565_g01199,SpCBS45565_g07214	KXS10134.1,KXS15630.1	11	yes	no	no		no		no		no		no		no		no
	OG0000241	SeMB42_g02182	SeLEV6574_g02841	SmJEL517_g05649	CcCBS67573_g05045,CcCBS67573_g05513,CcCBS67573_g02115,CcCBS67573_g02571	XP_006678054.1,XP_006683298.1	OAJ38371.1,OAJ38372.1,OAJ39494.1	HpJEL142_g04121	PhCBS80983_g05171,PhCBS80983_g03720,PhCBS80983_g04173	XP_016604217.1,XP_016605917.1,XP_016611990.1	SpCBS45565_g01088,SpCBS45565_g05013,SpCBS45565_g06867	KXS18020.1	11	yes	no	no		no		no		no		no		no		no
	OG0000242	SeMB42_g03236	SeLEV6574_g08085	SmJEL517_g05090	CcCBS67573_g00899,CcCBS67573_g05278	XP_006678823.1,XP_006681622.1	OAJ35826.1,OAJ41108.1,OAJ41109.1,OAJ43285.1,OAJ43286.1	HpJEL142_g03432,HpJEL142_g03927	PhCBS80983_g00488,PhCBS80983_g00923	XP_016607437.1,XP_016611706.1	SpCBS45565_g07747,SpCBS45565_g03076	KXS13683.1,KXS16085.1	11	yes	no	no		no		no		no		no		no		no
	OG0000243	SeMB42_g01056,SeMB42_g05983	SeLEV6574_g02433,SeLEV6574_g05975	SmJEL517_g05982	CcCBS67573_g04377,CcCBS67573_g08442	XP_006679623.1,XP_006680547.1	OAJ38653.1,OAJ42365.1,OAJ42366.1,OAJ42367.1	HpJEL142_g01681	PhCBS80983_g02728,PhCBS80983_g03617	XP_016607741.1,XP_016611336.1	SpCBS45565_g03673,SpCBS45565_g07238	KXS17227.1,KXS18160.1	11	yes	no	no		no		no		no		no		no		no
	OG0000244	SeMB42_g06228,SeMB42_g07856	SeLEV6574_g06130,SeLEV6574_g08067	SmJEL517_g00307,SmJEL517_g00698	CcCBS67573_g04699,CcCBS67573_g00267	XP_006679706.1,XP_006682649.1	OAJ38684.1,OAJ38685.1,OAJ38686.1,OAJ45309.1	HpJEL142_g03620	PhCBS80983_g02289	XP_016609587.1,XP_016612686.1	SpCBS45565_g00028,SpCBS45565_g03905	KXS11292.1,KXS17650.1,KXS19487.1	11	yes	no	no		no		no		no		no		no		no
	OG0000245	SeMB42_g02874	SeLEV6574_g06420	SmJEL517_g05550	CcCBS67573_g01151,CcCBS67573_g00154,CcCBS67573_g08106,CcCBS67573_g08107,CcCBS67573_g09197	XP_006680015.1,XP_006680293.1	OAJ42217.1,OAJ42525.1	HpJEL142_g04848,HpJEL142_g03568	PhCBS80983_g05992	XP_016605378.1,XP_016608604.1	SpCBS45565_g04710,SpCBS45565_g01193	KXS09080.1,KXS10322.1,KXS15608.1,KXS17139.1	11	yes	no	no		no		no		no		no		no		no
	OG0000246	SeMB42_g00206	SeLEV6574_g02391,SeLEV6574_g02397,SeLEV6574_g03734,SeLEV6574_g04762,SeLEV6574_g05298,SeLEV6574_g05711,SeLEV6574_g06743	SmJEL517_g02083	CcCBS67573_g08579,CcCBS67573_g08924	XP_006680388.1	OAJ42267.1	HpJEL142_g03280	PhCBS80983_g01870	XP_016606652.1,XP_016613148.1,XP_016613149.1,XP_016613150.1	SpCBS45565_g02515,SpCBS45565_g04250	KXS20849.1	11	yes	no	no		no		no		no		no		no		no
	OG0000247	SeMB42_g02750,SeMB42_g05573	SeLEV6574_g00168,SeLEV6574_g06110	SmJEL517_g03078,SmJEL517_g03466,SmJEL517_g06070	CcCBS67573_g00241	XP_006680859.1,XP_006682773.1	OAJ39240.1,OAJ43544.1	HpJEL142_g03450,HpJEL142_g03597	PhCBS80983_g00321,PhCBS80983_g03474	XP_016607636.1,XP_016611582.1,XP_016611583.1	SpCBS45565_g04828,SpCBS45565_g01627	KXS16254.1,KXS19306.1	11	yes	no	no		no		no		no		no		no		no
	OG0000248	SeMB42_g06862	SeLEV6574_g06847	SmJEL517_g00237,SmJEL517_g02981,SmJEL517_g04815,SmJEL517_g01920,SmJEL517_g01922	CcCBS67573_g04421,CcCBS67573_g07298,CcCBS67573_g07385,CcCBS67573_g08406,CcCBS67573_g02719,CcCBS67573_g03577,CcCBS67573_g03581	XP_006683350.1			PhCBS80983_g05646,PhCBS80983_g02573,PhCBS80983_g01153	XP_016606184.1,XP_016607446.1	SpCBS45565_g07739,SpCBS45565_g07153	KXS21054.1	9	no		no		no		no		no		no		no		no
	OG0000249				CcCBS67573_g00735,CcCBS67573_g00736,CcCBS67573_g00737,CcCBS67573_g00734,CcCBS67573_g04633,CcCBS67573_g05817,CcCBS67573_g06579,CcCBS67573_g07297,CcCBS67573_g00325,CcCBS67573_g00318,CcCBS67573_g00319,CcCBS67573_g07739,CcCBS67573_g08796,CcCBS67573_g08797		OAJ36162.1	HpJEL142_g01086	PhCBS80983_g03502	XP_016608062.1,XP_016608569.1	SpCBS45565_g07555,SpCBS45565_g01219		6	no		no		no		no		no		no		no		no
	OG0000250				CcCBS67573_g04160,CcCBS67573_g10271,CcCBS67573_g00936,CcCBS67573_g00965,CcCBS67573_g04647,CcCBS67573_g04703,CcCBS67573_g10458,CcCBS67573_g05353,CcCBS67573_g05561,CcCBS67573_g06318,CcCBS67573_g06319,CcCBS67573_g07071,CcCBS67573_g07068,CcCBS67573_g02276,CcCBS67573_g08268,CcCBS67573_g08974,CcCBS67573_g09174,CcCBS67573_g09175,CcCBS67573_g09311,CcCBS67573_g03730								1	no		no		no		no		no		no		no		no
	OG0000251				CcCBS67573_g09963,CcCBS67573_g04689,CcCBS67573_g04835,CcCBS67573_g05191,CcCBS67573_g05951,CcCBS67573_g06525,CcCBS67573_g06601,CcCBS67573_g06811,CcCBS67573_g06977,CcCBS67573_g07325,CcCBS67573_g07813,CcCBS67573_g07895,CcCBS67573_g08002,CcCBS67573_g08166,CcCBS67573_g03014,CcCBS67573_g03031,CcCBS67573_g03033,CcCBS67573_g09299,CcCBS67573_g09562,CcCBS67573_g09714							KXS14927.1	2	no		no		no		no		no		no		no		no
	OG0000252	SeMB42_g05155	SeLEV6574_g08223,SeLEV6574_g08298	SmJEL517_g03510,SmJEL517_g01317,SmJEL517_g05606				HpJEL142_g04463	PhCBS80983_g05194,PhCBS80983_g04094	XP_016604791.1,XP_016606129.1,XP_016608449.1	SpCBS45565_g02174,SpCBS45565_g02405,SpCBS45565_g01323	KXS09355.1,KXS09958.1,KXS12818.1,KXS13424.1,KXS15879.1,KXS17701.1,KXS18946.1,KXS20212.1	8	no		no		no		no		no		no		no		no
	OG0000253	SeMB42_g00884	SeLEV6574_g00095	SmJEL517_g04426,SmJEL517_g02303	CcCBS67573_g05606,CcCBS67573_g03549	XP_006674892.1,XP_006677800.1	OAJ36499.1,OAJ38469.1,OAJ38470.1,OAJ38471.1	HpJEL142_g00746,HpJEL142_g02499	PhCBS80983_g01445,PhCBS80983_g00736	XP_016605895.1,XP_016612492.1	SpCBS45565_g04941,SpCBS45565_g01107	KXS21610.1,KXS22362.1	11	yes	no	no		no		no		no		no		no		no
	OG0000254	SeMB42_g00802,SeMB42_g01105	SeLEV6574_g00013,SeLEV6574_g01897	SmJEL517_g02176	CcCBS67573_g07993,CcCBS67573_g08872,CcCBS67573_g09037	XP_006674897.1,XP_006679927.1	OAJ36676.1,OAJ42605.1	HpJEL142_g00461,HpJEL142_g03693		XP_016606711.1,XP_016607024.1,XP_016608790.1	SpCBS45565_g07888,SpCBS45565_g02835	KXS09287.1,KXS21781.1	10	no		no		no		no		no		no		no		no
	OG0000255	SeMB42_g02641	SeLEV6574_g02534	SmJEL517_g03256	CcCBS67573_g09969,CcCBS67573_g10612,CcCBS67573_g05257,CcCBS67573_g05940,CcCBS67573_g03633	XP_006674919.1,XP_006675819.1	OAJ37499.1,OAJ37500.1	HpJEL142_g00318,HpJEL142_g00319	PhCBS80983_g03591	XP_016606161.1	SpCBS45565_g08314	KXS16209.1,KXS17400.1,KXS19065.1,KXS19070.1,KXS19316.1	11	yes	no	no		no		no		no		no		no		no
	OG0000256				CcCBS67573_g10143,CcCBS67573_g10142,CcCBS67573_g08412,CcCBS67573_g08415,CcCBS67573_g09413,CcCBS67573_g09416	XP_006674937.1,XP_006674938.1,XP_006677712.1,XP_006678055.1	OAJ37280.1,OAJ37286.1,OAJ38370.1	HpJEL142_g04752	PhCBS80983_g05288	XP_016608207.1,XP_016608208.1,XP_016612437.1	SpCBS45565_g03398	KXS15229.1,KXS18810.1	8	no		no		no		no		no		no		no		no
	OG0000257	SeMB42_g01944,SeMB42_g01946,SeMB42_g06624	SeLEV6574_g01646,SeLEV6574_g04463	SmJEL517_g05688,SmJEL517_g01796	CcCBS67573_g09839,CcCBS67573_g01691,CcCBS67573_g07247	XP_006674956.1	OAJ36543.1	HpJEL142_g00778,HpJEL142_g00928	PhCBS80983_g00265,PhCBS80983_g03183	XP_016607518.1,XP_016611364.1	SpCBS45565_g07570,SpCBS45565_g06716	KXS19523.1,KXS20169.1	11	yes	no	no		no		no		no		no		no		no
	OG0000258	SeMB42_g01239,SeMB42_g07586	SeLEV6574_g00701,SeLEV6574_g07566	SmJEL517_g04484,SmJEL517_g05306	CcCBS67573_g07818	XP_006674969.1,XP_006681123.1	OAJ36112.1,OAJ36113.1,OAJ36114.1,OAJ44583.1	HpJEL142_g04736,HpJEL142_g00787	PhCBS80983_g02770,PhCBS80983_g03586	XP_016605354.1,XP_016611042.1	SpCBS45565_g07921,SpCBS45565_g04734	KXS19601.1	11	yes	no	no		no		no		no		no		no		no
	OG0000259	SeMB42_g00918	SeLEV6574_g07876,SeLEV6574_g08024	SmJEL517_g04835,SmJEL517_g05230	CcCBS67573_g00277,CcCBS67573_g00549	XP_006674995.1,XP_006678116.1	OAJ36825.1,OAJ36826.1,OAJ38329.1,OAJ38330.1	HpJEL142_g03775	PhCBS80983_g00138,PhCBS80983_g05203	XP_016606969.1,XP_016608491.1	SpCBS45565_g01287,SpCBS45565_g07358	KXS12060.1,KXS12719.1	11	yes	no	no		no		no		no		no		no		no
	OG0000260	SeMB42_g00848,SeMB42_g05172	SeLEV6574_g00422,SeLEV6574_g01813	SmJEL517_g04199	CcCBS67573_g09815,CcCBS67573_g08842,CcCBS67573_g03698	XP_006675050.1,XP_006675276.1,XP_006677663.1	OAJ36074.1,OAJ40578.1	HpJEL142_g01496,HpJEL142_g02415	PhCBS80983_g00469,PhCBS80983_g04979	XP_016604712.1	SpCBS45565_g05600	KXS11014.1,KXS13399.1	11	yes	no	no		no		no		no		no		no		no
	OG0000261	SeMB42_g06285	SeLEV6574_g00968,SeLEV6574_g02765	SmJEL517_g05365	CcCBS67573_g05620,CcCBS67573_g07130,CcCBS67573_g07137,CcCBS67573_g09070,CcCBS67573_g09187,CcCBS67573_g09694,CcCBS67573_g03622,CcCBS67573_g03623,CcCBS67573_g03628	XP_006675074.1	OAJ36308.1	HpJEL142_g03087	PhCBS80983_g02566	XP_016612206.1	SpCBS45565_g06090	KXS17349.1,KXS18069.1	11	yes	no	no		no		no		no		no		no		no
	OG0000262	SeMB42_g04511,SeMB42_g05859	SeLEV6574_g00945,SeLEV6574_g07609	SmJEL517_g00621,SmJEL517_g01127	CcCBS67573_g04333,CcCBS67573_g08034,CcCBS67573_g03727	XP_006675321.1,XP_006675793.1	OAJ36280.1,OAJ37146.1	HpJEL142_g02213,HpJEL142_g03175	PhCBS80983_g02567,PhCBS80983_g04634	XP_016608363.1,XP_016609519.1	SpCBS45565_g07790,SpCBS45565_g03638	KXS19638.1	11	yes	no	no		no		no		no		no		no		no
	OG0000263					XP_006675612.1,XP_006677826.1,XP_006677828.1,XP_006678517.1,XP_006678920.1,XP_006679862.1,XP_006679944.1,XP_006681359.1,XP_006682635.1,XP_006682996.1,XP_006683126.1	OAJ32737.1,OAJ32773.1,OAJ37648.1,OAJ38595.1,OAJ41439.1,OAJ41958.1,OAJ41959.1,OAJ41960.1,OAJ42495.1,OAJ44216.1	HpJEL142_g02100					3	no		no		no		no		no		yes	no	no		no
	OG0000264	SeMB42_g01886	SeLEV6574_g05982	SmJEL517_g00536,SmJEL517_g03904,SmJEL517_g03909,SmJEL517_g03910,SmJEL517_g06139	CcCBS67573_g09996,CcCBS67573_g02245,CcCBS67573_g02521	XP_006675644.1	OAJ37592.1	HpJEL142_g04033	PhCBS80983_g03470	XP_016611131.1,XP_016611147.1	SpCBS45565_g07696	KXS15126.1,KXS15451.1,KXS18111.1,KXS18354.1,KXS21669.1	11	yes	no	no		no		no		no		no		no		no
	OG0000265	SeMB42_g03315		SmJEL517_g02426,SmJEL517_g04542,SmJEL517_g02343	CcCBS67573_g10560,CcCBS67573_g01589,CcCBS67573_g00205,CcCBS67573_g00207,CcCBS67573_g01697,CcCBS67573_g00441,CcCBS67573_g00435,CcCBS67573_g08763,CcCBS67573_g09198,CcCBS67573_g03263,CcCBS67573_g09684	XP_006675773.1	OAJ36968.1	HpJEL142_g04588	PhCBS80983_g05319	XP_016613244.1	SpCBS45565_g00404		9	no		no		no		no		no		no		no		no
	OG0000266	SeMB42_g01126,SeMB42_g07445	SeLEV6574_g04965,SeLEV6574_g04988	SmJEL517_g00453,SmJEL517_g05996	CcCBS67573_g01412,CcCBS67573_g02007,CcCBS67573_g02301	XP_006675786.1	OAJ37052.1,OAJ37053.1,OAJ37054.1	HpJEL142_g01248,HpJEL142_g01581	PhCBS80983_g06369,PhCBS80983_g04206	XP_016605894.1,XP_016611406.1	SpCBS45565_g08248	KXS17071.1,KXS22443.1	11	yes	no	no		no		no		no		no		no		no
	OG0000267	SeMB42_g03520,SeMB42_g07953	SeLEV6574_g00383,SeLEV6574_g08145	SmJEL517_g00882	CcCBS67573_g05104,CcCBS67573_g08532	XP_006675846.1,XP_006678888.1	OAJ36188.1,OAJ36189.1,OAJ41148.1	HpJEL142_g01713,HpJEL142_g03035	PhCBS80983_g03203,PhCBS80983_g04879	XP_016608990.1	SpCBS45565_g00589,SpCBS45565_g04993	KXS14478.1,KXS19566.1	11	yes	no	no		no		no		no		no		no		no
	OG0000268	SeMB42_g02713,SeMB42_g02715,SeMB42_g02717	SeLEV6574_g05603	SmJEL517_g02563,SmJEL517_g03679	CcCBS67573_g05399,CcCBS67573_g06430,CcCBS67573_g08983	XP_006675875.1	OAJ36654.1,OAJ36655.1		PhCBS80983_g02850,PhCBS80983_g01092	XP_016605737.1,XP_016612974.1	SpCBS45565_g05245,SpCBS45565_g01959	KXS10108.1,KXS17275.1,KXS22240.1	10	no		no		no		no		no		no		no		no
	OG0000269		SeLEV6574_g03146,SeLEV6574_g03153	SmJEL517_g03527,SmJEL517_g05128,SmJEL517_g01589		XP_006676692.1	OAJ39518.1	HpJEL142_g04575,HpJEL142_g01204	PhCBS80983_g01725,PhCBS80983_g01149	XP_016604744.1,XP_016605857.1,XP_016607617.1,XP_016611260.1,XP_016611261.1,XP_016611431.1	SpCBS45565_g02132,SpCBS45565_g03740,SpCBS45565_g04489,SpCBS45565_g01141,SpCBS45565_g05118		8	no		no		no		no		no		no		no		no
	OG0000270	SeMB42_g05803	SeLEV6574_g03302	SmJEL517_g02982,SmJEL517_g05662	CcCBS67573_g06310,CcCBS67573_g06569,CcCBS67573_g02565	XP_006676694.1,XP_006677083.1	OAJ39412.1,OAJ39503.1	HpJEL142_g03837	PhCBS80983_g04599,PhCBS80983_g01293	XP_016608228.1,XP_016612659.1	SpCBS45565_g03380,SpCBS45565_g03881	KXS12252.1,KXS12815.1,KXS13982.1,KXS22002.1	11	yes	no	no		no		no		no		no		no		no
	OG0000271	SeMB42_g06198,SeMB42_g07567	SeLEV6574_g05005,SeLEV6574_g07588	SmJEL517_g02189	CcCBS67573_g10622,CcCBS67573_g10692,CcCBS67573_g03106	XP_006676835.1	OAJ40047.1	HpJEL142_g04384,HpJEL142_g01662	PhCBS80983_g05868,PhCBS80983_g04909	XP_016608438.1,XP_016612166.1,XP_016612787.1	SpCBS45565_g01335,SpCBS45565_g06126,SpCBS45565_g06616	KXS09502.1,KXS14801.1	11	yes	no	no		no		no		no		no		no		no
	OG0000272	SeMB42_g05784	SeLEV6574_g05372,SeLEV6574_g05378	SmJEL517_g06059	CcCBS67573_g06045,CcCBS67573_g06151,CcCBS67573_g00250	XP_006677166.1,XP_006680509.1,XP_006682725.1	OAJ40321.1,OAJ42114.1,OAJ45264.1		PhCBS80983_g04016	XP_016606871.1,XP_016611345.1,XP_016611869.1,XP_016612520.1	SpCBS45565_g08272,SpCBS45565_g08299,SpCBS45565_g01790,SpCBS45565_g07528		9	no		no		no		no		no		no		no		no
	OG0000273	SeMB42_g04644,SeMB42_g04645	SeLEV6574_g03063	SmJEL517_g01256	CcCBS67573_g00059,CcCBS67573_g02997,CcCBS67573_g02998,CcCBS67573_g03007	XP_006677445.1	OAJ40638.1	HpJEL142_g02461	PhCBS80983_g03608,PhCBS80983_g03609	XP_016606441.1,XP_016606442.1,XP_016612268.1	SpCBS45565_g04407,SpCBS45565_g04406,SpCBS45565_g04558	KXS12957.1,KXS20046.1,KXS20238.1	11	yes	no	no		no		no		no		no		no		no
	OG0000274	SeMB42_g01873	SeLEV6574_g03253	SmJEL517_g02550	CcCBS67573_g00261,CcCBS67573_g09279,CcCBS67573_g09281,CcCBS67573_g09779	XP_006677507.1,XP_006678906.1	OAJ40170.1,OAJ41298.1	HpJEL142_g00409,HpJEL142_g01151	PhCBS80983_g02280,PhCBS80983_g03221	XP_016609564.1,XP_016610559.1	SpCBS45565_g00006,SpCBS45565_g00793	KXS15864.1,KXS17616.1	11	yes	no	no		no		no		no		no		no		no
	OG0000275	SeMB42_g00869	SeLEV6574_g00128	SmJEL517_g04470,SmJEL517_g04471	CcCBS67573_g04148,CcCBS67573_g06396,CcCBS67573_g02895	XP_006677713.1,XP_006678347.1	OAJ38269.1,OAJ41683.1	HpJEL142_g02675	PhCBS80983_g02760,PhCBS80983_g03634	XP_016609752.1,XP_016611849.1	SpCBS45565_g00184,SpCBS45565_g06646	KXS11116.1,KXS13001.1,KXS14758.1	11	yes	no	no		no		no		no		no		no		no
	OG0000276	SeMB42_g00877	SeLEV6574_g00088,SeLEV6574_g04894	SmJEL517_g04421,SmJEL517_g01693,SmJEL517_g02118	CcCBS67573_g05411,CcCBS67573_g01633,CcCBS67573_g00372,CcCBS67573_g08404,CcCBS67573_g08508	XP_006677768.1	OAJ38432.1	HpJEL142_g01311	PhCBS80983_g00576	XP_016609785.1	SpCBS45565_g00216	KXS09481.1,KXS11724.1,KXS16854.1,KXS21244.1,KXS22302.1	11	yes	no	no		no		no		no		no		no		no
	OG0000277	SeMB42_g03528	SeLEV6574_g00374,SeLEV6574_g00375	SmJEL517_g00892,SmJEL517_g00894	CcCBS67573_g01358,CcCBS67573_g02487	XP_006677856.1,XP_006678196.1	OAJ38491.1	HpJEL142_g02812	PhCBS80983_g02081,PhCBS80983_g00228,PhCBS80983_g01250	XP_016605429.1,XP_016605430.1,XP_016612664.1	SpCBS45565_g03885,SpCBS45565_g04243,SpCBS45565_g01059	KXS11213.1,KXS22307.1	11	yes	no	no		no		no		no		no		no		no
	OG0000278	SeMB42_g00262,SeMB42_g00263	SeLEV6574_g00388,SeLEV6574_g02338,SeLEV6574_g07185	SmJEL517_g00897	CcCBS67573_g03998,CcCBS67573_g00908,CcCBS67573_g05346,CcCBS67573_g06159,CcCBS67573_g02201	XP_006678204.1,XP_006678205.1	OAJ38468.1	HpJEL142_g02498	PhCBS80983_g05276	XP_016605913.1,XP_016608301.1,XP_016610384.1	SpCBS45565_g00949,SpCBS45565_g01092	KXS22366.1	11	yes	no	no		no		no		no		no		no		no
	OG0000279	SeMB42_g03403	SeLEV6574_g05784	SmJEL517_g03434,SmJEL517_g00792,SmJEL517_g05967	CcCBS67573_g00701,CcCBS67573_g01797,CcCBS67573_g00308,CcCBS67573_g00568	XP_006678483.1	OAJ41773.1		PhCBS80983_g03917	XP_016608984.1,XP_016611254.1	SpCBS45565_g00583,SpCBS45565_g03746	KXS10420.1,KXS14550.1,KXS19496.1,KXS22136.1,KXS22462.1	10	no		no		no		no		no		no		no		no
	OG0000280	SeMB42_g03764,SeMB42_g05979	SeLEV6574_g03638,SeLEV6574_g05788	SmJEL517_g00202,SmJEL517_g00778	CcCBS67573_g04235,CcCBS67573_g04713	XP_006678499.1	OAJ38699.1,OAJ41825.1	HpJEL142_g04827,HpJEL142_g00522,HpJEL142_g01482	PhCBS80983_g02172,PhCBS80983_g04333	XP_016604840.1,XP_016609595.1	SpCBS45565_g00036,SpCBS45565_g02231	KXS21025.1	11	yes	no	no		no		no		no		no		no		no
	OG0000281	SeMB42_g00445,SeMB42_g03445	SeLEV6574_g00309,SeLEV6574_g05808	SmJEL517_g05685,SmJEL517_g02123	CcCBS67573_g02283,CcCBS67573_g02765	XP_006678611.1	OAJ36126.1,OAJ41752.1	HpJEL142_g01895,HpJEL142_g03481	PhCBS80983_g02293,PhCBS80983_g02327	XP_016608957.1,XP_016609069.1	SpCBS45565_g00557,SpCBS45565_g00660	KXS12551.1,KXS13821.1,KXS20231.1	11	yes	no	no		no		no		no		no		no		no
	OG0000282	SeMB42_g00941,SeMB42_g01338	SeLEV6574_g04719,SeLEV6574_g07721	SmJEL517_g05186	CcCBS67573_g06254,CcCBS67573_g00399,CcCBS67573_g00604	XP_006679365.1,XP_006683265.1	OAJ39097.1,OAJ42822.1	HpJEL142_g04462,HpJEL142_g01134	PhCBS80983_g02917,PhCBS80983_g03543	XP_016604338.1,XP_016613186.1	SpCBS45565_g03547,SpCBS45565_g07438	KXS10093.1,KXS21627.1	11	yes	no	no		no		no		no		no		no		no
	OG0000283	SeMB42_g02123	SeLEV6574_g00686	SmJEL517_g02953	CcCBS67573_g10404,CcCBS67573_g10548,CcCBS67573_g10561,CcCBS67573_g05307,CcCBS67573_g01688	XP_006680426.1,XP_006680601.1	OAJ42137.1,OAJ43492.1,OAJ43493.1,OAJ43494.1	HpJEL142_g02251	PhCBS80983_g00687,PhCBS80983_g04861	XP_016608065.1,XP_016611380.1	SpCBS45565_g07558,SpCBS45565_g06729	KXS10301.1	11	yes	no	no		no		no		no		no		no		no
	OG0000284	SeMB42_g01129,SeMB42_g01401	SeLEV6574_g01014,SeLEV6574_g04985	SmJEL517_g04999,SmJEL517_g01499	CcCBS67573_g06389,CcCBS67573_g01982	XP_006681473.1,XP_006681525.1	OAJ43910.1,OAJ44081.1	HpJEL142_g03883,HpJEL142_g04264	PhCBS80983_g03133,PhCBS80983_g04894	XP_016605516.1,XP_016608666.1	SpCBS45565_g02905,SpCBS45565_g05555	KXS20275.1,KXS21514.1	11	yes	no	no		no		no		no		no		no		no
	OG0000285	SeMB42_g01661,SeMB42_g07370	SeLEV6574_g05511	SmJEL517_g05970,SmJEL517_g06125,SmJEL517_g02042	CcCBS67573_g05472,CcCBS67573_g01522	XP_006682004.1,XP_006682195.1	OAJ37676.1,OAJ44693.1	HpJEL142_g02841	PhCBS80983_g06144,PhCBS80983_g03179,PhCBS80983_g05053	XP_016606755.1,XP_016606756.1,XP_016607959.1	SpCBS45565_g00380,SpCBS45565_g00381,SpCBS45565_g04651		10	no		no		no		no		no		no		no		yes	no
	OG0000286	SeMB42_g02247,SeMB42_g03104	SeLEV6574_g03040,SeLEV6574_g06317,SeLEV6574_g08164	SmJEL517_g02209,SmJEL517_g02210	CcCBS67573_g00875,CcCBS67573_g00872	XP_006682119.1	OAJ44692.1	HpJEL142_g03000	PhCBS80983_g00532	XP_016604867.1,XP_016609096.1,XP_016611953.1	SpCBS45565_g07963,SpCBS45565_g00686,SpCBS45565_g04415	KXS15515.1,KXS21014.1,KXS22024.1	11	yes	no	no		no		no		no		no		no		no
	OG0000287	SeMB42_g02608	SeLEV6574_g00804	SmJEL517_g04001,SmJEL517_g04689,SmJEL517_g04916,SmJEL517_g01959,SmJEL517_g02124,SmJEL517_g02247	CcCBS67573_g02594,CcCBS67573_g08997	XP_006682181.1	OAJ44770.1	HpJEL142_g02115	PhCBS80983_g04777	XP_016610950.1	SpCBS45565_g08076	KXS10326.1,KXS13432.1,KXS15604.1,KXS19941.1,KXS20627.1,KXS21729.1	11	yes	no	no		no		no		no		no		no		no
	OG0000288	SeMB42_g01749,SeMB42_g03220,SeMB42_g06617	SeLEV6574_g03611,SeLEV6574_g04440,SeLEV6574_g07245	SmJEL517_g02730,SmJEL517_g04978		XP_006682441.1,XP_006682493.1,XP_006682507.1	OAJ44892.1,OAJ45069.1,OAJ45070.1	HpJEL142_g00129	PhCBS80983_g01620,PhCBS80983_g05794,PhCBS80983_g00717	XP_016604960.1,XP_016612961.1	SpCBS45565_g04162		9	no		no		no		no		no		no		no		no
	OG0000289	SeMB42_g01483	SeLEV6574_g01190	SmJEL517_g00761,SmJEL517_g05124	CcCBS67573_g00958,CcCBS67573_g04948	XP_006682549.1	OAJ37083.1,OAJ45198.1	HpJEL142_g00002,HpJEL142_g02786	PhCBS80983_g05892,PhCBS80983_g00252	XP_016605608.1,XP_016607593.1,XP_016608041.1	SpCBS45565_g08083,SpCBS45565_g08230,SpCBS45565_g05139	KXS10462.1,KXS12597.1	11	yes	no	no		no		no		no		no		no		no
	OG0000290	SeMB42_g04279	SeLEV6574_g06251	SmJEL517_g05939,SmJEL517_g05940	CcCBS67573_g04712,CcCBS67573_g05753,CcCBS67573_g08120	XP_006682730.1,XP_006682733.1	OAJ45204.1,OAJ45215.1	HpJEL142_g00136,HpJEL142_g02792	PhCBS80983_g01512,PhCBS80983_g04892	XP_016604369.1,XP_016611014.1	SpCBS45565_g08109,SpCBS45565_g06586	KXS17728.1,KXS17826.1	11	yes	no	no		no		no		no		no		no		no
	OG0000291	SeMB42_g04307	SeLEV6574_g03913	SmJEL517_g05850,SmJEL517_g06026,SmJEL517_g06027	CcCBS67573_g04019	XP_006683370.1,XP_006683523.1			PhCBS80983_g05189	XP_016609868.1		KXS12178.1,KXS12645.1,KXS12769.1,KXS13875.1,KXS14659.1,KXS15222.1,KXS17026.1,KXS18974.1,KXS19975.1,KXS20911.1,KXS20973.1	8	no		no		no		no		no		no		no		no
	OG0000292	SeMB42_g00965,SeMB42_g01967	SeLEV6574_g00452,SeLEV6574_g01737	SmJEL517_g00081,SmJEL517_g00723,SmJEL517_g00725,SmJEL517_g00726,SmJEL517_g05176,SmJEL517_g05272	CcCBS67573_g10578				PhCBS80983_g05334	XP_016609094.1	SpCBS45565_g00684	KXS10973.1,KXS18441.1,KXS21680.1,KXS22190.1,KXS22191.1,KXS22388.1	8	no		no		no		no		no		no		no		no
	OG0000293											KXS10290.1,KXS10292.1,KXS10354.1,KXS11852.1,KXS13211.1,KXS13212.1,KXS14745.1,KXS14750.1,KXS14751.1,KXS14752.1,KXS14754.1,KXS15350.1,KXS16058.1,KXS16060.1,KXS16776.1,KXS16884.1,KXS17351.1,KXS17353.1,KXS18594.1,KXS18603.1,KXS21219.1,KXS21221.1	1	no		no		no		no		no		no		no		no
	OG0000294	SeMB42_g01026	SeLEV6574_g00480	SmJEL517_g02413,SmJEL517_g02414,SmJEL517_g03106,SmJEL517_g03273,SmJEL517_g03896,SmJEL517_g04267,SmJEL517_g01703						XP_016612591.1	SpCBS45565_g03826	KXS10396.1,KXS11920.1,KXS13566.1,KXS14140.1,KXS14141.1,KXS14147.1,KXS15272.1,KXS16933.1,KXS16937.1,KXS22027.1,KXS22028.1	6	no		no		no		no		no		no		no		no
	OG0000295	SeMB42_g01711,SeMB42_g02894,SeMB42_g03506,SeMB42_g07348	SeLEV6574_g00769,SeLEV6574_g03891,SeLEV6574_g03954,SeLEV6574_g04864,SeLEV6574_g04897,SeLEV6574_g06145,SeLEV6574_g07205,SeLEV6574_g07234,SeLEV6574_g07235,SeLEV6574_g07452,SeLEV6574_g07662,SeLEV6574_g07663,SeLEV6574_g07983,SeLEV6574_g08411,SeLEV6574_g08469,SeLEV6574_g08486,SeLEV6574_g08515,SeLEV6574_g08654										2	no		no		yes	no	no		no		no		no		no
	OG0000296	SeMB42_g04440	SeLEV6574_g03292,SeLEV6574_g03294,SeLEV6574_g04880,SeLEV6574_g06297,SeLEV6574_g06462,SeLEV6574_g07390,SeLEV6574_g07394,SeLEV6574_g07654,SeLEV6574_g07841,SeLEV6574_g07968,SeLEV6574_g07969,SeLEV6574_g08013,SeLEV6574_g08014,SeLEV6574_g08069,SeLEV6574_g08070,SeLEV6574_g08130,SeLEV6574_g08159,SeLEV6574_g08195,SeLEV6574_g08446,SeLEV6574_g08454,SeLEV6574_g08488										2	no		no		yes	no	no		no		no		no		no
	OG0000297	SeMB42_g00002,SeMB42_g00003,SeMB42_g01120,SeMB42_g04431,SeMB42_g04441,SeMB42_g05011,SeMB42_g05015,SeMB42_g05360,SeMB42_g05362,SeMB42_g05363,SeMB42_g05736,SeMB42_g06707,SeMB42_g06708,SeMB42_g06964,SeMB42_g07088,SeMB42_g07647,SeMB42_g07910,SeMB42_g07911,SeMB42_g07912	SeLEV6574_g07270,SeLEV6574_g08286,SeLEV6574_g08326										2	no		no		yes	no	no		no		no		no		no
	OG0000298									XP_016603878.1,XP_016604099.1,XP_016604212.1,XP_016604213.1,XP_016605240.1,XP_016605241.1,XP_016605318.1,XP_016605322.1,XP_016607267.1,XP_016607268.1,XP_016607429.1,XP_016607430.1,XP_016607747.1,XP_016609556.1,XP_016610099.1,XP_016610895.1,XP_016611171.1,XP_016611478.1,XP_016612636.1	SpCBS45565_g08371,SpCBS45565_g08400,SpCBS45565_g03784		2	no		no		no		no		no		no		no		no
	OG0000299			SmJEL517_g00159,SmJEL517_g04646		XP_006674944.1,XP_006674945.1,XP_006675024.1,XP_006675057.1,XP_006675090.1,XP_006675137.1,XP_006675505.1,XP_006683207.1,XP_006683212.1	OAJ37035.1,OAJ37063.1,OAJ37065.1,OAJ37072.1,OAJ37074.1,OAJ37100.1,OAJ37153.1,OAJ37155.1			XP_016606062.1	SpCBS45565_g08025		5	no		no		no		no		no		no		no		no
	OG0000300	SeMB42_g00467,SeMB42_g07460	SeLEV6574_g00330,SeLEV6574_g02571	SmJEL517_g02102,SmJEL517_g06248	CcCBS67573_g10466,CcCBS67573_g01365	XP_006675029.1,XP_006677798.1	OAJ37333.1,OAJ38503.1	HpJEL142_g02192,HpJEL142_g03975	PhCBS80983_g00012	XP_016606002.1,XP_016606410.1	SpCBS45565_g01007,SpCBS45565_g06005	KXS19663.1,KXS22341.1	11	yes	no	no		no		no		no		no		no		no
	OG0000301	SeMB42_g01331,SeMB42_g06216,SeMB42_g06217	SeLEV6574_g01612,SeLEV6574_g04426	SmJEL517_g02000,SmJEL517_g06038	CcCBS67573_g04426,CcCBS67573_g00522	XP_006675128.1,XP_006681310.1	OAJ36917.1,OAJ43992.1	HpJEL142_g00611	PhCBS80983_g05648,PhCBS80983_g02312	XP_016608009.1,XP_016612855.1	SpCBS45565_g07598,SpCBS45565_g06242	KXS20459.1	11	yes	no	no		no		no		no		no		no		no
	OG0000302	SeMB42_g07241	SeLEV6574_g07148	SmJEL517_g02598,SmJEL517_g02602,SmJEL517_g06146	CcCBS67573_g00942,CcCBS67573_g03407	XP_006675301.1,XP_006678582.1	OAJ36201.1,OAJ41756.1,OAJ41757.1	HpJEL142_g04395,HpJEL142_g04394,HpJEL142_g03041	PhCBS80983_g04018	XP_016605164.1	SpCBS45565_g06392	KXS11923.1,KXS14482.1,KXS21552.1	11	yes	no	no		no		no		no		no		no		no
	OG0000303					XP_006675315.1,XP_006675719.1,XP_006675850.1,XP_006675851.1,XP_006676286.1,XP_006676287.1,XP_006680838.1,XP_006680840.1,XP_006680841.1	OAJ36254.1,OAJ36255.1,OAJ36257.1,OAJ36258.1,OAJ36259.1,OAJ36260.1,OAJ43435.1,OAJ43436.1,OAJ43438.1,OAJ43439.1,OAJ43440.1						2	no		no		no		yes	no	no		no		no		no
	OG0000304	SeMB42_g05264	SeLEV6574_g07071	SmJEL517_g05452,SmJEL517_g01759	CcCBS67573_g10057,CcCBS67573_g07796	XP_006675515.1,XP_006679382.1	OAJ37214.1,OAJ37215.1,OAJ37216.1,OAJ37217.1,OAJ38784.1,OAJ38785.1	HpJEL142_g00157,HpJEL142_g02487	PhCBS80983_g03876	XP_016608445.1	SpCBS45565_g01327	KXS15602.1,KXS19297.1	11	yes	no	no		no		no		no		no		no		no
	OG0000305	SeMB42_g04226,SeMB42_g07299	SeLEV6574_g03142,SeLEV6574_g06679	SmJEL517_g01058,SmJEL517_g06003	CcCBS67573_g01009	XP_006675810.1,XP_006680896.1	OAJ37379.1,OAJ43788.1	HpJEL142_g01118,HpJEL142_g02279	PhCBS80983_g01857,PhCBS80983_g02246	XP_016605194.1,XP_016612201.1	SpCBS45565_g06095,SpCBS45565_g06420	KXS18486.1,KXS19996.1	11	yes	no	no		no		no		no		no		no		no
	OG0000306	SeMB42_g04366	SeLEV6574_g05069	SmJEL517_g01093	CcCBS67573_g01464,CcCBS67573_g03362	XP_006676402.1,XP_006676576.1	OAJ37177.1,OAJ37178.1,OAJ39457.1	HpJEL142_g03025	PhCBS80983_g01694,PhCBS80983_g02013	XP_016606115.1,XP_016609045.1	SpCBS45565_g02391,SpCBS45565_g00640	KXS15482.1,KXS16142.1,KXS16504.1	11	yes	no	no		no		no		no		no		no		no
	OG0000307	SeMB42_g00415,SeMB42_g02433	SeLEV6574_g02567,SeLEV6574_g05743	SmJEL517_g02442,SmJEL517_g00810	CcCBS67573_g06191,CcCBS67573_g01546	XP_006676510.1,XP_006676791.1	OAJ39709.1,OAJ40018.1	HpJEL142_g00902,HpJEL142_g04136	PhCBS80983_g05577,PhCBS80983_g00583	XP_016609445.1,XP_016609624.1	SpCBS45565_g00061,SpCBS45565_g03566	KXS18229.1	11	yes	no	no		no		no		no		no		no		no
	OG0000308	SeMB42_g02031,SeMB42_g03573	SeLEV6574_g05131,SeLEV6574_g07788	SmJEL517_g01106,SmJEL517_g01137,SmJEL517_g02200	CcCBS67573_g04117,CcCBS67573_g05430,CcCBS67573_g01572	XP_006676561.1,XP_006678857.1	OAJ39459.1,OAJ40961.1	HpJEL142_g03652,HpJEL142_g03780	PhCBS80983_g03384	XP_016607475.1	SpCBS45565_g07675	KXS14303.1,KXS18858.1	11	yes	no	no		no		no		no		no		no		no
	OG0000309	SeMB42_g01518,SeMB42_g01631	SeLEV6574_g00358,SeLEV6574_g04395	SmJEL517_g03931,SmJEL517_g02141	CcCBS67573_g04352	XP_006676934.1,XP_006678226.1	OAJ38313.1,OAJ39581.1	HpJEL142_g00182,HpJEL142_g02662	PhCBS80983_g04444,PhCBS80983_g04698	XP_016605562.1,XP_016608775.1	SpCBS45565_g07902,SpCBS45565_g07254	KXS12261.1,KXS13726.1	11	yes	no	no		no		no		no		no		no		no
	OG0000310	SeMB42_g03711	SeLEV6574_g07688	SmJEL517_g02749	CcCBS67573_g04448	XP_006676936.1	OAJ39578.1	HpJEL142_g00180	PhCBS80983_g02353	XP_016607560.1,XP_016608684.1	SpCBS45565_g04510,SpCBS45565_g05538	KXS10520.1,KXS10550.1,KXS15569.1,KXS15624.1,KXS16324.1,KXS17743.1,KXS18301.1,KXS21994.1,KXS22047.1	11	yes	no	no		no		no		no		no		no		no
	OG0000311	SeMB42_g03761	SeLEV6574_g05333	SmJEL517_g03403	CcCBS67573_g04212,CcCBS67573_g10168,CcCBS67573_g07389,CcCBS67573_g07567,CcCBS67573_g03166,CcCBS67573_g09276	XP_006677117.1	OAJ40450.1	HpJEL142_g01757	PhCBS80983_g05935,PhCBS80983_g03446	XP_016604951.1,XP_016609880.1	SpCBS45565_g00305,SpCBS45565_g04154	KXS11581.1,KXS16207.1	11	yes	no	no		no		no		no		no		no		no
	OG0000312	SeMB42_g03395	SeLEV6574_g05776	SmJEL517_g03006,SmJEL517_g03427	CcCBS67573_g10171,CcCBS67573_g08536	XP_006677129.1,XP_006682446.1	OAJ40447.1,OAJ40448.1,OAJ45017.1	HpJEL142_g01759,HpJEL142_g02291	PhCBS80983_g05677,PhCBS80983_g05026	XP_016605340.1,XP_016612573.1	SpCBS45565_g03807,SpCBS45565_g04748	KXS16908.1,KXS22583.1	11	yes	no	no		no		no		no		no		no		no
	OG0000313	SeMB42_g01296	SeLEV6574_g03464,SeLEV6574_g07728	SmJEL517_g02917,SmJEL517_g03553	CcCBS67573_g06981,CcCBS67573_g01852,CcCBS67573_g00540	XP_006677208.1,XP_006680810.1	OAJ40657.1,OAJ43543.1	HpJEL142_g01071,HpJEL142_g03449	PhCBS80983_g01014,PhCBS80983_g01220	XP_016606943.1,XP_016608902.1	SpCBS45565_g00506,SpCBS45565_g01851	KXS20079.1	11	yes	no	no		no		no		no		no		no		no
	OG0000314	SeMB42_g03776	SeLEV6574_g03625	SmJEL517_g00193,SmJEL517_g03318,SmJEL517_g01784,SmJEL517_g05981	CcCBS67573_g01453,CcCBS67573_g01461,CcCBS67573_g02799	XP_006677260.1	OAJ40230.1	HpJEL142_g01000	PhCBS80983_g01506,PhCBS80983_g03331	XP_016608040.1	SpCBS45565_g08231	KXS10816.1,KXS17542.1,KXS18187.1,KXS19577.1,KXS19822.1	11	yes	no	no		no		no		no		no		no		no
	OG0000315	SeMB42_g02295,SeMB42_g06406	SeLEV6574_g04920,SeLEV6574_g05493	SmJEL517_g01037,SmJEL517_g05628	CcCBS67573_g04189,CcCBS67573_g07327,CcCBS67573_g07334	XP_006677438.1,XP_006678826.1	OAJ40574.1	HpJEL142_g02901	PhCBS80983_g00751	XP_016606759.1,XP_016607466.1,XP_016610637.1	SpCBS45565_g00384,SpCBS45565_g07684,SpCBS45565_g07291	KXS17095.1	11	yes	no	no		no		no		no		no		no		no
	OG0000316	SeMB42_g01994		SmJEL517_g03879,SmJEL517_g03900,SmJEL517_g04860,SmJEL517_g01320,SmJEL517_g01324,SmJEL517_g01677,SmJEL517_g01743	CcCBS67573_g10681,CcCBS67573_g09711	XP_006677649.1	OAJ40413.1	HpJEL142_g04448	PhCBS80983_g05144	XP_016607655.1	SpCBS45565_g04810	KXS10278.1,KXS16478.1,KXS18819.1,KXS20196.1,KXS20250.1	10	no		no		no		no		no		no		no		no
	OG0000317	SeMB42_g07378	SeLEV6574_g06289	SmJEL517_g03339	CcCBS67573_g02067,CcCBS67573_g08076,CcCBS67573_g08646	XP_006677709.1,XP_006679294.1	OAJ38336.1,OAJ38337.1,OAJ41037.1	HpJEL142_g02455	PhCBS80983_g02261,PhCBS80983_g01009	XP_016606456.1,XP_016608678.1	SpCBS45565_g00241,SpCBS45565_g04391,SpCBS45565_g05545	KXS09979.1,KXS20361.1	11	yes	no	no		no		no		no		no		no		no
	OG0000318	SeMB42_g02566,SeMB42_g02724	SeLEV6574_g01576,SeLEV6574_g07863	SmJEL517_g03688	CcCBS67573_g05162,CcCBS67573_g08822	XP_006677792.1	OAJ38008.1	HpJEL142_g03962	PhCBS80983_g01593	XP_016607016.1,XP_016607017.1,XP_016607204.1,XP_016607205.1,XP_016612192.1	SpCBS45565_g02842,SpCBS45565_g04082,SpCBS45565_g06103	KXS09520.1,KXS18404.1	11	yes	no	no		no		no		no		no		no		no
	OG0000319	SeMB42_g01268,SeMB42_g06188	SeLEV6574_g02959,SeLEV6574_g06214	SmJEL517_g03183	CcCBS67573_g05939	XP_006677811.1,XP_006678102.1	OAJ38220.1,OAJ38426.1,OAJ38427.1,OAJ38428.1	HpJEL142_g01309,HpJEL142_g02395	PhCBS80983_g01071	XP_016606587.1,XP_016609322.1	SpCBS45565_g04306,SpCBS45565_g06477	KXS13263.1	11	yes	no	no		no		no		no		no		no		no
	OG0000320	SeMB42_g03028	SeLEV6574_g02342	SmJEL517_g01855	CcCBS67573_g02554,CcCBS67573_g08859,CcCBS67573_g08860,CcCBS67573_g03168,CcCBS67573_g03169,CcCBS67573_g09616	XP_006677813.1,XP_006677814.1	OAJ38179.1,OAJ38183.1	HpJEL142_g04692,HpJEL142_g00899	PhCBS80983_g01441	XP_016607517.1	SpCBS45565_g07569	KXS12723.1,KXS13712.1,KXS22221.1	11	yes	no	no		no		no		no		no		no		no
	OG0000321	SeMB42_g06609	SeLEV6574_g05302		CcCBS67573_g00661,CcCBS67573_g00656,CcCBS67573_g04264,CcCBS67573_g08235	XP_006678099.1,XP_006678209.1	OAJ38445.1,OAJ38450.1		PhCBS80983_g02583,PhCBS80983_g03370	XP_016605729.1,XP_016607485.1,XP_016607486.1	SpCBS45565_g08490,SpCBS45565_g01952	KXS09881.1,KXS15597.1,KXS15937.1,KXS18981.1	9	no		no		no		no		no		no		no		no
	OG0000322	SeMB42_g03977	SeLEV6574_g06432	SmJEL517_g02508,SmJEL517_g01159	CcCBS67573_g04728,CcCBS67573_g10683	XP_006678409.1	OAJ41485.1,OAJ41486.1,OAJ41487.1		PhCBS80983_g02391,PhCBS80983_g03197,PhCBS80983_g01166	XP_016605521.1,XP_016606692.1,XP_016612913.1	SpCBS45565_g02900,SpCBS45565_g06790,SpCBS45565_g06980	KXS11478.1,KXS13657.1	10	no		no		no		no		no		no		no		no
	OG0000323	SeMB42_g01166	SeLEV6574_g07809	SmJEL517_g06020	CcCBS67573_g06710,CcCBS67573_g02314,CcCBS67573_g02532,CcCBS67573_g02804	XP_006678904.1,XP_006682149.1	OAJ40976.1,OAJ44797.1	HpJEL142_g00825,HpJEL142_g01599	PhCBS80983_g05871,PhCBS80983_g02050,PhCBS80983_g02790	XP_016605967.1,XP_016609906.1	SpCBS45565_g00331,SpCBS45565_g01035	KXS13371.1	11	yes	no	no		no		no		no		no		no		no
	OG0000324	SeMB42_g03597,SeMB42_g04252	SeLEV6574_g01401,SeLEV6574_g06694	SmJEL517_g00382,SmJEL517_g02002	CcCBS67573_g03990,CcCBS67573_g00816,CcCBS67573_g02378,CcCBS67573_g02379,CcCBS67573_g02505	XP_006679755.1	OAJ39045.1	HpJEL142_g02079	PhCBS80983_g03000	XP_016606434.1,XP_016606838.1	SpCBS45565_g05985,SpCBS45565_g01759	KXS10907.1	11	yes	no	no		no		no		no		no		no		no
	OG0000325	SeMB42_g01485,SeMB42_g04970	SeLEV6574_g01187,SeLEV6574_g03238	SmJEL517_g02723,SmJEL517_g00758	CcCBS67573_g04657,CcCBS67573_g02348,CcCBS67573_g00629,CcCBS67573_g00630	XP_006679810.1,XP_006679922.1	OAJ42637.1,OAJ42703.1	HpJEL142_g00592,HpJEL142_g01354	PhCBS80983_g04782	XP_016604378.1	SpCBS45565_g07390	KXS18074.1,KXS21486.1	11	yes	no	no		no		no		no		no		no		no
	OG0000326	SeMB42_g01000,SeMB42_g01001,SeMB42_g01004,SeMB42_g03733,SeMB42_g04779	SeLEV6574_g02808,SeLEV6574_g07285,SeLEV6574_g07288,SeLEV6574_g08157,SeLEV6574_g08623	SmJEL517_g01122	CcCBS67573_g00813,CcCBS67573_g02496	XP_006679963.1	OAJ42939.1,OAJ42940.1	HpJEL142_g01184	PhCBS80983_g04877	XP_016610312.1	SpCBS45565_g02109	KXS17102.1	11	yes	no	no		no		no		no		no		no		no
	OG0000327			SmJEL517_g05050,SmJEL517_g05413,SmJEL517_g02302	CcCBS67573_g10356,CcCBS67573_g05130,CcCBS67573_g07868	XP_006680052.1	OAJ42932.1,OAJ42933.1,OAJ42934.1	HpJEL142_g01181	PhCBS80983_g04604,PhCBS80983_g04810	XP_016607254.1,XP_016610320.1,XP_016610648.1,XP_016612471.1	SpCBS45565_g02117,SpCBS45565_g04128,SpCBS45565_g04960,SpCBS45565_g05472		8	no		no		no		no		no		no		no		no
	OG0000328	SeMB42_g04150	SeLEV6574_g00280,SeLEV6574_g03722	SmJEL517_g00420,SmJEL517_g05457	CcCBS67573_g09081,CcCBS67573_g09302	XP_006680256.1,XP_006682768.1	OAJ39199.1,OAJ42228.1,OAJ42229.1,OAJ42230.1,OAJ42231.1,OAJ42232.1	HpJEL142_g01399	PhCBS80983_g04743	XP_016605513.1	SpCBS45565_g02908	KXS11032.1,KXS18632.1	11	yes	no	no		no		no		no		no		no		no
	OG0000329	SeMB42_g06582,SeMB42_g06583	SeLEV6574_g04385	SmJEL517_g00823,SmJEL517_g00824	CcCBS67573_g03762	XP_006680355.1,XP_006680406.1	OAJ42198.1,OAJ42294.1	HpJEL142_g01411,HpJEL142_g02359	PhCBS80983_g02766,PhCBS80983_g04566	XP_016604565.1,XP_016609756.1	SpCBS45565_g00189,SpCBS45565_g04020	KXS11677.1,KXS19216.1	11	yes	no	no		no		no		no		no		no		no
	OG0000330	SeMB42_g06082	SeLEV6574_g05846	SmJEL517_g05624	CcCBS67573_g01498,CcCBS67573_g02057,CcCBS67573_g09065,CcCBS67573_g03134	XP_006680811.1	OAJ36633.1,OAJ43590.1		PhCBS80983_g03081,PhCBS80983_g03890,PhCBS80983_g04448	XP_016606122.1,XP_016607224.1,XP_016608329.1	SpCBS45565_g02398,SpCBS45565_g04099,SpCBS45565_g07092	KXS19049.1	10	no		no		no		no		no		no		no		no
	OG0000331	SeMB42_g04266,SeMB42_g06008	SeLEV6574_g01784,SeLEV6574_g07556	SmJEL517_g03726,SmJEL517_g03770	CcCBS67573_g01758	XP_006680984.1,XP_006681133.1	OAJ44354.1,OAJ44528.1	HpJEL142_g01867,HpJEL142_g03186	PhCBS80983_g03661,PhCBS80983_g04226	XP_016608839.1,XP_016612402.1	SpCBS45565_g02282,SpCBS45565_g00447	KXS15097.1,KXS22144.1	11	yes	no	no		no		no		no		no		no		no
	OG0000332	SeMB42_g04722	SeLEV6574_g05902	SmJEL517_g02596	CcCBS67573_g10200,CcCBS67573_g00937,CcCBS67573_g07105	XP_006681890.1	OAJ37724.1	HpJEL142_g00721	PhCBS80983_g04146	XP_016606310.1,XP_016607264.1	SpCBS45565_g01451	KXS09567.1,KXS10590.1,KXS11238.1,KXS12301.1,KXS14965.1,KXS17149.1,KXS19363.1,KXS22558.1	11	yes	no	no		no		no		no		no		no		no
	OG0000333	SeMB42_g02466	SeLEV6574_g01833	SmJEL517_g00632,SmJEL517_g00642	CcCBS67573_g07319,CcCBS67573_g07960,CcCBS67573_g09726	XP_006682153.1,XP_006683058.1	OAJ43001.1,OAJ44651.1	HpJEL142_g00260,HpJEL142_g01167	PhCBS80983_g05239,PhCBS80983_g01719	XP_016608383.1,XP_016609248.1	SpCBS45565_g07811,SpCBS45565_g02743	KXS19043.1,KXS19891.1	11	yes	no	no		no		no		no		no		no		no
	OG0000334				CcCBS67573_g06732							KXS09275.1,KXS10253.1,KXS10261.1,KXS10667.1,KXS10927.1,KXS10936.1,KXS10945.1,KXS10957.1,KXS10963.1,KXS10965.1,KXS10967.1,KXS11202.1,KXS12138.1,KXS12576.1,KXS14107.1,KXS14665.1,KXS16665.1,KXS17153.1,KXS17455.1	2	no		no		no		no		no		no		no		no
	OG0000335	SeMB42_g01157	SeLEV6574_g06988	SmJEL517_g03376,SmJEL517_g03377,SmJEL517_g04734,SmJEL517_g06086	CcCBS67573_g07744,CcCBS67573_g07897				PhCBS80983_g05165,PhCBS80983_g05345,PhCBS80983_g02376,PhCBS80983_g00525,PhCBS80983_g04116	XP_016607184.1	SpCBS45565_g06905	KXS13743.1,KXS14069.1,KXS14295.1,KXS17186.1,KXS18525.1,KXS20778.1	8	no		no		no		no		no		no		no		no
	OG0000336	SeMB42_g00289,SeMB42_g02239,SeMB42_g03556,SeMB42_g05980	SeLEV6574_g00560,SeLEV6574_g00805,SeLEV6574_g01080,SeLEV6574_g01334,SeLEV6574_g02158,SeLEV6574_g02185,SeLEV6574_g02187,SeLEV6574_g03204,SeLEV6574_g03211,SeLEV6574_g06503,SeLEV6574_g07284,SeLEV6574_g07289,SeLEV6574_g07364,SeLEV6574_g07870,SeLEV6574_g08141,SeLEV6574_g08202,SeLEV6574_g08436										2	no		no		yes	no	no		no		no		no		no
	OG0000337	SeMB42_g01373,SeMB42_g04223,SeMB42_g05735,SeMB42_g06994,SeMB42_g07694,SeMB42_g08014	SeLEV6574_g00639,SeLEV6574_g01880,SeLEV6574_g04969,SeLEV6574_g05607,SeLEV6574_g07126,SeLEV6574_g07208,SeLEV6574_g07606,SeLEV6574_g08114,SeLEV6574_g08246,SeLEV6574_g08296,SeLEV6574_g08393,SeLEV6574_g08394,SeLEV6574_g08445,SeLEV6574_g08603	SmJEL517_g06306									3	no		no		no		no		no		no		yes	no	no
	OG0000338	SeMB42_g01066,SeMB42_g06087	SeLEV6574_g05851,SeLEV6574_g07471	SmJEL517_g00535	CcCBS67573_g01966,CcCBS67573_g02473	XP_006674932.1	OAJ37367.1	HpJEL142_g04652	PhCBS80983_g05719,PhCBS80983_g02772	XP_016609779.1,XP_016612485.1	SpCBS45565_g00210,SpCBS45565_g04948	KXS19168.1,KXS19459.1,KXS21343.1,KXS21349.1	11	yes	no	no		no		no		no		no		no		no
	OG0000339	SeMB42_g01699,SeMB42_g01720,SeMB42_g01721	SeLEV6574_g07545	SmJEL517_g01312	CcCBS67573_g06630	XP_006675052.1,XP_006677385.1	OAJ35865.1,OAJ40733.1	HpJEL142_g01704,HpJEL142_g02423	PhCBS80983_g05342	XP_016607280.1,XP_016609256.1	SpCBS45565_g02751,SpCBS45565_g04145	KXS09721.1,KXS12937.1,KXS20544.1	11	yes	no	no		no		no		no		no		no		no
	OG0000340	SeMB42_g03425	SeLEV6574_g04153	SmJEL517_g04909,SmJEL517_g01687	CcCBS67573_g01349	XP_006675188.1,XP_006676661.1	OAJ37112.1,OAJ39689.1	HpJEL142_g01519,HpJEL142_g02827	PhCBS80983_g01487,PhCBS80983_g03490	XP_016606476.1,XP_016607319.1	SpCBS45565_g04372,SpCBS45565_g05075	KXS13960.1,KXS17477.1	11	yes	no	no		no		no		no		no		no		no
	OG0000341				CcCBS67573_g04475,CcCBS67573_g05293,CcCBS67573_g08287	XP_006675404.1,XP_006679974.1,XP_006680732.1,XP_006680733.1,XP_006680839.1,XP_006682882.1	OAJ36663.1,OAJ37684.1,OAJ39191.1,OAJ43437.1,OAJ43739.1,OAJ43855.1,OAJ44100.1,OAJ45238.1	HpJEL142_g04681,HpJEL142_g04673		XP_016606211.1			5	no		no		no		no		no		no		no		no
	OG0000342	SeMB42_g03572,SeMB42_g07447	SeLEV6574_g05130,SeLEV6574_g05652	SmJEL517_g01108	CcCBS67573_g01056,CcCBS67573_g06763	XP_006675408.1,XP_006676519.1	OAJ36671.1,OAJ39451.1	HpJEL142_g03165	PhCBS80983_g02005,PhCBS80983_g04985	XP_016605802.1,XP_016606084.1	SpCBS45565_g08383,SpCBS45565_g06545	KXS10500.1,KXS10536.1	11	yes	no	no		no		no		no		no		no		no
	OG0000343	SeMB42_g02136	SeLEV6574_g01694	SmJEL517_g04857	CcCBS67573_g04954,CcCBS67573_g07681	XP_006675460.1,XP_006679328.1	OAJ36933.1,OAJ36934.1,OAJ38859.1	HpJEL142_g00618,HpJEL142_g01334	PhCBS80983_g05980,PhCBS80983_g02922	XP_016607243.1,XP_016610501.1,XP_016610502.1	SpCBS45565_g04117,SpCBS45565_g00845	KXS13471.1	11	yes	no	no		no		no		no		no		no		no
	OG0000344					XP_006675609.1,XP_006677984.1,XP_006678084.1,XP_006679146.1,XP_006682012.1,XP_006682039.1,XP_006682982.1	OAJ32743.1,OAJ37642.1,OAJ37850.1,OAJ37851.1,OAJ37852.1,OAJ38591.1,OAJ42424.1,OAJ42425.1,OAJ42426.1,OAJ42427.1,OAJ42501.1,OAJ44212.1	HpJEL142_g04680					3	no		no		no		no		no		yes	no	no		no
	OG0000345	SeMB42_g07678	SeLEV6574_g00009	SmJEL517_g00023,SmJEL517_g05607	CcCBS67573_g10415	XP_006675831.1	OAJ35840.1	HpJEL142_g03297	PhCBS80983_g00022,PhCBS80983_g01275	XP_016603876.1,XP_016607791.1,XP_016610372.1,XP_016610373.1	SpCBS45565_g03261,SpCBS45565_g00959,SpCBS45565_g05440	KXS16966.1,KXS18195.1,KXS20558.1	11	yes	no	no		no		no		no		no		no		no
	OG0000346	SeMB42_g05546,SeMB42_g07671	SeLEV6574_g05481,SeLEV6574_g05690	SmJEL517_g03408,SmJEL517_g03497	CcCBS67573_g10399,CcCBS67573_g10409,CcCBS67573_g09546,CcCBS67573_g09590,CcCBS67573_g09678	XP_006676032.1	OAJ36548.1		PhCBS80983_g02321,PhCBS80983_g03288	XP_016611395.1,XP_016612509.1	SpCBS45565_g04925,SpCBS45565_g06742	KXS14964.1	10	no		no		no		no		no		no		no		no
	OG0000347	SeMB42_g00249	SeLEV6574_g06712	SmJEL517_g00798,SmJEL517_g00962,SmJEL517_g04619		XP_006676076.1,XP_006678023.1	OAJ36807.1,OAJ36808.1,OAJ38098.1		PhCBS80983_g02532	XP_016609392.1,XP_016610456.1	SpCBS45565_g00885,SpCBS45565_g06449	KXS11026.1,KXS11458.1,KXS19595.1,KXS21092.1	9	no		no		no		no		no		no		no		no
	OG0000348					XP_006676199.1,XP_006678189.1,XP_006678506.1,XP_006678795.1,XP_006678800.1,XP_006679243.1,XP_006680140.1,XP_006681514.1,XP_006682698.1,XP_006683010.1,XP_006683133.1	OAJ32740.1,OAJ32770.1,OAJ37645.1,OAJ41436.1,OAJ41895.1,OAJ41937.1,OAJ41963.1,OAJ42498.1,OAJ44215.1						2	no		no		no		yes	no	no		no		no		no
	OG0000349		SeLEV6574_g02986	SmJEL517_g03538	CcCBS67573_g06107,CcCBS67573_g06773,CcCBS67573_g07275,CcCBS67573_g03692	XP_006676557.1,XP_006677149.1	OAJ39786.1,OAJ40649.1	HpJEL142_g01574,HpJEL142_g01668	PhCBS80983_g05656,PhCBS80983_g02390	XP_016611366.1,XP_016611528.1	SpCBS45565_g01675,SpCBS45565_g06718	KXS11335.1,KXS14942.1	10	no		no		no		no		no		no		no		no
	OG0000350				CcCBS67573_g04287	XP_006676728.1,XP_006678414.1,XP_006678726.1,XP_006679411.1,XP_006679852.1,XP_006680372.1,XP_006681963.1,XP_006682428.1,XP_006683171.1	OAJ32795.1,OAJ38615.1,OAJ41506.1,OAJ42063.1,OAJ43858.1,OAJ45139.1	HpJEL142_g03065	PhCBS80983_g05360	XP_016612733.1	SpCBS45565_g03947		7	no		no		no		no		no		no		no		no
	OG0000351	SeMB42_g05027	SeLEV6574_g03024	SmJEL517_g05642,SmJEL517_g02219	CcCBS67573_g01295,CcCBS67573_g05863,CcCBS67573_g06324,CcCBS67573_g01880	XP_006676759.1	OAJ39418.1	HpJEL142_g03836	PhCBS80983_g00522,PhCBS80983_g03693	XP_016608312.1,XP_016611270.1	SpCBS45565_g03313,SpCBS45565_g03732	KXS11179.1,KXS16257.1,KXS22238.1	11	yes	no	no		no		no		no		no		no		no
	OG0000352	SeMB42_g03892,SeMB42_g07426	SeLEV6574_g03769,SeLEV6574_g06929	SmJEL517_g04992	CcCBS67573_g08426,CcCBS67573_g02792,CcCBS67573_g03449	XP_006676931.1,XP_006681309.1	OAJ39593.1,OAJ44078.1	HpJEL142_g03879,HpJEL142_g04002	PhCBS80983_g05375	XP_016611402.1	SpCBS45565_g08252	KXS11892.1,KXS20315.1	11	yes	no	no		no		no		no		no		no		no
	OG0000353	SeMB42_g01286,SeMB42_g04400	SeLEV6574_g05017,SeLEV6574_g05709	SmJEL517_g03567,SmJEL517_g00685	CcCBS67573_g05968,CcCBS67573_g07464,CcCBS67573_g02943	XP_006677035.1,XP_006681789.1	OAJ39769.1,OAJ43108.1	HpJEL142_g02245,HpJEL142_g02772	PhCBS80983_g05751,PhCBS80983_g01274	XP_016608876.1	SpCBS45565_g00482	KXS16499.1	11	yes	no	no		no		no		no		no		no		no
	OG0000354	SeMB42_g07827	SeLEV6574_g06104	SmJEL517_g00712,SmJEL517_g04585	CcCBS67573_g04624,CcCBS67573_g04731,CcCBS67573_g06049,CcCBS67573_g02091	XP_006677183.1,XP_006677817.1	OAJ38074.1,OAJ40462.1	HpJEL142_g03058	PhCBS80983_g04664	XP_016604183.1,XP_016612708.1	SpCBS45565_g03924,SpCBS45565_g07477	KXS13588.1	11	yes	no	no		no		no		no		no		no		no
	OG0000355	SeMB42_g00302,SeMB42_g02784	SeLEV6574_g00669,SeLEV6574_g04223	SmJEL517_g03173,SmJEL517_g01413	CcCBS67573_g04638,CcCBS67573_g05759,CcCBS67573_g05757	XP_006677328.1	OAJ40577.1	HpJEL142_g01495	PhCBS80983_g01581,PhCBS80983_g02110	XP_016604835.1,XP_016610304.1	SpCBS45565_g02101,SpCBS45565_g02235	KXS08884.1,KXS20148.1	11	yes	no	no		no		no		no		no		no		no
	OG0000356	SeMB42_g06291	SeLEV6574_g05041		CcCBS67573_g05743,CcCBS67573_g01745,CcCBS67573_g02077	XP_006677388.1,XP_006682653.1	OAJ40449.1,OAJ45300.1		PhCBS80983_g04615	XP_016604989.1,XP_016607207.1	SpCBS45565_g04084,SpCBS45565_g04187	KXS10040.1,KXS12458.1,KXS13860.1,KXS16319.1,KXS16320.1,KXS16322.1	9	no		no		no		no		no		no		no		no
	OG0000357	SeMB42_g04005	SeLEV6574_g04392		CcCBS67573_g08786,CcCBS67573_g03128	XP_006677407.1,XP_006677528.1,XP_006678478.1	OAJ40315.1,OAJ40317.1,OAJ40318.1,OAJ41753.1	HpJEL142_g04440,HpJEL142_g02748	PhCBS80983_g05352,PhCBS80983_g03850	XP_016608265.1,XP_016610714.1	SpCBS45565_g03352,SpCBS45565_g07450		9	no		no		no		no		no		no		no		no
	OG0000358	SeMB42_g00297,SeMB42_g07837	SeLEV6574_g00677,SeLEV6574_g07952	SmJEL517_g03151,SmJEL517_g04216,SmJEL517_g01416	CcCBS67573_g04698	XP_006677486.1,XP_006680408.1	OAJ40579.1,OAJ42279.1,OAJ42280.1	HpJEL142_g01497	PhCBS80983_g02910,PhCBS80983_g04410	XP_016605835.1,XP_016610063.1	SpCBS45565_g01166,SpCBS45565_g07062		10	no		no		no		no		no		no		no		yes	no
	OG0000359	SeMB42_g04782	SeLEV6574_g05753,SeLEV6574_g06642	SmJEL517_g04737	CcCBS67573_g02497,CcCBS67573_g03386,CcCBS67573_g03387	XP_006677698.1	OAJ37950.1	HpJEL142_g03954	PhCBS80983_g06323,PhCBS80983_g04296	XP_016604640.1,XP_016605697.1,XP_016608670.1	SpCBS45565_g05552,SpCBS45565_g05770,SpCBS45565_g01921	KXS18244.1,KXS21961.1	11	yes	no	no		no		no		no		no		no		no
	OG0000360	SeMB42_g02449	SeLEV6574_g02664,SeLEV6574_g03061	SmJEL517_g02429,SmJEL517_g01258		XP_006677744.1,XP_006677765.1	OAJ38423.1,OAJ38424.1,OAJ38434.1,OAJ38435.1	HpJEL142_g01303	PhCBS80983_g03818	XP_016608070.1,XP_016609333.1	SpCBS45565_g07562,SpCBS45565_g06486	KXS10636.1,KXS12286.1,KXS17901.1	10	no		no		no		no		no		no		no		no
	OG0000361	SeMB42_g04719	SeLEV6574_g05899	SmJEL517_g02593,SmJEL517_g04435	CcCBS67573_g05736	XP_006677887.1,XP_006681542.1	OAJ38298.1,OAJ38299.1,OAJ44054.1	HpJEL142_g02735	PhCBS80983_g00206,PhCBS80983_g03127,PhCBS80983_g01151	XP_016607977.1,XP_016608660.1	SpCBS45565_g04634,SpCBS45565_g05562	KXS13881.1,KXS18962.1	11	yes	no	no		no		no		no		no		no		no
	OG0000362	SeMB42_g00403	SeLEV6574_g02556	SmJEL517_g02202	CcCBS67573_g00962,CcCBS67573_g02237,CcCBS67573_g08734	XP_006677932.1	OAJ38035.1	HpJEL142_g04806,HpJEL142_g04142,HpJEL142_g04143	PhCBS80983_g02780,PhCBS80983_g00607	XP_016610313.1,XP_016610438.1	SpCBS45565_g02110,SpCBS45565_g00901	KXS12544.1,KXS13827.1,KXS16284.1	11	yes	no	no		no		no		no		no		no		no
	OG0000363	SeMB42_g07021	SeLEV6574_g04190	SmJEL517_g03105,SmJEL517_g01334	CcCBS67573_g00691,CcCBS67573_g07100,CcCBS67573_g00570,CcCBS67573_g03372,CcCBS67573_g03373,CcCBS67573_g03374,CcCBS67573_g03375	XP_006678353.1	OAJ41797.1		PhCBS80983_g03274	XP_016605207.1,XP_016609723.1	SpCBS45565_g00154,SpCBS45565_g02626	KXS17451.1	10	no		no		no		no		no		no		no		no
	OG0000364	SeMB42_g05189,SeMB42_g05199	SeLEV6574_g06815,SeLEV6574_g07697	SmJEL517_g03890	CcCBS67573_g09374	XP_006678722.1,XP_006679698.1,XP_006681957.1,XP_006681958.1,XP_006681996.1	OAJ37662.1,OAJ37663.1,OAJ37740.1,OAJ38623.1	HpJEL142_g04511,HpJEL142_g04825	PhCBS80983_g04420	XP_016605256.1	SpCBS45565_g07774		10	no		no		no		no		no		no		no		yes	no
	OG0000365	SeMB42_g02547,SeMB42_g05089	SeLEV6574_g00248,SeLEV6574_g04829	SmJEL517_g04653,SmJEL517_g01654	CcCBS67573_g01052,CcCBS67573_g02109	XP_006678821.1,XP_006682755.1	OAJ39167.1,OAJ41273.1	HpJEL142_g00395,HpJEL142_g01373	PhCBS80983_g01807	XP_016605165.1	SpCBS45565_g06393	KXS11941.1,KXS18834.1,KXS19741.1	11	yes	no	no		no		no		no		no		no		no
	OG0000366	SeMB42_g01682	SeLEV6574_g03750	SmJEL517_g04840	CcCBS67573_g05364	XP_006679358.1	OAJ39076.1		PhCBS80983_g06249,PhCBS80983_g03339	XP_016604157.1,XP_016605592.1	SpCBS45565_g08011,SpCBS45565_g06307	KXS11244.1,KXS12250.1,KXS13217.1,KXS16004.1,KXS17664.1,KXS21670.1,KXS21832.1,KXS22271.1	10	no		no		no		no		no		no		no		no
	OG0000367	SeMB42_g02242,SeMB42_g05985	SeLEV6574_g00557	SmJEL517_g00510,SmJEL517_g04300,SmJEL517_g02197	CcCBS67573_g04375,CcCBS67573_g07118,CcCBS67573_g08328,CcCBS67573_g02774	XP_006679590.1	OAJ38654.1	HpJEL142_g04426,HpJEL142_g01682,HpJEL142_g01683,HpJEL142_g03451		XP_016608058.1	SpCBS45565_g07551	KXS09124.1,KXS13288.1	10	no		no		no		no		no		no		no		no
	OG0000368	SeMB42_g05574	SeLEV6574_g00166,SeLEV6574_g00167	SmJEL517_g03079		XP_006679795.1,XP_006679965.1	OAJ42861.1,OAJ42862.1,OAJ42886.1	HpJEL142_g02570,HpJEL142_g02581	PhCBS80983_g05785,PhCBS80983_g00652	XP_016603890.1,XP_016610551.1	SpCBS45565_g00801,SpCBS45565_g07012	KXS11948.1,KXS20335.1	10	no		no		no		no		no		no		no		no
	OG0000369		SeLEV6574_g03613	SmJEL517_g04976	CcCBS67573_g00837,CcCBS67573_g00838,CcCBS67573_g04234,CcCBS67573_g04233,CcCBS67573_g01643,CcCBS67573_g01644,CcCBS67573_g07781	XP_006679831.1,XP_006679966.1	OAJ42788.1,OAJ42789.1	HpJEL142_g03121,HpJEL142_g03122	PhCBS80983_g05437	XP_016611099.1	SpCBS45565_g05661,SpCBS45565_g05662	KXS16903.1	10	no		no		no		no		no		no		no		no
	OG0000370			SmJEL517_g04740,SmJEL517_g01544	CcCBS67573_g01907,CcCBS67573_g03232	XP_006679911.1	OAJ42716.1		PhCBS80983_g01428,PhCBS80983_g01746,PhCBS80983_g03463	XP_016609126.1,XP_016609127.1,XP_016611556.1,XP_016612953.1	SpCBS45565_g00715,SpCBS45565_g01650,SpCBS45565_g06753	KXS11943.1,KXS15070.1,KXS16573.1,KXS18887.1	8	no		no		no		no		no		no		no		no
	OG0000371	SeMB42_g02516	SeLEV6574_g02263	SmJEL517_g01126,SmJEL517_g06098,SmJEL517_g06101	CcCBS67573_g05230,CcCBS67573_g05231,CcCBS67573_g06664,CcCBS67573_g02603	XP_006680387.1	OAJ42276.1	HpJEL142_g02369,HpJEL142_g03863	PhCBS80983_g02562	XP_016606651.1,XP_016607845.1,XP_016607846.1	SpCBS45565_g04251,SpCBS45565_g07144	KXS18276.1	11	yes	no	no		no		no		no		no		no		no
	OG0000372	SeMB42_g00589	SeLEV6574_g01254	SmJEL517_g01248,SmJEL517_g06187	CcCBS67573_g01219	XP_006680654.1	OAJ40530.1,OAJ43563.1,OAJ43564.1,OAJ43565.1,OAJ43566.1,OAJ43567.1,OAJ43568.1	HpJEL142_g04152	PhCBS80983_g03001	XP_016609773.1,XP_016613156.1	SpCBS45565_g00204,SpCBS45565_g02509	KXS11681.1	11	yes	no	no		no		no		no		no		no		no
	OG0000373	SeMB42_g02952,SeMB42_g04347	SeLEV6574_g01619,SeLEV6574_g05122,SeLEV6574_g06788	SmJEL517_g05524	CcCBS67573_g03945,CcCBS67573_g03334	XP_006681314.1	OAJ43983.1	HpJEL142_g01035,HpJEL142_g01144	PhCBS80983_g05451,PhCBS80983_g05126	XP_016606551.1,XP_016606552.1,XP_016609320.1	SpCBS45565_g07863,SpCBS45565_g06475	KXS17037.1	11	yes	no	no		no		no		no		no		no		no
	OG0000374	SeMB42_g04804	SeLEV6574_g01250	SmJEL517_g02962	CcCBS67573_g06381,CcCBS67573_g03629	XP_006681395.1,XP_006682925.1	OAJ39233.1,OAJ44050.1	HpJEL142_g01389,HpJEL142_g02348	PhCBS80983_g00207,PhCBS80983_g03483	XP_016606533.1,XP_016607986.1	SpCBS45565_g07880,SpCBS45565_g04624,SpCBS45565_g04625	KXS19343.1	11	yes	no	no		no		no		no		no		no		no
	OG0000375	SeMB42_g04653,SeMB42_g06938	SeLEV6574_g01841,SeLEV6574_g06440	SmJEL517_g00648	CcCBS67573_g10046,CcCBS67573_g06220,CcCBS67573_g09523	XP_006681597.1	OAJ43077.1	HpJEL142_g01585,HpJEL142_g03727	PhCBS80983_g03380,PhCBS80983_g01247	XP_016606714.1,XP_016607461.1	SpCBS45565_g07692,SpCBS45565_g06826	KXS22401.1	11	yes	no	no		no		no		no		no		no		no
	OG0000376	SeMB42_g01212,SeMB42_g05890	SeLEV6574_g00778,SeLEV6574_g03432	SmJEL517_g05719,SmJEL517_g02266,SmJEL517_g02267	CcCBS67573_g07586,CcCBS67573_g08059,CcCBS67573_g08512	XP_006681982.1	OAJ37892.1,OAJ37893.1,OAJ37894.1	HpJEL142_g04597,HpJEL142_g03871	PhCBS80983_g03578	XP_016612380.1	SpCBS45565_g02303	KXS16514.1	11	yes	no	no		no		no		no		no		no		no
	OG0000377	SeMB42_g00814,SeMB42_g02868,SeMB42_g04179	SeLEV6574_g00022,SeLEV6574_g01046,SeLEV6574_g07715	SmJEL517_g00717,SmJEL517_g00554,SmJEL517_g05055,SmJEL517_g06155	CcCBS67573_g08353,CcCBS67573_g09624	XP_006682145.1	OAJ44705.1	HpJEL142_g01268	PhCBS80983_g03519	XP_016609061.1	SpCBS45565_g00653	KXS14286.1,KXS16272.1	11	yes	no	no		no		no		no		no		no		no
	OG0000378	SeMB42_g01657,SeMB42_g06740	SeLEV6574_g02380,SeLEV6574_g05507,SeLEV6574_g06226,SeLEV6574_g08605	SmJEL517_g03024	CcCBS67573_g10223,CcCBS67573_g04501,CcCBS67573_g04869,CcCBS67573_g06564	XP_006682319.1	OAJ44729.1	HpJEL142_g03374	PhCBS80983_g06360	XP_016606616.1,XP_016610740.1	SpCBS45565_g08202,SpCBS45565_g04281	KXS12297.1	11	yes	no	no		no		no		no		no		no		no
	OG0000379	SeMB42_g01680,SeMB42_g03967	SeLEV6574_g00272,SeLEV6574_g05648	SmJEL517_g04842,SmJEL517_g01663	CcCBS67573_g06370,CcCBS67573_g08971	XP_006682767.1	OAJ39205.1	HpJEL142_g02474	PhCBS80983_g02264,PhCBS80983_g02311	XP_016603992.1,XP_016604458.1,XP_016604459.1	SpCBS45565_g08429	KXS18628.1,KXS19730.1	11	yes	no	no		no		no		no		no		no		no
	OG0000380	SeMB42_g02204	SeLEV6574_g01119	SmJEL517_g00831,SmJEL517_g04998,SmJEL517_g05891	CcCBS67573_g02768,CcCBS67573_g02770				PhCBS80983_g03356	XP_016607249.1	SpCBS45565_g04123	KXS10359.1,KXS10362.1,KXS10364.1,KXS10715.1,KXS11798.1,KXS15850.1,KXS15873.1,KXS16867.1,KXS16869.1,KXS16870.1	8	no		no		no		no		no		no		no		no
	OG0000381	SeMB42_g00974	SeLEV6574_g04120	SmJEL517_g03232,SmJEL517_g03233,SmJEL517_g03234	CcCBS67573_g10365,CcCBS67573_g10462,CcCBS67573_g10516,CcCBS67573_g10517,CcCBS67573_g06395,CcCBS67573_g07879,CcCBS67573_g03144,CcCBS67573_g09511,CcCBS67573_g09512,CcCBS67573_g09513					XP_016604829.1	SpCBS45565_g02240	KXS15231.1,KXS17404.1,KXS22540.1	7	no		no		no		no		no		no		no		no
	OG0000382	SeMB42_g00743,SeMB42_g00920,SeMB42_g02924,SeMB42_g06689,SeMB42_g07775	SeLEV6574_g01075,SeLEV6574_g03070,SeLEV6574_g03362,SeLEV6574_g04101,SeLEV6574_g04105,SeLEV6574_g05921,SeLEV6574_g05968,SeLEV6574_g05970,SeLEV6574_g06235,SeLEV6574_g07422,SeLEV6574_g07915,SeLEV6574_g08134,SeLEV6574_g08274,SeLEV6574_g08573									KXS14714.1	3	no		no		no		no		no		no		no		no
	OG0000383	SeMB42_g02091,SeMB42_g04589,SeMB42_g04592	SeLEV6574_g02576,SeLEV6574_g03644,SeLEV6574_g03647	SmJEL517_g04149					PhCBS80983_g05650	XP_016604874.1,XP_016604947.1,XP_016608168.1	SpCBS45565_g08334,SpCBS45565_g03127,SpCBS45565_g04422	KXS15430.1,KXS15728.1,KXS15744.1,KXS20001.1,KXS20003.1,KXS21073.1	7	no		no		no		no		no		no		no		no
	OG0000384	SeMB42_g04215	SeLEV6574_g00539,SeLEV6574_g00849,SeLEV6574_g03349,SeLEV6574_g03412,SeLEV6574_g03658,SeLEV6574_g04516,SeLEV6574_g05127,SeLEV6574_g05852,SeLEV6574_g06040,SeLEV6574_g07203,SeLEV6574_g07554,SeLEV6574_g07719,SeLEV6574_g08032,SeLEV6574_g08158,SeLEV6574_g08409,SeLEV6574_g08514,SeLEV6574_g08542,SeLEV6574_g08581,SeLEV6574_g08627										2	no		no		yes	no	no		no		no		no		no
	OG0000385	SeMB42_g01801,SeMB42_g01802,SeMB42_g03714	SeLEV6574_g02917,SeLEV6574_g02918,SeLEV6574_g03525,SeLEV6574_g07015	SmJEL517_g05748,SmJEL517_g05749,SmJEL517_g05750,SmJEL517_g01838					PhCBS80983_g06231,PhCBS80983_g06243,PhCBS80983_g02899,PhCBS80983_g04323	XP_016611839.1,XP_016612137.1	SpCBS45565_g03430,SpCBS45565_g05474,SpCBS45565_g06655		6	no		no		no		no		no		no		no		no
	OG0000386	SeMB42_g05239	SeLEV6574_g05429	SmJEL517_g04360	CcCBS67573_g03809,CcCBS67573_g05097,CcCBS67573_g06316	XP_006674917.1,XP_006680975.1	OAJ37547.1,OAJ44496.1	HpJEL142_g01906,HpJEL142_g02508	PhCBS80983_g04181,PhCBS80983_g04471	XP_016605375.1,XP_016607528.1	SpCBS45565_g04538,SpCBS45565_g04713	KXS21655.1	11	yes	no	no		no		no		no		no		no		no
	OG0000387	SeMB42_g06621	SeLEV6574_g07333	SmJEL517_g04596,SmJEL517_g04597	CcCBS67573_g01391,CcCBS67573_g07244	XP_006674963.1,XP_006675765.1	OAJ36853.1,OAJ36878.1	HpJEL142_g03269	PhCBS80983_g00233,PhCBS80983_g00553	XP_016608759.1,XP_016610810.1	SpCBS45565_g02474,SpCBS45565_g06071	KXS20138.1,KXS20147.1	11	yes	no	no		no		no		no		no		no		no
	OG0000388	SeMB42_g07448	SeLEV6574_g05653	SmJEL517_g03265,SmJEL517_g03266	CcCBS67573_g03777,CcCBS67573_g05137	XP_006675122.1,XP_006675753.1	OAJ36672.1,OAJ36673.1	HpJEL142_g03795,HpJEL142_g03794	PhCBS80983_g04653	XP_016610816.1	SpCBS45565_g02480	KXS14057.1,KXS14058.1,KXS14826.1,KXS22089.1	11	yes	no	no		no		no		no		no		no		no
	OG0000389					XP_006675418.1,XP_006678430.1,XP_006678521.1,XP_006678595.1,XP_006678617.1,XP_006680257.1,XP_006680870.1	OAJ32876.1,OAJ36722.1,OAJ36723.1,OAJ41546.1,OAJ41969.1,OAJ41972.1,OAJ41975.1,OAJ41977.1,OAJ41979.1,OAJ42467.1,OAJ43634.1				SpCBS45565_g08172		3	no		no		no		no		no		no		no		no
	OG0000390	SeMB42_g04733	SeLEV6574_g04581	SmJEL517_g05371		XP_006675513.1,XP_006675852.1	OAJ36307.1,OAJ37192.1,OAJ37193.1,OAJ37194.1,OAJ37195.1		PhCBS80983_g05402,PhCBS80983_g04400	XP_016607664.1,XP_016608035.1,XP_016608036.1,XP_016609362.1	SpCBS45565_g04802,SpCBS45565_g06514		8	no		no		no		no		no		no		no		no
	OG0000391	SeMB42_g02279	SeLEV6574_g05342	SmJEL517_g00475	CcCBS67573_g05055,CcCBS67573_g06885	XP_006675547.1	OAJ37337.1		PhCBS80983_g05262,PhCBS80983_g03160	XP_016607370.1,XP_016611665.1	SpCBS45565_g05725,SpCBS45565_g01546	KXS10623.1,KXS12272.1,KXS13448.1,KXS16626.1,KXS16628.1,KXS20516.1	10	no		no		no		no		no		no		no		no
	OG0000392	SeMB42_g04731,SeMB42_g05924,SeMB42_g07512	SeLEV6574_g04579,SeLEV6574_g05401,SeLEV6574_g07214	SmJEL517_g03495	CcCBS67573_g05033,CcCBS67573_g05094,CcCBS67573_g05900	XP_006675622.1	OAJ36010.1	HpJEL142_g00189	PhCBS80983_g02470,PhCBS80983_g04921	XP_016611644.1	SpCBS45565_g01567	KXS20823.1	11	yes	no	no		no		no		no		no		no		no
	OG0000393	SeMB42_g03050,SeMB42_g03618	SeLEV6574_g02416,SeLEV6574_g06966	SmJEL517_g03625	CcCBS67573_g00761,CcCBS67573_g04601	XP_006675736.1,XP_006679677.1	OAJ36434.1,OAJ39009.1	HpJEL142_g03758,HpJEL142_g04090	PhCBS80983_g02344,PhCBS80983_g01191	XP_016607876.1,XP_016608086.1	SpCBS45565_g03205,SpCBS45565_g05326		10	no		no		no		no		no		no		no		yes	no
	OG0000394	SeMB42_g04603	SeLEV6574_g06349	SmJEL517_g05328	CcCBS67573_g10126,CcCBS67573_g04663,CcCBS67573_g06927,CcCBS67573_g02871,CcCBS67573_g02872	XP_006675834.1	OAJ35898.1	HpJEL142_g01645	PhCBS80983_g01548,PhCBS80983_g00930	XP_016607390.1,XP_016612328.1	SpCBS45565_g02353,SpCBS45565_g05706	KXS11728.1,KXS15820.1	11	yes	no	no		no		no		no		no		no		no
	OG0000395	SeMB42_g00359	SeLEV6574_g00926	SmJEL517_g04491,SmJEL517_g04492	CcCBS67573_g09824,CcCBS67573_g08475	XP_006675978.1,XP_006678383.1	OAJ36135.1,OAJ41707.1	HpJEL142_g00971,HpJEL142_g03243	PhCBS80983_g00245,PhCBS80983_g04552	XP_016604417.1,XP_016609133.1	SpCBS45565_g00721,SpCBS45565_g05820	KXS13770.1	11	yes	no	no		no		no		no		no		no		no
	OG0000396				CcCBS67573_g00080,CcCBS67573_g03788,CcCBS67573_g09541,CcCBS67573_g03521	XP_006676017.1,XP_006677879.1,XP_006678233.1,XP_006678308.1,XP_006678310.1	OAJ36449.1,OAJ38275.1,OAJ38351.1,OAJ41788.1,OAJ41881.1	HpJEL142_g02633,HpJEL142_g02634		XP_016607413.1	SpCBS45565_g07762	KXS11304.1	7	no		no		no		no		no		no		no		no
	OG0000397	SeMB42_g03108,SeMB42_g06928	SeLEV6574_g04959	SmJEL517_g05997	CcCBS67573_g08523	XP_006676206.1,XP_006677429.1	OAJ35799.1,OAJ40464.1,OAJ40465.1,OAJ40466.1		PhCBS80983_g05135	XP_016610758.1	SpCBS45565_g02424	KXS10136.1,KXS15400.1,KXS16227.1,KXS17276.1,KXS20515.1	10	no		no		no		no		no		no		no		no
	OG0000398				CcCBS67573_g08445	XP_006676338.1,XP_006676583.1,XP_006679880.1,XP_006680736.1,XP_006681429.1,XP_006681675.1,XP_006681916.1,XP_006682806.1	OAJ36666.1,OAJ37855.1,OAJ39187.1,OAJ39320.1,OAJ40064.1,OAJ42906.1,OAJ43222.1,OAJ43742.1,OAJ43889.1	HpJEL142_g04639					4	no		no		no		no		no		no		no		no
	OG0000399	SeMB42_g05004	SeLEV6574_g05589	SmJEL517_g04019,SmJEL517_g05729	CcCBS67573_g01268	XP_006676508.1	OAJ39880.1,OAJ39881.1,OAJ39882.1,OAJ39883.1	HpJEL142_g00087	PhCBS80983_g01374,PhCBS80983_g02663	XP_016605784.1,XP_016608421.1	SpCBS45565_g01352,SpCBS45565_g06528	KXS11631.1,KXS20737.1	11	yes	no	no		no		no		no		no		no		no
	OG0000400	SeMB42_g01582	SeLEV6574_g01467		CcCBS67573_g04771,CcCBS67573_g08559	XP_006676548.1,XP_006679745.1	OAJ40006.1	HpJEL142_g04438,HpJEL142_g02994	PhCBS80983_g06058,PhCBS80983_g04405	XP_016604600.1,XP_016611192.1,XP_016611776.1	SpCBS45565_g08258,SpCBS45565_g03019,SpCBS45565_g03987	KXS21464.1	10	no		no		no		no		no		no		no		no
	OG0000401	SeMB42_g02810	SeLEV6574_g00841	SmJEL517_g03780	CcCBS67573_g06548	XP_006676601.1,XP_006677245.1,XP_006683304.1	OAJ40001.1,OAJ40002.1,OAJ40003.1,OAJ40167.1,OAJ43554.1,OAJ43555.1,OAJ43556.1	HpJEL142_g03333	PhCBS80983_g03534	XP_016603909.1	SpCBS45565_g07026	KXS15117.1	11	yes	no	no		no		no		no		no		no		no
	OG0000402	SeMB42_g04314	SeLEV6574_g06445	SmJEL517_g00430,SmJEL517_g01095,SmJEL517_g01818	CcCBS67573_g02092	XP_006676790.1,XP_006679386.1	OAJ38908.1,OAJ39710.1	HpJEL142_g00901,HpJEL142_g02915	PhCBS80983_g05217	XP_016606342.1,XP_016610888.1	SpCBS45565_g05895,SpCBS45565_g01423	KXS15233.1,KXS19803.1	11	yes	no	no		no		no		no		no		no		no
	OG0000403		SeLEV6574_g04023	SmJEL517_g00011	CcCBS67573_g01749,CcCBS67573_g07202,CcCBS67573_g07627,CcCBS67573_g02278	XP_006676879.1	OAJ39956.1	HpJEL142_g00054,HpJEL142_g00057	PhCBS80983_g05634	XP_016604623.1,XP_016610784.1	SpCBS45565_g02448,SpCBS45565_g05753	KXS11647.1,KXS14500.1,KXS16294.1,KXS21450.1	10	no		no		no		no		no		no		no		no
	OG0000404	SeMB42_g01101	SeLEV6574_g07636	SmJEL517_g05854		XP_006676908.1	OAJ39736.1		PhCBS80983_g01003	XP_016612145.1	SpCBS45565_g03424	KXS09234.1,KXS12231.1,KXS12232.1,KXS12390.1,KXS14538.1,KXS14716.1,KXS15019.1,KXS15747.1,KXS19643.1,KXS21724.1,KXS21725.1	9	no		no		no		no		no		no		no		no
	OG0000405	SeMB42_g05243	SeLEV6574_g05433	SmJEL517_g04369	CcCBS67573_g00157,CcCBS67573_g07484	XP_006677006.1,XP_006678598.1	OAJ39927.1,OAJ39928.1,OAJ39929.1,OAJ41989.1	HpJEL142_g00071,HpJEL142_g00529	PhCBS80983_g01533	XP_016609042.1	SpCBS45565_g00637	KXS11428.1,KXS17064.1	11	yes	no	no		no		no		no		no		no		no
	OG0000406	SeMB42_g03410,SeMB42_g05730	SeLEV6574_g02816,SeLEV6574_g05225	SmJEL517_g03448	CcCBS67573_g06273,CcCBS67573_g01866,CcCBS67573_g07162	XP_006677084.1,XP_006682518.1	OAJ39409.1,OAJ45021.1	HpJEL142_g04314	PhCBS80983_g00234	XP_016610811.1,XP_016612548.1	SpCBS45565_g02475	KXS12497.1,KXS14280.1	11	yes	no	no		no		no		no		no		no		no
	OG0000407	SeMB42_g04735	SeLEV6574_g04583	SmJEL517_g03492,SmJEL517_g06022	CcCBS67573_g09545	XP_006677165.1,XP_006682266.1	OAJ40385.1,OAJ44798.1,OAJ44799.1		PhCBS80983_g00435,PhCBS80983_g00436,PhCBS80983_g03216	XP_016611311.1	SpCBS45565_g03696	KXS09311.1,KXS17756.1	10	no		no		no		no		no		no		no		no
	OG0000408	SeMB42_g00923,SeMB42_g01655	SeLEV6574_g03065,SeLEV6574_g05505	SmJEL517_g02545,SmJEL517_g05978	CcCBS67573_g04640,CcCBS67573_g10439	XP_006677174.1,XP_006678843.1	OAJ40178.1,OAJ41236.1	HpJEL142_g00966	PhCBS80983_g01410,PhCBS80983_g00552	XP_016607057.1	SpCBS45565_g02807	KXS11273.1,KXS15380.1	11	yes	no	no		no		no		no		no		no		no
	OG0000409	SeMB42_g05271	SeLEV6574_g05907	SmJEL517_g04046	CcCBS67573_g01475,CcCBS67573_g09138	XP_006677181.1,XP_006680420.1	OAJ40444.1,OAJ42170.1		PhCBS80983_g00784,PhCBS80983_g04005	XP_016606688.1,XP_016610521.1	SpCBS45565_g00827,SpCBS45565_g06984	KXS10571.1,KXS20890.1	10	no		no		no		no		no		no		no		no
	OG0000410	SeMB42_g05639	SeLEV6574_g03219,SeLEV6574_g03220	SmJEL517_g02258,SmJEL517_g02259	CcCBS67573_g01491,CcCBS67573_g01479	XP_006677467.1,XP_006681590.1	OAJ40239.1,OAJ43088.1	HpJEL142_g04221	PhCBS80983_g02074,PhCBS80983_g03612	XP_016607058.1,XP_016607062.1	SpCBS45565_g02803	KXS09586.1,KXS21498.1	11	yes	no	no		no		no		no		no		no		no
	OG0000411	SeMB42_g00232	SeLEV6574_g04839	SmJEL517_g04571	CcCBS67573_g04724,CcCBS67573_g06410	XP_006677551.1	OAJ40458.1	HpJEL142_g01618	PhCBS80983_g06089,PhCBS80983_g02192	XP_016605570.1,XP_016605571.1,XP_016607115.1,XP_016612091.1	SpCBS45565_g03472,SpCBS45565_g05966,SpCBS45565_g07262	KXS09098.1,KXS11554.1	11	yes	no	no		no		no		no		no		no		no
	OG0000412	SeMB42_g06185	SeLEV6574_g01315	SmJEL517_g04180	CcCBS67573_g05726	XP_006677775.1,XP_006680244.1,XP_006680253.1,XP_006680284.1,XP_006680285.1	OAJ38487.1,OAJ42328.1,OAJ42329.1,OAJ42371.1	HpJEL142_g04381,HpJEL142_g02494	PhCBS80983_g01097	XP_016610900.1	SpCBS45565_g08185	KXS18186.1	11	yes	no	no		no		no		no		no		no		no
	OG0000413	SeMB42_g07616	SeLEV6574_g07673	SmJEL517_g01240,SmJEL517_g01275	CcCBS67573_g04969,CcCBS67573_g05770,CcCBS67573_g06516,CcCBS67573_g08801	XP_006677805.1	OAJ38389.1	HpJEL142_g01300,HpJEL142_g03958	PhCBS80983_g00975,PhCBS80983_g01061	XP_016609360.1,XP_016610911.1	SpCBS45565_g08175,SpCBS45565_g06512	KXS12093.1	11	yes	no	no		no		no		no		no		no		no
	OG0000414	SeMB42_g02836,SeMB42_g04073	SeLEV6574_g03344,SeLEV6574_g05843	SmJEL517_g03516,SmJEL517_g05778	CcCBS67573_g04938,CcCBS67573_g05031	XP_006678912.1	OAJ41151.1,OAJ41152.1,OAJ41153.1,OAJ41154.1	HpJEL142_g01718	PhCBS80983_g02168,PhCBS80983_g02678	XP_016611993.1	SpCBS45565_g04503,SpCBS45565_g05015		10	no		no		no		no		no		no		no		yes	no
	OG0000415	SeMB42_g04071	SeLEV6574_g03342	SmJEL517_g05766	CcCBS67573_g10460,CcCBS67573_g10483,CcCBS67573_g06321,CcCBS67573_g08622,CcCBS67573_g08625,CcCBS67573_g09538	XP_006678964.1	OAJ41227.1,OAJ41228.1,OAJ41229.1	HpJEL142_g00965	PhCBS80983_g00421	XP_016612141.1,XP_016612142.1	SpCBS45565_g03427	KXS19569.1	11	yes	no	no		no		no		no		no		no		no
	OG0000416	SeMB42_g00060	SeLEV6574_g03537	SmJEL517_g02411	CcCBS67573_g00751,CcCBS67573_g04330	XP_006679129.1	OAJ37713.1,OAJ37714.1,OAJ37715.1,OAJ40824.1	HpJEL142_g01342,HpJEL142_g03354	PhCBS80983_g00135,PhCBS80983_g03413	XP_016604708.1,XP_016609283.1	SpCBS45565_g02765,SpCBS45565_g05596	KXS09655.1	11	yes	no	no		no		no		no		no		no		no
	OG0000417	SeMB42_g02661	SeLEV6574_g02125	SmJEL517_g00695	CcCBS67573_g04461,CcCBS67573_g04844,CcCBS67573_g06306,CcCBS67573_g08181,CcCBS67573_g08806,CcCBS67573_g03606	XP_006679342.1,XP_006679388.1	OAJ39030.1,OAJ39031.1	HpJEL142_g01053	PhCBS80983_g03103	XP_016606150.1	SpCBS45565_g07937	KXS17981.1,KXS22032.1	11	yes	no	no		no		no		no		no		no		no
	OG0000418	SeMB42_g00155,SeMB42_g00205,SeMB42_g04498,SeMB42_g05138,SeMB42_g05562,SeMB42_g05839,SeMB42_g06353	SeLEV6574_g06504,SeLEV6574_g07489	SmJEL517_g02480	CcCBS67573_g05646	XP_006679375.1	OAJ38841.1	HpJEL142_g00851		XP_016610489.1	SpCBS45565_g00857	KXS09479.1,KXS20188.1	10	no		no		no		no		no		no		no		no
	OG0000419	SeMB42_g01968	SeLEV6574_g00453	SmJEL517_g03979	CcCBS67573_g02323,CcCBS67573_g00413	XP_006679710.1,XP_006682142.1	OAJ38712.1,OAJ44817.1	HpJEL142_g00524,HpJEL142_g01588	PhCBS80983_g06359,PhCBS80983_g04723	XP_016605329.1,XP_016607163.1	SpCBS45565_g04758,SpCBS45565_g06886	KXS22391.1,KXS22447.1	11	yes	no	no		no		no		no		no		no		no
	OG0000420	SeMB42_g02517,SeMB42_g03590	SeLEV6574_g02262,SeLEV6574_g06348	SmJEL517_g02501,SmJEL517_g06097	CcCBS67573_g04337	XP_006680250.1	OAJ40584.1	HpJEL142_g01396,HpJEL142_g01500	PhCBS80983_g03112,PhCBS80983_g00795	XP_016605533.1,XP_016610044.1	SpCBS45565_g02888,SpCBS45565_g06179	KXS10697.1,KXS20916.1	11	yes	no	no		no		no		no		no		no		no
	OG0000421	SeMB42_g03277	SeLEV6574_g07490	SmJEL517_g04690	CcCBS67573_g04320,CcCBS67573_g05085,CcCBS67573_g01287,CcCBS67573_g00206	XP_006680612.1,XP_006681995.1	OAJ37763.1,OAJ43776.1	HpJEL142_g00277,HpJEL142_g02287	PhCBS80983_g00496	XP_016604219.1,XP_016606635.1	SpCBS45565_g04264,SpCBS45565_g06865	KXS17961.1	11	yes	no	no		no		no		no		no		no		no
	OG0000422	SeMB42_g02911,SeMB42_g06746	SeLEV6574_g07000,SeLEV6574_g07859	SmJEL517_g03848,SmJEL517_g04078	CcCBS67573_g07035,CcCBS67573_g08676	XP_006680743.1,XP_006680823.1,XP_006680891.1	OAJ43751.1,OAJ43769.1,OAJ43782.1	HpJEL142_g03609		XP_016606614.1	SpCBS45565_g04283	KXS15050.1,KXS15051.1	10	no		no		no		no		no		no		no		no
	OG0000423	SeMB42_g01507	SeLEV6574_g01982	SmJEL517_g02495,SmJEL517_g03608,SmJEL517_g05111,SmJEL517_g05926	CcCBS67573_g04708,CcCBS67573_g03516	XP_006680802.1	OAJ43428.1	HpJEL142_g01816	PhCBS80983_g03122	XP_016609217.1,XP_016610061.1	SpCBS45565_g02714,SpCBS45565_g07064	KXS11708.1,KXS18809.1,KXS21815.1	11	yes	no	no		no		no		no		no		no		no
	OG0000424	SeMB42_g05153	SeLEV6574_g04456	SmJEL517_g04273,SmJEL517_g04593	CcCBS67573_g00320,CcCBS67573_g08696	XP_006681588.1	OAJ43102.1		PhCBS80983_g05007	XP_016609841.1,XP_016611409.1	SpCBS45565_g00268,SpCBS45565_g08247	KXS09919.1,KXS10203.1,KXS14457.1,KXS16613.1,KXS19036.1,KXS20303.1	10	no		no		no		no		no		no		no		no
	OG0000425	SeMB42_g04318,SeMB42_g04567	SeLEV6574_g01360,SeLEV6574_g06619	SmJEL517_g00241,SmJEL517_g00227	CcCBS67573_g03129,CcCBS67573_g03489	XP_006681593.1,XP_006681697.1	OAJ43066.1,OAJ43069.1	HpJEL142_g03756	PhCBS80983_g02257	XP_016609182.1	SpCBS45565_g02681,SpCBS45565_g07308	KXS15786.1,KXS17527.1	11	yes	no	no		no		no		no		no		no		no
	OG0000426	SeMB42_g05669	SeLEV6574_g08332	SmJEL517_g03513,SmJEL517_g04982	CcCBS67573_g01162,CcCBS67573_g01804,CcCBS67573_g09751	XP_006681975.1	OAJ37801.1	HpJEL142_g03906,HpJEL142_g03907	PhCBS80983_g01614,PhCBS80983_g04845	XP_016605144.1,XP_016609429.1,XP_016610652.1	SpCBS45565_g03552,SpCBS45565_g05477,SpCBS45565_g06374		10	no		no		no		no		no		no		no		yes	no
	OG0000427	SeMB42_g02439,SeMB42_g03949	SeLEV6574_g02974	SmJEL517_g02439,SmJEL517_g01478	CcCBS67573_g01616,CcCBS67573_g00299	XP_006682624.1,XP_006682662.1	OAJ45161.1,OAJ45182.1	HpJEL142_g00906,HpJEL142_g02785	PhCBS80983_g00006,PhCBS80983_g05673	XP_016607590.1,XP_016610114.1	SpCBS45565_g05142,SpCBS45565_g05403		10	no		no		no		no		no		no		no		yes	no
	OG0000428	SeMB42_g05412	SeLEV6574_g04176	SmJEL517_g02692,SmJEL517_g02693	CcCBS67573_g00122,CcCBS67573_g00123,CcCBS67573_g06931					XP_016608260.1	SpCBS45565_g03357	KXS09236.1,KXS11583.1,KXS14889.1,KXS15980.1,KXS20027.1,KXS20341.1,KXS20721.1,KXS20722.1,KXS20958.1,KXS21795.1	7	no		no		no		no		no		no		no		no
	OG0000429	SeMB42_g06530	SeLEV6574_g07771						PhCBS80983_g04348			KXS08950.1,KXS08993.1,KXS11246.1,KXS11263.1,KXS13568.1,KXS14004.1,KXS15255.1,KXS15256.1,KXS15625.1,KXS16103.1,KXS17843.1,KXS18730.1,KXS18945.1,KXS19105.1,KXS19693.1,KXS20472.1	4	no		no		no		no		no		no		no		no
	OG0000430	SeMB42_g01326	SeLEV6574_g01606	SmJEL517_g00278,SmJEL517_g03324		XP_006674885.1	OAJ35849.1	HpJEL142_g03663	PhCBS80983_g02178,PhCBS80983_g03053,PhCBS80983_g00662	XP_016604163.1,XP_016604164.1,XP_016605624.1,XP_016605625.1	SpCBS45565_g06313	KXS17890.1,KXS20930.1	10	no		no		no		no		no		no		no		no
	OG0000431	SeMB42_g01578	SeLEV6574_g01463	SmJEL517_g03441,SmJEL517_g03556,SmJEL517_g03807,SmJEL517_g03808	CcCBS67573_g05012,CcCBS67573_g02747	XP_006674970.1	OAJ36293.1,OAJ36294.1,OAJ36295.1	HpJEL142_g03519	PhCBS80983_g01904	XP_016612208.1	SpCBS45565_g06088	KXS21789.1,KXS21790.1	11	yes	no	no		no		no		no		no		no		no
	OG0000432	SeMB42_g01346	SeLEV6574_g04709	SmJEL517_g00401	CcCBS67573_g04754,CcCBS67573_g08177,CcCBS67573_g08563	XP_006674999.1,XP_006676238.1	OAJ36028.1	HpJEL142_g00203,HpJEL142_g00349	PhCBS80983_g03030,PhCBS80983_g00765	XP_016604596.1,XP_016613008.1	SpCBS45565_g03991,SpCBS45565_g05274	KXS13631.1	11	yes	no	no		no		no		no		no		no		no
	OG0000433	SeMB42_g04693,SeMB42_g05685,SeMB42_g05688	SeLEV6574_g04534,SeLEV6574_g04783	SmJEL517_g03647,SmJEL517_g05104	CcCBS67573_g01083	XP_006675167.1	OAJ36224.1	HpJEL142_g03250	PhCBS80983_g01772,PhCBS80983_g04274	XP_016607308.1,XP_016611743.1	SpCBS45565_g03046,SpCBS45565_g05063	KXS13658.1	11	yes	no	no		no		no		no		no		no		no
	OG0000434	SeMB42_g02363	SeLEV6574_g02696	SmJEL517_g04120	CcCBS67573_g00780,CcCBS67573_g00781,CcCBS67573_g05548	XP_006675514.1	OAJ37202.1	HpJEL142_g03889	PhCBS80983_g03907	XP_016607529.1,XP_016607695.1	SpCBS45565_g04537,SpCBS45565_g04774	KXS10296.1,KXS14116.1,KXS21209.1,KXS21697.1	11	yes	no	no		no		no		no		no		no		no
	OG0000435	SeMB42_g03951	SeLEV6574_g02976	SmJEL517_g01476	CcCBS67573_g00765,CcCBS67573_g04197,CcCBS67573_g04496,CcCBS67573_g04600,CcCBS67573_g07266	XP_006675667.1	OAJ36938.1,OAJ36939.1,OAJ36940.1		PhCBS80983_g00177,PhCBS80983_g00555	XP_016608191.1	SpCBS45565_g03104	KXS11123.1,KXS21451.1	10	no		no		no		no		no		no		no		no
	OG0000436	SeMB42_g01515	SeLEV6574_g07774	SmJEL517_g03929	CcCBS67573_g06283,CcCBS67573_g07602,CcCBS67573_g08197	XP_006675776.1,XP_006680206.1	OAJ36985.1,OAJ42610.1	HpJEL142_g00465	PhCBS80983_g01957,PhCBS80983_g00369	XP_016609761.1,XP_016611853.1	SpCBS45565_g00193,SpCBS45565_g06642	KXS13715.1	11	yes	no	no		no		no		no		no		no		no
	OG0000437	SeMB42_g03249	SeLEV6574_g04912,SeLEV6574_g07304	SmJEL517_g02750,SmJEL517_g02828	CcCBS67573_g05979,CcCBS67573_g03513	XP_006675924.1,XP_006681718.1	OAJ35863.1,OAJ43277.1	HpJEL142_g03671	PhCBS80983_g02594,PhCBS80983_g00499	XP_016612896.1	SpCBS45565_g07611	KXS16128.1,KXS18189.1	11	yes	no	no		no		no		no		no		no		no
	OG0000438		SeLEV6574_g03617,SeLEV6574_g03618	SmJEL517_g04967	CcCBS67573_g06484,CcCBS67573_g03566	XP_006676291.1	OAJ36284.1	HpJEL142_g04651,HpJEL142_g03516	PhCBS80983_g00089	XP_016604517.1,XP_016611873.1,XP_016611874.1	SpCBS45565_g04065,SpCBS45565_g05228	KXS09561.1,KXS17636.1,KXS22005.1	10	no		no		no		no		no		no		no		no
	OG0000439	SeMB42_g03106	SeLEV6574_g06319	SmJEL517_g02790,SmJEL517_g04136		XP_006676648.1,XP_006678293.1	OAJ39754.1,OAJ41609.1,OAJ41610.1,OAJ41611.1,OAJ41612.1,OAJ41613.1	HpJEL142_g02020,HpJEL142_g03207		XP_016613137.1	SpCBS45565_g02527	KXS17118.1,KXS22013.1	9	no		no		no		no		no		no		no		no
	OG0000440	SeMB42_g01314,SeMB42_g03629,SeMB42_g06854	SeLEV6574_g01215,SeLEV6574_g02881,SeLEV6574_g03670	SmJEL517_g04306		XP_006676691.1	OAJ39523.1		PhCBS80983_g05612,PhCBS80983_g02294	XP_016607562.1,XP_016608933.1	SpCBS45565_g00534,SpCBS45565_g04508	KXS12914.1,KXS13911.1,KXS13912.1	9	no		no		no		no		no		no		no		no
	OG0000441	SeMB42_g02181	SeLEV6574_g02840	SmJEL517_g05650	CcCBS67573_g01658,CcCBS67573_g08899,CcCBS67573_g09451	XP_006676767.1	OAJ39417.1,OAJ39989.1	HpJEL142_g00643,HpJEL142_g03834	PhCBS80983_g05489,PhCBS80983_g01032	XP_016606973.1,XP_016608808.1	SpCBS45565_g00417,SpCBS45565_g07355	KXS09704.1	11	yes	no	no		no		no		no		no		no		no
	OG0000442	SeMB42_g04555		SmJEL517_g05783	CcCBS67573_g01021,CcCBS67573_g05084,CcCBS67573_g03019	XP_006676777.1,XP_006682819.1	OAJ39242.1,OAJ39919.1	HpJEL142_g00076	PhCBS80983_g01110,PhCBS80983_g01222	XP_016608601.1,XP_016608602.1	SpCBS45565_g01195	KXS16508.1,KXS18299.1	10	no		no		no		no		no		no		no		no
	OG0000443	SeMB42_g01710	SeLEV6574_g03890,SeLEV6574_g08538	SmJEL517_g01682	CcCBS67573_g05559,CcCBS67573_g05558	XP_006676839.1	OAJ39936.1	HpJEL142_g00066	PhCBS80983_g05971,PhCBS80983_g06019	XP_016607511.1,XP_016610746.1,XP_016610747.1	SpCBS45565_g07945,SpCBS45565_g07296	KXS19175.1,KXS22587.1	11	yes	no	no		no		no		no		no		no		no
	OG0000444	SeMB42_g02236	SeLEV6574_g00563	SmJEL517_g04128,SmJEL517_g04129,SmJEL517_g02106		XP_006676904.1	OAJ39771.1		PhCBS80983_g03701	XP_016604389.1,XP_016604955.1,XP_016611103.1	SpCBS45565_g04158,SpCBS45565_g05665,SpCBS45565_g07401	KXS09749.1,KXS17896.1,KXS19942.1,KXS20059.1	9	no		no		no		no		no		no		no		no
	OG0000445	SeMB42_g01470,SeMB42_g01471	SeLEV6574_g01202		CcCBS67573_g01300,CcCBS67573_g01313,CcCBS67573_g08908,CcCBS67573_g03492	XP_006677036.1,XP_006682967.1	OAJ39767.1,OAJ39768.1,OAJ45411.1	HpJEL142_g02168	PhCBS80983_g01761	XP_016606037.1,XP_016607117.1	SpCBS45565_g08040,SpCBS45565_g05964		9	no		no		no		no		no		no		no		no
	OG0000446	SeMB42_g06594	SeLEV6574_g05876,SeLEV6574_g05877	SmJEL517_g00941	CcCBS67573_g05076,CcCBS67573_g06123	XP_006677125.1,XP_006681596.1,XP_006681801.1	OAJ40092.1,OAJ40093.1,OAJ43315.1,OAJ43353.1		PhCBS80983_g04404	XP_016611773.1	SpCBS45565_g03022	KXS19085.1	10	no		no		no		no		no		no		no		no
	OG0000447	SeMB42_g01667	SeLEV6574_g02235	SmJEL517_g03587	CcCBS67573_g03832,CcCBS67573_g05421,CcCBS67573_g07496,CcCBS67573_g08312	XP_006677180.1,XP_006677703.1	OAJ38188.1,OAJ40421.1	HpJEL142_g01259,HpJEL142_g04070	PhCBS80983_g03595	XP_016612504.1,XP_016612505.1	SpCBS45565_g04929	KXS19269.1	11	yes	no	no		no		no		no		no		no		no
	OG0000448	SeMB42_g03049	SeLEV6574_g02415	SmJEL517_g03624	CcCBS67573_g04949,CcCBS67573_g01450	XP_006677195.1,XP_006678300.1	OAJ41947.1	HpJEL142_g04015	PhCBS80983_g05395	XP_016605850.1,XP_016606900.1,XP_016606901.1	SpCBS45565_g01150,SpCBS45565_g01817	KXS09837.1,KXS15571.1,KXS22078.1	11	yes	no	no		no		no		no		no		no		no
	OG0000449	SeMB42_g00957,SeMB42_g01919	SeLEV6574_g01746,SeLEV6574_g01927	SmJEL517_g05182,SmJEL517_g02174	CcCBS67573_g01149	XP_006677512.1,XP_006678694.1	OAJ40210.1,OAJ41892.1	HpJEL142_g00987	PhCBS80983_g00792	XP_016604198.1,XP_016612758.1	SpCBS45565_g03972,SpCBS45565_g07492	KXS17175.1	11	yes	no	no		no		no		no		no		no		no
	OG0000450	SeMB42_g07469	SeLEV6574_g01031	SmJEL517_g04457,SmJEL517_g02218	CcCBS67573_g04819,CcCBS67573_g00256,CcCBS67573_g06800	XP_006677623.1,XP_006681566.1	OAJ40231.1,OAJ40232.1,OAJ44186.1	HpJEL142_g01622,HpJEL142_g01780	PhCBS80983_g03773	XP_016606241.1	SpCBS45565_g01514	KXS16355.1	11	yes	no	no		no		no		no		no		no		no
	OG0000451	SeMB42_g05253	SeLEV6574_g05673	SmJEL517_g02707,SmJEL517_g05386,SmJEL517_g02356,SmJEL517_g02353	CcCBS67573_g00704,CcCBS67573_g03183,CcCBS67573_g03184	XP_006677688.1	OAJ40735.1	HpJEL142_g01701	PhCBS80983_g05581,PhCBS80983_g00803	XP_016607823.1,XP_016610023.1	SpCBS45565_g06201,SpCBS45565_g07124		10	no		no		no		no		no		no		no		yes	no
	OG0000452				CcCBS67573_g04263,CcCBS67573_g05203,CcCBS67573_g06040,CcCBS67573_g00374,CcCBS67573_g00375,CcCBS67573_g00364,CcCBS67573_g00365,CcCBS67573_g00367,CcCBS67573_g08397	XP_006677868.1,XP_006680133.1	OAJ38418.1,OAJ43862.1		PhCBS80983_g04174	XP_016609316.1	SpCBS45565_g06471		6	no		no		no		no		no		no		no		no
	OG0000453	SeMB42_g04135	SeLEV6574_g05092	SmJEL517_g01289	CcCBS67573_g04804,CcCBS67573_g01318,CcCBS67573_g06088,CcCBS67573_g02357	XP_006677999.1,XP_006679149.1	OAJ38388.1,OAJ40803.1,OAJ40804.1	HpJEL142_g01725,HpJEL142_g03959	PhCBS80983_g02478	XP_016603990.1		KXS20203.1	10	no		no		no		no		no		no		no		no
	OG0000454	SeMB42_g02062	SeLEV6574_g01900	SmJEL517_g03194,SmJEL517_g04816	CcCBS67573_g01489,CcCBS67573_g07703,CcCBS67573_g07704	XP_006678097.1,XP_006678210.1	OAJ38446.1,OAJ38448.1,OAJ38449.1	HpJEL142_g04609,HpJEL142_g01317	PhCBS80983_g00967	XP_016609311.1	SpCBS45565_g08214	KXS21260.1	11	yes	no	no		no		no		no		no		no		no
	OG0000455	SeMB42_g01272	SeLEV6574_g07367	SmJEL517_g04510	CcCBS67573_g05752,CcCBS67573_g06265,CcCBS67573_g01608	XP_006678474.1,XP_006681454.1	OAJ41718.1,OAJ41719.1,OAJ44035.1	HpJEL142_g02335				KXS10242.1,KXS10243.1,KXS15691.1,KXS15692.1,KXS17072.1,KXS19293.1	8	no		no		no		no		no		no		no		no
	OG0000456	SeMB42_g03639,SeMB42_g04120,SeMB42_g07477	SeLEV6574_g00119,SeLEV6574_g04337,SeLEV6574_g06719	SmJEL517_g04072,SmJEL517_g05595	CcCBS67573_g09825	XP_006678657.1	OAJ41701.1,OAJ41702.1		PhCBS80983_g01243	XP_016609228.1	SpCBS45565_g02724	KXS09806.1,KXS11146.1	10	no		no		no		no		no		no		no		no
	OG0000457	SeMB42_g00460,SeMB42_g04974	SeLEV6574_g00323,SeLEV6574_g06897	SmJEL517_g04638,SmJEL517_g02105	CcCBS67573_g04097	XP_006678771.1,XP_006679524.1	OAJ38934.1,OAJ41775.1	HpJEL142_g00374	PhCBS80983_g05847,PhCBS80983_g03696	XP_016604386.1	SpCBS45565_g06925,SpCBS45565_g07398	KXS18101.1	11	yes	no	no		no		no		no		no		no		no
	OG0000458	SeMB42_g03034	SeLEV6574_g02346,SeLEV6574_g02350	SmJEL517_g06202	CcCBS67573_g04221,CcCBS67573_g07577,CcCBS67573_g07760	XP_006678805.1	OAJ41988.1	HpJEL142_g00528	PhCBS80983_g05444	XP_016608138.1	SpCBS45565_g03156	KXS11585.1,KXS11587.1,KXS13157.1,KXS22519.1	11	yes	no	no		no		no		no		no		no		no
	OG0000459			SmJEL517_g03338,SmJEL517_g03968	CcCBS67573_g09942,CcCBS67573_g10216,CcCBS67573_g10330,CcCBS67573_g07312,CcCBS67573_g03245	XP_006678909.1	OAJ41248.1	HpJEL142_g00742	PhCBS80983_g06321	XP_016609869.1	SpCBS45565_g00293	KXS12754.1,KXS12950.1,KXS20486.1	9	no		yes	no	no		no		no		no		no		no
	OG0000460	SeMB42_g05201	SeLEV6574_g07694	SmJEL517_g03892,SmJEL517_g03893	CcCBS67573_g00852,CcCBS67573_g02302	XP_006678916.1,XP_006679011.1	OAJ41005.1,OAJ41009.1,OAJ41010.1	HpJEL142_g00822	PhCBS80983_g01738	XP_016609142.1,XP_016611050.1	SpCBS45565_g07914,SpCBS45565_g00729	KXS21318.1	11	yes	no	no		no		no		no		no		no		no
	OG0000461	SeMB42_g02766	SeLEV6574_g01071,SeLEV6574_g05701	SmJEL517_g00916,SmJEL517_g01525	CcCBS67573_g01902,CcCBS67573_g08674	XP_006679069.1	OAJ41425.1	HpJEL142_g02545	PhCBS80983_g05229,PhCBS80983_g03024	XP_016604812.1,XP_016613010.1	SpCBS45565_g02192,SpCBS45565_g05276	KXS10758.1,KXS17457.1	11	yes	no	no		no		no		no		no		no		no
	OG0000462	SeMB42_g01199	SeLEV6574_g05762	SmJEL517_g01143	CcCBS67573_g04011,CcCBS67573_g00151	XP_006679159.1,XP_006679160.1	OAJ41374.1,OAJ41375.1	HpJEL142_g00404,HpJEL142_g00405	PhCBS80983_g02283,PhCBS80983_g02284	XP_016612692.1,XP_016612693.1	SpCBS45565_g03912	KXS17589.1,KXS17590.1	11	yes	no	no		no		no		no		no		no		no
	OG0000463	SeMB42_g07200	SeLEV6574_g07533	SmJEL517_g03138,SmJEL517_g03137	CcCBS67573_g04133,CcCBS67573_g10542	XP_006679275.1,XP_006680263.1	OAJ41178.1,OAJ42362.1,OAJ42363.1	HpJEL142_g00939	PhCBS80983_g03536,PhCBS80983_g03812	XP_016607775.1,XP_016611927.1	SpCBS45565_g05453	KXS20522.1	11	yes	no	no		no		no		no		no		no		no
	OG0000464	SeMB42_g00127,SeMB42_g07607	SeLEV6574_g00221,SeLEV6574_g04729	SmJEL517_g05968	CcCBS67573_g06343,CcCBS67573_g02442,CcCBS67573_g08643	XP_006679298.1,XP_006682589.1	OAJ40981.1,OAJ45312.1	HpJEL142_g03614	PhCBS80983_g03884,PhCBS80983_g04776	XP_016607887.1	SpCBS45565_g05337	KXS21239.1	11	yes	no	no		no		no		no		no		no		no
	OG0000465	SeMB42_g01458	SeLEV6574_g05582	SmJEL517_g03853	CcCBS67573_g03960,CcCBS67573_g04088,CcCBS67573_g05207,CcCBS67573_g08368	XP_006679506.1,XP_006679574.1	OAJ38680.1,OAJ38992.1	HpJEL142_g01689	PhCBS80983_g00257	XP_016604392.1,XP_016610735.1	SpCBS45565_g08197,SpCBS45565_g08357	KXS20650.1	11	yes	no	no		no		no		no		no		no		no
	OG0000466			SmJEL517_g05236	CcCBS67573_g04285,CcCBS67573_g01137,CcCBS67573_g06651,CcCBS67573_g08300,CcCBS67573_g08492,CcCBS67573_g09305	XP_006679778.1,XP_006679835.1	OAJ42685.1,OAJ42744.1,OAJ42745.1	HpJEL142_g00434,HpJEL142_g00535	PhCBS80983_g04124	XP_016607867.1	SpCBS45565_g05318	KXS17825.1	9	no		yes	no	no		no		no		no		no		no
	OG0000467	SeMB42_g06221	SeLEV6574_g00520	SmJEL517_g03914	CcCBS67573_g03099	XP_006679925.1	OAJ42618.1,OAJ42619.1,OAJ42620.1,OAJ42621.1,OAJ42622.1,OAJ42623.1		PhCBS80983_g06090,PhCBS80983_g02609	XP_016608770.1,XP_016611979.1	SpCBS45565_g05002,SpCBS45565_g06083	KXS19792.1	10	no		no		no		no		no		no		no		no
	OG0000468	SeMB42_g03976	SeLEV6574_g06431	SmJEL517_g02509	CcCBS67573_g07173,CcCBS67573_g02220	XP_006680014.1	OAJ42530.1,OAJ42531.1,OAJ42532.1		PhCBS80983_g05448,PhCBS80983_g05817	XP_016605621.1,XP_016605622.1,XP_016611306.1	SpCBS45565_g08424,SpCBS45565_g08425,SpCBS45565_g03701	KXS21982.1	10	no		no		no		no		no		no		no		no
	OG0000469					XP_006680017.1,XP_006680473.1	OAJ42378.1,OAJ42379.1,OAJ43863.1	HpJEL142_g03102	PhCBS80983_g05849,PhCBS80983_g02286,PhCBS80983_g02345,PhCBS80983_g03877	XP_016605234.1,XP_016606922.1,XP_016606937.1,XP_016612695.1	SpCBS45565_g03914,SpCBS45565_g01834,SpCBS45565_g01846		6	no		no		no		no		no		no		no		no
	OG0000470	SeMB42_g06043	SeLEV6574_g04644	SmJEL517_g00328,SmJEL517_g01400	CcCBS67573_g03474	XP_006680172.1,XP_006680183.1	OAJ42761.1,OAJ42808.1	HpJEL142_g00554	PhCBS80983_g03462	XP_016605193.1,XP_016610194.1,XP_016610195.1	SpCBS45565_g02005,SpCBS45565_g06419	KXS17100.1,KXS19525.1	11	yes	no	no		no		no		no		no		no		no
	OG0000471	SeMB42_g01327,SeMB42_g01328	SeLEV6574_g01608,SeLEV6574_g01609	SmJEL517_g06033	CcCBS67573_g08146	XP_006680203.1	OAJ42628.1,OAJ42629.1,OAJ42630.1,OAJ42631.1	HpJEL142_g03855	PhCBS80983_g01551	XP_016612170.1,XP_016612171.1,XP_016612172.1	SpCBS45565_g06122	KXS20438.1	11	yes	no	no		no		no		no		no		no		no
	OG0000472	SeMB42_g07382	SeLEV6574_g07278	SmJEL517_g03505,SmJEL517_g00675,SmJEL517_g01797	CcCBS67573_g05486,CcCBS67573_g06276,CcCBS67573_g06277,CcCBS67573_g09192,CcCBS67573_g09461	XP_006680632.1	OAJ43753.1	HpJEL142_g03601	PhCBS80983_g00947	XP_016613213.1	SpCBS45565_g07413	KXS10143.1,KXS17894.1	11	yes	no	no		no		no		no		no		no		no
	OG0000473	SeMB42_g06628	SeLEV6574_g03830,SeLEV6574_g03837	SmJEL517_g02486	CcCBS67573_g05867,CcCBS67573_g06642	XP_006681141.1	OAJ44299.1	HpJEL142_g03712	PhCBS80983_g05255,PhCBS80983_g05856,PhCBS80983_g00400	XP_016604221.1,XP_016612314.1	SpCBS45565_g02365,SpCBS45565_g00963	KXS12205.1,KXS21144.1	11	yes	no	no		no		no		no		no		no		no
	OG0000474	SeMB42_g02954	SeLEV6574_g03126	SmJEL517_g05523	CcCBS67573_g10021,CcCBS67573_g10121,CcCBS67573_g10307,CcCBS67573_g09381,CcCBS67573_g09464	XP_006681312.1	OAJ43982.1	HpJEL142_g01036	PhCBS80983_g04530	XP_016604166.1,XP_016604167.1	SpCBS45565_g06316	KXS11233.1,KXS17016.1,KXS21307.1	11	yes	no	no		no		no		no		no		no		no
	OG0000475	SeMB42_g05527	SeLEV6574_g07024	SmJEL517_g03940,SmJEL517_g04268	CcCBS67573_g02706	XP_006682395.1	OAJ44963.1	HpJEL142_g00178,HpJEL142_g04072	PhCBS80983_g03849	XP_016604679.1,XP_016604924.1	SpCBS45565_g08138,SpCBS45565_g04470	KXS11567.1,KXS13132.1,KXS15075.1,KXS19886.1	11	yes	no	no		no		no		no		no		no		no
	OG0000476	SeMB42_g05652,SeMB42_g06841	SeLEV6574_g04320,SeLEV6574_g06579	SmJEL517_g00405,SmJEL517_g04340	CcCBS67573_g03857	XP_006682762.1	OAJ39182.1	HpJEL142_g01386	PhCBS80983_g02430,PhCBS80983_g04896	XP_016610793.1,XP_016610923.1	SpCBS45565_g02457,SpCBS45565_g06956	KXS19348.1,KXS21867.1	11	yes	no	no		no		no		no		no		no		no
	OG0000477	SeMB42_g06399	SeLEV6574_g05861	SmJEL517_g01287	CcCBS67573_g09804		OAJ41759.1,OAJ41760.1	HpJEL142_g04807,HpJEL142_g04580,HpJEL142_g02745	PhCBS80983_g05735,PhCBS80983_g01780	XP_016606148.1,XP_016610155.1,XP_016612850.1	SpCBS45565_g07939,SpCBS45565_g05372,SpCBS45565_g06247	KXS13441.1	10	no		no		no		no		no		no		no		no
	OG0000478	SeMB42_g07341	SeLEV6574_g07134	SmJEL517_g05433	CcCBS67573_g05377,CcCBS67573_g06399,CcCBS67573_g06928,CcCBS67573_g06929,CcCBS67573_g06930,CcCBS67573_g08529,CcCBS67573_g08530,CcCBS67573_g02954,CcCBS67573_g09089,CcCBS67573_g03558				PhCBS80983_g04046	XP_016608095.1,XP_016610385.1	SpCBS45565_g03197,SpCBS45565_g00948		7	no		no		no		no		no		no		no		no
	OG0000479	SeMB42_g04412	SeLEV6574_g03478	SmJEL517_g03970	CcCBS67573_g05416,CcCBS67573_g06638,CcCBS67573_g06653,CcCBS67573_g07500					XP_016604919.1	SpCBS45565_g04465	KXS17019.1,KXS17150.1,KXS17152.1,KXS19055.1,KXS20255.1,KXS20621.1,KXS21564.1,KXS21588.1	7	no		no		no		no		no		no		no		no
	OG0000480											KXS08883.1,KXS10620.1,KXS10961.1,KXS11509.1,KXS11510.1,KXS13829.1,KXS14833.1,KXS14834.1,KXS14987.1,KXS14994.1,KXS15469.1,KXS15756.1,KXS16949.1,KXS16981.1,KXS18041.1,KXS18953.1	1	no		no		no		no		no		no		no		no
	OG0000481	SeMB42_g07847,SeMB42_g07871	SeLEV6574_g06192,SeLEV6574_g08027	SmJEL517_g02732,SmJEL517_g02737,SmJEL517_g02739,SmJEL517_g02740,SmJEL517_g01600,SmJEL517_g05466						XP_016606925.1	SpCBS45565_g01837	KXS09505.1,KXS09713.1,KXS10318.1,KXS10438.1,KXS13617.1,KXS18647.1	6	no		no		no		no		no		no		no		no
	OG0000482	SeMB42_g01599		SmJEL517_g04921	CcCBS67573_g05669	XP_006674924.1	OAJ36401.1,OAJ36402.1,OAJ36403.1,OAJ42784.1	HpJEL142_g02076	PhCBS80983_g00096,PhCBS80983_g03864,PhCBS80983_g04010	XP_016609967.1,XP_016610624.1,XP_016610625.1	SpCBS45565_g07839,SpCBS45565_g07280		9	no		no		no		no		no		no		no		no
	OG0000483	SeMB42_g01763	SeLEV6574_g02196	SmJEL517_g04433,SmJEL517_g05028	CcCBS67573_g10376,CcCBS67573_g08318	XP_006675046.1	OAJ36378.1	HpJEL142_g00036,HpJEL142_g02411	PhCBS80983_g00311,PhCBS80983_g00787	XP_016606689.1,XP_016611579.1	SpCBS45565_g01629,SpCBS45565_g06983	KXS22091.1	11	yes	no	no		no		no		no		no		no		no
	OG0000484	SeMB42_g01510	SeLEV6574_g01985	SmJEL517_g05113	CcCBS67573_g05058,CcCBS67573_g05616,CcCBS67573_g08668	XP_006675159.1	OAJ35960.1	HpJEL142_g00672	PhCBS80983_g03243,PhCBS80983_g04781	XP_016606033.1,XP_016612035.1	SpCBS45565_g08148,SpCBS45565_g03526	KXS21124.1,KXS21829.1	11	yes	no	no		no		no		no		no		no		no
	OG0000485	SeMB42_g01980	SeLEV6574_g00440	SmJEL517_g03964	CcCBS67573_g03354	XP_006675267.1,XP_006675272.1,XP_006675704.1,XP_006675958.1,XP_006681941.1	OAJ36037.1,OAJ36049.1,OAJ36069.1,OAJ37745.1		PhCBS80983_g06099	XP_016605898.1	SpCBS45565_g01104	KXS16775.1	10	no		no		no		no		no		no		no		no
	OG0000486	SeMB42_g01775	SeLEV6574_g02208	SmJEL517_g03286	CcCBS67573_g04650,CcCBS67573_g02430,CcCBS67573_g02431,CcCBS67573_g02678,CcCBS67573_g09758	XP_006675290.1	OAJ36149.1	HpJEL142_g04105	PhCBS80983_g02649,PhCBS80983_g04061	XP_016604505.1,XP_016605896.1	SpCBS45565_g01106,SpCBS45565_g07175		10	no		no		no		no		no		no		no		yes	no
	OG0000487	SeMB42_g02214	SeLEV6574_g03171	SmJEL517_g02051	CcCBS67573_g07546,CcCBS67573_g07765,CcCBS67573_g08524	XP_006675296.1	OAJ36190.1,OAJ36191.1	HpJEL142_g03036	PhCBS80983_g01793,PhCBS80983_g03087	XP_016610962.1	SpCBS45565_g08063	KXS09831.1,KXS11998.1,KXS12994.1	11	yes	no	no		no		no		no		no		no		no
	OG0000488		SeLEV6574_g06097,SeLEV6574_g06978	SmJEL517_g02959,SmJEL517_g03906,SmJEL517_g04994	CcCBS67573_g01452	XP_006675421.1	OAJ36733.1,OAJ36734.1	HpJEL142_g00732	PhCBS80983_g03321	XP_016607901.1	SpCBS45565_g05350	KXS08831.1,KXS09646.1,KXS10121.1,KXS21109.1	10	no		no		no		no		no		no		no		no
	OG0000489	SeMB42_g02366	SeLEV6574_g02693	SmJEL517_g02717	CcCBS67573_g00966,CcCBS67573_g07473,CcCBS67573_g07476,CcCBS67573_g09029,CcCBS67573_g09117	XP_006675581.1	OAJ37508.1,OAJ37509.1		PhCBS80983_g02340	XP_016611141.1,XP_016611157.1,XP_016611158.1	SpCBS45565_g07704	KXS11216.1	10	no		no		no		no		no		no		no		no
	OG0000490	SeMB42_g00501	SeLEV6574_g00071	SmJEL517_g03684	CcCBS67573_g04438,CcCBS67573_g04546,CcCBS67573_g10352,CcCBS67573_g10697,CcCBS67573_g07372	XP_006675715.1,XP_006680763.1	OAJ36202.1,OAJ43671.1	HpJEL142_g04396	PhCBS80983_g00212	XP_016606212.1	SpCBS45565_g01540	KXS10407.1	11	yes	no	no		no		no		no		no		no		no
	OG0000491	SeMB42_g04580	SeLEV6574_g02003	SmJEL517_g03217	CcCBS67573_g02575	XP_006675759.1,XP_006676705.1,XP_006676826.1	OAJ36737.1,OAJ39443.1	HpJEL142_g00729,HpJEL142_g00731	PhCBS80983_g01800	XP_016606144.1	SpCBS45565_g02416	KXS11306.1,KXS11307.1,KXS18665.1	11	yes	no	no		no		no		no		no		no		no
	OG0000492	SeMB42_g03617	SeLEV6574_g06965	SmJEL517_g04482	CcCBS67573_g02825	XP_006676006.1,XP_006681354.1	OAJ36383.1,OAJ44094.1	HpJEL142_g02435,HpJEL142_g04282	PhCBS80983_g00825,PhCBS80983_g04070	XP_016606024.1,XP_016609974.1	SpCBS45565_g07846,SpCBS45565_g08144	KXS19389.1	11	yes	no	no		no		no		no		no		no		no
	OG0000493	SeMB42_g01740	SeLEV6574_g01663	SmJEL517_g03309,SmJEL517_g05801	CcCBS67573_g04188,CcCBS67573_g03671	XP_006676302.1	OAJ36374.1	HpJEL142_g02408,HpJEL142_g03909	PhCBS80983_g01490,PhCBS80983_g04805	XP_016607333.1,XP_016610248.1	SpCBS45565_g02052,SpCBS45565_g05089	KXS18316.1	11	yes	no	no		no		no		no		no		no		no
	OG0000494	SeMB42_g03744	SeLEV6574_g06405	SmJEL517_g00929	CcCBS67573_g01532,CcCBS67573_g00213	XP_006676408.1	OAJ37242.1		PhCBS80983_g05586,PhCBS80983_g03439	XP_016608608.1	SpCBS45565_g01189	KXS10055.1,KXS13452.1,KXS15521.1,KXS16150.1,KXS20396.1,KXS21754.1	10	no		no		no		no		no		no		no		no
	OG0000495				CcCBS67573_g10243,CcCBS67573_g10281,CcCBS67573_g06202,CcCBS67573_g07287,CcCBS67573_g07599,CcCBS67573_g09526	XP_006676413.1,XP_006681971.1	OAJ37859.1	HpJEL142_g01998	PhCBS80983_g02278	XP_016610461.1	SpCBS45565_g00881	KXS11151.1,KXS14898.1,KXS17305.1,KXS19868.1	8	no		no		no		no		no		no		no		no
	OG0000496		SeLEV6574_g01339		CcCBS67573_g04591,CcCBS67573_g04592,CcCBS67573_g04741,CcCBS67573_g02642,CcCBS67573_g03317	XP_006676489.1,XP_006680031.1	OAJ39377.1,OAJ42526.1			XP_016612456.1	SpCBS45565_g04974	KXS12371.1,KXS13418.1,KXS14991.1,KXS17068.1,KXS20965.1	7	no		no		no		no		no		no		no		no
	OG0000497	SeMB42_g04468	SeLEV6574_g04261,SeLEV6574_g04262	SmJEL517_g03946,SmJEL517_g03949	CcCBS67573_g07006	XP_006676806.1	OAJ39600.1	HpJEL142_g00177	PhCBS80983_g01635,PhCBS80983_g02323	XP_016606851.1,XP_016613053.1	SpCBS45565_g02603,SpCBS45565_g01771	KXS19142.1,KXS21913.1	11	yes	no	no		no		no		no		no		no		no
	OG0000498					XP_006676881.1,XP_006676906.1,XP_006679012.1,XP_006679473.1,XP_006680059.1,XP_006682608.1	OAJ38938.1,OAJ39253.1,OAJ39751.1,OAJ39952.1,OAJ39953.1,OAJ40197.1,OAJ41004.1,OAJ42873.1,OAJ44983.1,OAJ45140.1	HpJEL142_g04624					3	no		no		no		no		no		yes	no	no		no
	OG0000499	SeMB42_g04106		SmJEL517_g04104	CcCBS67573_g07101,CcCBS67573_g08723	XP_006676903.1,XP_006679920.1	OAJ39788.1,OAJ42641.1,OAJ42642.1,OAJ42643.1	HpJEL142_g01351,HpJEL142_g01572	PhCBS80983_g05779	XP_016611797.1	SpCBS45565_g03001	KXS09769.1,KXS09770.1	10	no		no		no		no		no		no		no		no
	OG0000500	SeMB42_g01954	SeLEV6574_g03682	SmJEL517_g00183	CcCBS67573_g01205	XP_006677023.1,XP_006679015.1,XP_006679214.1	OAJ39843.1,OAJ39844.1,OAJ39845.1,OAJ40992.1,OAJ40998.1	HpJEL142_g01565	PhCBS80983_g02080	XP_016604202.1	SpCBS45565_g07499	KXS18213.1	11	yes	no	no		no		no		no		no		no		no
	OG0000501	SeMB42_g04288	SeLEV6574_g02724	SmJEL517_g00727	CcCBS67573_g05132,CcCBS67573_g09491	XP_006677115.1	OAJ40527.1,OAJ40528.1	HpJEL142_g02938	PhCBS80983_g05373,PhCBS80983_g03358	XP_016610903.1,XP_016611398.1	SpCBS45565_g08182,SpCBS45565_g06745	KXS14323.1	11	yes	no	no		no		no		no		no		no		no
	OG0000502	SeMB42_g02337	SeLEV6574_g04848,SeLEV6574_g04858	SmJEL517_g02599,SmJEL517_g05048	CcCBS67573_g01265	XP_006677184.1,XP_006678850.1	OAJ40480.1,OAJ41056.1,OAJ41057.1	HpJEL142_g00806,HpJEL142_g02896	PhCBS80983_g00065	XP_016609707.1	SpCBS45565_g00140	KXS10133.1	11	yes	no	no		no		no		no		no		no		no
	OG0000503	SeMB42_g01299	SeLEV6574_g03461	SmJEL517_g03552	CcCBS67573_g10164,CcCBS67573_g07483,CcCBS67573_g08178	XP_006677690.1	OAJ40738.1,OAJ40739.1	HpJEL142_g01698	PhCBS80983_g00750,PhCBS80983_g04339	XP_016609620.1,XP_016609753.1	SpCBS45565_g00058,SpCBS45565_g00186	KXS14645.1	11	yes	no	no		no		no		no		no		no		no
	OG0000504	SeMB42_g00306	SeLEV6574_g00664	SmJEL517_g02074	CcCBS67573_g06418,CcCBS67573_g01885,CcCBS67573_g07701	XP_006677815.1	OAJ35980.1,OAJ38128.1,OAJ38129.1	HpJEL142_g01545	PhCBS80983_g01180	XP_016604295.1,XP_016606119.1	SpCBS45565_g02395,SpCBS45565_g04883	KXS09229.1	11	yes	no	no		no		no		no		no		no		no
	OG0000505	SeMB42_g06931	SeLEV6574_g04962	SmJEL517_g06000	CcCBS67573_g00820,CcCBS67573_g02504	XP_006678497.1	OAJ41817.1,OAJ41818.1	HpJEL142_g01476	PhCBS80983_g04279,PhCBS80983_g04398	XP_016605615.1,XP_016605616.1	SpCBS45565_g08090	KXS19809.1,KXS19815.1,KXS20949.1	11	yes	no	no		no		no		no		no		no		no
	OG0000506					XP_006678530.1,XP_006679150.1,XP_006680660.1,XP_006681238.1,XP_006681239.1,XP_006681426.1,XP_006682963.1	OAJ32877.1,OAJ32879.1,OAJ37633.1,OAJ38664.1,OAJ40769.1,OAJ44167.1,OAJ44218.1,OAJ44538.1,OAJ44539.1,OAJ45417.1						2	no		no		no		yes	no	no		no		no		no
	OG0000507	SeMB42_g02072,SeMB42_g02073	SeLEV6574_g05559	SmJEL517_g03889,SmJEL517_g05428	CcCBS67573_g01994	XP_006678580.1	OAJ41728.1		PhCBS80983_g02938,PhCBS80983_g05127	XP_016606575.1,XP_016609862.1	SpCBS45565_g00288,SpCBS45565_g04316	KXS09186.1,KXS15403.1,KXS15491.1	10	no		no		no		no		no		no		no		no
	OG0000508	SeMB42_g07351	SeLEV6574_g07763	SmJEL517_g06241	CcCBS67573_g06594	XP_006678615.1,XP_006678616.1	OAJ41945.1,OAJ41946.1	HpJEL142_g04016	PhCBS80983_g05302,PhCBS80983_g01291	XP_016610370.1,XP_016610371.1	SpCBS45565_g00960,SpCBS45565_g00961	KXS13843.1,KXS17001.1	11	yes	no	no		no		no		no		no		no		no
	OG0000509	SeMB42_g02917	SeLEV6574_g06293	SmJEL517_g04086	CcCBS67573_g01669,CcCBS67573_g01705	XP_006678750.1,XP_006682707.1	OAJ41655.1,OAJ45325.1	HpJEL142_g00921,HpJEL142_g02329	PhCBS80983_g03684	XP_016604467.1,XP_016604988.1	SpCBS45565_g04186,SpCBS45565_g07344	KXS13008.1	11	yes	no	no		no		no		no		no		no		no
	OG0000510	SeMB42_g06921	SeLEV6574_g04802	SmJEL517_g04853		XP_006678817.1,XP_006679330.1	OAJ38834.1,OAJ38835.1,OAJ41259.1	HpJEL142_g00858,HpJEL142_g02557	PhCBS80983_g02711,PhCBS80983_g03801	XP_016609651.1,XP_016610640.1	SpCBS45565_g00088,SpCBS45565_g07293	KXS09401.1	10	no		no		no		no		no		no		no		no
	OG0000511	SeMB42_g00551	SeLEV6574_g01167	SmJEL517_g05875	CcCBS67573_g01106,CcCBS67573_g05587,CcCBS67573_g06060,CcCBS67573_g03673	XP_006678860.1	OAJ41000.1	HpJEL142_g00820	PhCBS80983_g04328	XP_016608541.1,XP_016608542.1,XP_016608543.1	SpCBS45565_g01241	KXS18068.1,KXS18218.1	11	yes	no	no		no		no		no		no		no		no
	OG0000512			SmJEL517_g02825,SmJEL517_g02826,SmJEL517_g02827,SmJEL517_g04483	CcCBS67573_g04282,CcCBS67573_g04284,CcCBS67573_g04530,CcCBS67573_g01140,CcCBS67573_g06165,CcCBS67573_g07724,CcCBS67573_g02426	XP_006679112.1	OAJ41065.1	HpJEL142_g00805		XP_016604097.1,XP_016604098.1	SpCBS45565_g06177		7	no		no		no		no		no		no		no		no
	OG0000513	SeMB42_g03292	SeLEV6574_g01556	SmJEL517_g00525	CcCBS67573_g00099,CcCBS67573_g05224	XP_006679168.1	OAJ41334.1	HpJEL142_g00420	PhCBS80983_g01850	XP_016609916.1,XP_016611105.1,XP_016612400.1	SpCBS45565_g00341,SpCBS45565_g02285,SpCBS45565_g05667	KXS13590.1,KXS20388.1	11	yes	no	no		no		no		no		no		no		no
	OG0000514	SeMB42_g01160,SeMB42_g06564	SeLEV6574_g05994	SmJEL517_g04644	CcCBS67573_g08878,CcCBS67573_g09032,CcCBS67573_g09134	XP_006679176.1	OAJ41276.1	HpJEL142_g00397		XP_016609566.1	SpCBS45565_g00008	KXS10419.1,KXS11281.1,KXS18081.1,KXS19299.1	10	no		no		no		no		no		no		no		no
	OG0000515		SeLEV6574_g01310	SmJEL517_g00244,SmJEL517_g01145	CcCBS67573_g09834,CcCBS67573_g10451	XP_006679217.1	OAJ40948.1	HpJEL142_g00416,HpJEL142_g03053	PhCBS80983_g02310,PhCBS80983_g03672	XP_016607079.1,XP_016610871.1	SpCBS45565_g02785,SpCBS45565_g05877	KXS16809.1	10	no		no		no		no		no		no		no		no
	OG0000516	SeMB42_g06676	SeLEV6574_g04085,SeLEV6574_g04090	SmJEL517_g05174	CcCBS67573_g05125,CcCBS67573_g01237,CcCBS67573_g03271	XP_006679393.1	OAJ38688.1	HpJEL142_g01693	PhCBS80983_g06008,PhCBS80983_g02502	XP_016608940.1,XP_016609562.1	SpCBS45565_g00005	KXS14289.1	11	yes	no	no		no		no		no		no		no		no
	OG0000517				CcCBS67573_g10185,CcCBS67573_g09130,CcCBS67573_g09131,CcCBS67573_g09132,CcCBS67573_g09493,CcCBS67573_g09698	XP_006679774.1,XP_006680039.1	OAJ43859.1,OAJ43860.1,OAJ43861.1	HpJEL142_g04836,HpJEL142_g03066,HpJEL142_g03067	PhCBS80983_g03826	XP_016607179.1	SpCBS45565_g06900		7	no		no		no		no		no		no		no		no
	OG0000518	SeMB42_g00732	SeLEV6574_g07642		CcCBS67573_g04683,CcCBS67573_g02385	XP_006680236.1	OAJ42078.1	HpJEL142_g04420,HpJEL142_g04419	PhCBS80983_g01526,PhCBS80983_g04994	XP_016607087.1	SpCBS45565_g02779	KXS16721.1,KXS17425.1,KXS19983.1,KXS20577.1	10	no		no		no		no		no		no		no		no
	OG0000519			SmJEL517_g02835	CcCBS67573_g05802,CcCBS67573_g07508,CcCBS67573_g07509,CcCBS67573_g03365	XP_006680363.1,XP_006681576.1	OAJ42153.1,OAJ43290.1	HpJEL142_g00797,HpJEL142_g04120	PhCBS80983_g02633	XP_016604116.1,XP_016611731.1	SpCBS45565_g03055,SpCBS45565_g07340	KXS12629.1	9	no		yes	no	no		no		no		no		no		no
	OG0000520	SeMB42_g02637,SeMB42_g02638	SeLEV6574_g02531	SmJEL517_g03259	CcCBS67573_g10052,CcCBS67573_g10215,CcCBS67573_g00553	XP_006680621.1,XP_006680659.1	OAJ43789.1,OAJ43790.1	HpJEL142_g02277,HpJEL142_g02278	PhCBS80983_g00562	XP_016608787.1	SpCBS45565_g07891	KXS18026.1	11	yes	no	no		no		no		no		no		no		no
	OG0000521	SeMB42_g02662	SeLEV6574_g02124	SmJEL517_g00694	CcCBS67573_g00071	XP_006680631.1	OAJ43760.1,OAJ43761.1,OAJ43762.1,OAJ43763.1,OAJ43764.1,OAJ43765.1,OAJ43766.1	HpJEL142_g03606		XP_016608112.1	SpCBS45565_g03180	KXS17874.1,KXS17892.1	10	no		no		no		no		no		no		no		no
	OG0000522	SeMB42_g07145	SeLEV6574_g06623	SmJEL517_g03089,SmJEL517_g03736,SmJEL517_g04608	CcCBS67573_g00556	XP_006680658.1	OAJ43485.1,OAJ43784.1	HpJEL142_g02281	PhCBS80983_g00418,PhCBS80983_g04655	XP_016605233.1,XP_016605260.1	SpCBS45565_g07765,SpCBS45565_g07778	KXS16184.1	11	yes	no	no		no		no		no		no		no		no
	OG0000523	SeMB42_g06258	SeLEV6574_g04971,SeLEV6574_g04972	SmJEL517_g03203,SmJEL517_g03204	CcCBS67573_g01288,CcCBS67573_g06286,CcCBS67573_g08199	XP_006680957.1	OAJ43722.1	HpJEL142_g00218,HpJEL142_g00219	PhCBS80983_g00086,PhCBS80983_g00087	XP_016609419.1	SpCBS45565_g03542	KXS17885.1	11	yes	no	no		no		no		no		no		no		no
	OG0000524	SeMB42_g00064	SeLEV6574_g03535	SmJEL517_g00255	CcCBS67573_g10452,CcCBS67573_g10453,CcCBS67573_g06615,CcCBS67573_g06616	XP_006681018.1	OAJ44336.1,OAJ44337.1,OAJ44338.1,OAJ44339.1	HpJEL142_g02046	PhCBS80983_g06255	XP_016605057.1	SpCBS45565_g05903	KXS22189.1	11	yes	no	no		no		no		no		no		no		no
	OG0000525				CcCBS67573_g06333	XP_006681306.1,XP_006682622.1,XP_006683199.1	OAJ44598.1,OAJ44599.1,OAJ44600.1,OAJ44601.1,OAJ44602.1,OAJ44603.1,OAJ44604.1,OAJ44605.1,OAJ45171.1	HpJEL142_g01261	PhCBS80983_g05183	XP_016605873.1	SpCBS45565_g01126		7	no		no		no		no		no		no		no		no
	OG0000526	SeMB42_g00835	SeLEV6574_g01800	SmJEL517_g02892	CcCBS67573_g05831,CcCBS67573_g02133,CcCBS67573_g02129,CcCBS67573_g02130,CcCBS67573_g02613	XP_006681583.1	OAJ43153.1	HpJEL142_g01431	PhCBS80983_g04287	XP_016611868.1	SpCBS45565_g08273	KXS12380.1,KXS15001.1,KXS21259.1	11	yes	no	no		no		no		no		no		no		no
	OG0000527	SeMB42_g01053	SeLEV6574_g02430,SeLEV6574_g08219	SmJEL517_g02832,SmJEL517_g00795,SmJEL517_g01202,SmJEL517_g01203	CcCBS67573_g06174	XP_006681771.1,XP_006683178.1	OAJ43205.1,OAJ43206.1	HpJEL142_g02609	PhCBS80983_g05642	XP_016611726.1	SpCBS45565_g03060	KXS16134.1	11	yes	no	no		no		no		no		no		no		no
	OG0000528				CcCBS67573_g06737,CcCBS67573_g00559	XP_006682144.1,XP_006682275.1	OAJ44746.1,OAJ44758.1	HpJEL142_g04742,HpJEL142_g02642	PhCBS80983_g05454,PhCBS80983_g00251	XP_016606156.1,XP_016606763.1	SpCBS45565_g00388,SpCBS45565_g07932	KXS16673.1,KXS21857.1	8	no		no		no		no		no		no		no		no
	OG0000529	SeMB42_g07257	SeLEV6574_g06834	SmJEL517_g00549	CcCBS67573_g06187	XP_006682147.1	OAJ44866.1	HpJEL142_g01239	PhCBS80983_g05964,PhCBS80983_g04370	XP_016605376.1,XP_016605377.1,XP_016606414.1,XP_016610412.1	SpCBS45565_g00924,SpCBS45565_g04711,SpCBS45565_g06002	KXS17924.1	11	yes	no	no		no		no		no		no		no		no
	OG0000530	SeMB42_g05167	SeLEV6574_g07595	SmJEL517_g05601	CcCBS67573_g09833,CcCBS67573_g10530,CcCBS67573_g10533	XP_006682150.1	OAJ44782.1	HpJEL142_g02127,HpJEL142_g03651	PhCBS80983_g00422	XP_016613110.1	SpCBS45565_g02553	KXS11820.1,KXS14349.1,KXS18871.1,KXS19058.1	11	yes	no	no		no		no		no		no		no		no
	OG0000531	SeMB42_g03564	SeLEV6574_g06261	SmJEL517_g01080	CcCBS67573_g03852,CcCBS67573_g04511,CcCBS67573_g07020,CcCBS67573_g08888	XP_006682941.1	OAJ45389.1,OAJ45390.1,OAJ45391.1	HpJEL142_g04343	PhCBS80983_g02180	XP_016604165.1	SpCBS45565_g06314	KXS12524.1,KXS14252.1	11	yes	no	no		no		no		no		no		no		no
	OG0000532	SeMB42_g04638,SeMB42_g06997	SeLEV6574_g03057,SeLEV6574_g07129	SmJEL517_g03199	CcCBS67573_g01321,CcCBS67573_g01290		OAJ38410.1	HpJEL142_g01298	PhCBS80983_g04633	XP_016609341.1,XP_016610288.1	SpCBS45565_g02088,SpCBS45565_g06493	KXS12079.1,KXS12546.1,KXS13825.1	10	no		no		no		no		no		no		no		no
	OG0000533	SeMB42_g01257	SeLEV6574_g05958	SmJEL517_g01026			OAJ40253.1,OAJ40254.1,OAJ40255.1,OAJ40256.1,OAJ40257.1,OAJ40258.1,OAJ40259.1,OAJ40260.1,OAJ40261.1		PhCBS80983_g02652	XP_016603979.1	SpCBS45565_g01178	KXS15277.1	8	no		no		no		no		no		no		no		no
	OG0000534	SeMB42_g06794	SeLEV6574_g05312		CcCBS67573_g00314,CcCBS67573_g07745,CcCBS67573_g07900				PhCBS80983_g05875	XP_016606104.1,XP_016613242.1	SpCBS45565_g07669,SpCBS45565_g02382	KXS13180.1,KXS13803.1,KXS15398.1,KXS15406.1,KXS15407.1,KXS17244.1,KXS19446.1	7	no		no		no		no		no		no		no		no
	OG0000535	SeMB42_g01841,SeMB42_g01844,SeMB42_g01847,SeMB42_g07600	SeLEV6574_g00030	SmJEL517_g00311,SmJEL517_g05061	CcCBS67573_g00985,CcCBS67573_g05313,CcCBS67573_g00488,CcCBS67573_g03446			HpJEL142_g02833		XP_016606790.1,XP_016611417.1,XP_016613126.1	SpCBS45565_g02538	KXS16664.1	8	no		no		no		no		no		no		no		no
	OG0000536	SeMB42_g07415	SeLEV6574_g06364	SmJEL517_g01862	CcCBS67573_g10358,CcCBS67573_g10456,CcCBS67573_g06018,CcCBS67573_g06016,CcCBS67573_g06019,CcCBS67573_g06070,CcCBS67573_g02170,CcCBS67573_g02163,CcCBS67573_g02670,CcCBS67573_g03383					XP_016606377.1,XP_016606378.1	SpCBS45565_g01387		6	no		no		no		no		no		no		no		no
	OG0000537	SeMB42_g02264,SeMB42_g05183,SeMB42_g05184	SeLEV6574_g02626,SeLEV6574_g02627,SeLEV6574_g02644	SmJEL517_g05045	CcCBS67573_g04045,CcCBS67573_g04745,CcCBS67573_g10579,CcCBS67573_g09115				PhCBS80983_g06123,PhCBS80983_g03411			KXS08863.1,KXS15623.1,KXS15626.1	6	no		no		no		no		no		no		no		no
	OG0000538	SeMB42_g00671,SeMB42_g07764	SeLEV6574_g01337	SmJEL517_g00317,SmJEL517_g00414	CcCBS67573_g04675,CcCBS67573_g07044			HpJEL142_g00556	PhCBS80983_g01292,PhCBS80983_g05077	XP_016610190.1,XP_016610211.1,XP_016610212.1,XP_016610213.1		KXS17110.1,KXS17347.1	8	no		no		no		no		no		no		no		no
	OG0000539			SmJEL517_g05945,SmJEL517_g06127,SmJEL517_g06193,SmJEL517_g06195	CcCBS67573_g07103				PhCBS80983_g06521,PhCBS80983_g06522,PhCBS80983_g06529	XP_016604335.1,XP_016605249.1,XP_016605312.1		KXS08949.1,KXS10216.1,KXS10217.1,KXS10440.1,KXS15390.1,KXS16156.1	5	no		no		no		no		no		no		no		no
	OG0000540	SeMB42_g03048,SeMB42_g03138,SeMB42_g07853	SeLEV6574_g02413,SeLEV6574_g02414,SeLEV6574_g02418,SeLEV6574_g08092,SeLEV6574_g08093	SmJEL517_g02961,SmJEL517_g03034,SmJEL517_g04344,SmJEL517_g04480,SmJEL517_g05318,SmJEL517_g01672,SmJEL517_g01884								KXS09128.1,KXS13830.1	4	no		no		no		no		no		no		no		no
	OG0000541	SeMB42_g04325,SeMB42_g04329,SeMB42_g04333	SeLEV6574_g06612	SmJEL517_g00234,SmJEL517_g01664	CcCBS67573_g04427	XP_006674948.1	OAJ36314.1,OAJ36315.1,OAJ36316.1	HpJEL142_g03084	PhCBS80983_g00548	XP_016611708.1	SpCBS45565_g03074	KXS10112.1	11	yes	no	no		no		no		no		no		no		no
	OG0000542	SeMB42_g04517	SeLEV6574_g03773	SmJEL517_g03651	CcCBS67573_g02512,CcCBS67573_g02514,CcCBS67573_g02787,CcCBS67573_g02789,CcCBS67573_g03363	XP_006674985.1	OAJ36015.1	HpJEL142_g01839	PhCBS80983_g05732	XP_016607209.1	SpCBS45565_g04086	KXS14390.1,KXS14393.1	11	yes	no	no		no		no		no		no		no		no
	OG0000543	SeMB42_g00464,SeMB42_g03818	SeLEV6574_g00327,SeLEV6574_g07176	SmJEL517_g02099	CcCBS67573_g02919,CcCBS67573_g09069,CcCBS67573_g09695	XP_006675026.1	OAJ37351.1		PhCBS80983_g02979	XP_016613036.1	SpCBS45565_g05300	KXS10431.1,KXS12190.1	10	no		no		no		no		no		no		no		no
	OG0000544	SeMB42_g05106	SeLEV6574_g05937	SmJEL517_g00166	CcCBS67573_g04442,CcCBS67573_g07936,CcCBS67573_g07951,CcCBS67573_g02852	XP_006675042.1	OAJ37082.1	HpJEL142_g00001	PhCBS80983_g02452	XP_016605463.1,XP_016610416.1	SpCBS45565_g02951,SpCBS45565_g00920	KXS12025.1	11	yes	no	no		no		no		no		no		no		no
	OG0000545	SeMB42_g00166,SeMB42_g00167	SeLEV6574_g02618,SeLEV6574_g06637	SmJEL517_g00593	CcCBS67573_g01840,CcCBS67573_g02962	XP_006675072.1	OAJ37478.1	HpJEL142_g04777,HpJEL142_g00330		XP_016606854.1	SpCBS45565_g01774	KXS18463.1,KXS21082.1	10	no		no		no		no		no		no		no		no
	OG0000546	SeMB42_g00471	SeLEV6574_g00333,SeLEV6574_g04637	SmJEL517_g00333,SmJEL517_g00334,SmJEL517_g02127	CcCBS67573_g05443,CcCBS67573_g02826	XP_006675087.1	OAJ36385.1	HpJEL142_g02439	PhCBS80983_g04052	XP_016608818.1,XP_016608819.1	SpCBS45565_g00427	KXS19377.1	11	yes	no	no		no		no		no		no		no		no
	OG0000547	SeMB42_g03267	SeLEV6574_g04096	SmJEL517_g05173	CcCBS67573_g04073,CcCBS67573_g04660,CcCBS67573_g04661	XP_006675110.1	OAJ36132.1	HpJEL142_g03240	PhCBS80983_g03060,PhCBS80983_g01307	XP_016609588.1,XP_016612345.1,XP_016613111.1	SpCBS45565_g00029	KXS14743.1	11	yes	no	no		no		no		no		no		no		no
	OG0000548	SeMB42_g03364,SeMB42_g04876	SeLEV6574_g04234,SeLEV6574_g05051	SmJEL517_g00050,SmJEL517_g05573	CcCBS67573_g00939	XP_006675202.1	OAJ42725.1	HpJEL142_g00572	PhCBS80983_g05457	XP_016609098.1	SpCBS45565_g00688	KXS13937.1,KXS16633.1,KXS22063.1	11	yes	no	no		no		no		no		no		no		no
	OG0000549	SeMB42_g06930	SeLEV6574_g04961	SmJEL517_g05999	CcCBS67573_g10351	XP_006675264.1,XP_006675273.1,XP_006676241.1	OAJ36040.1,OAJ36046.1,OAJ36047.1,OAJ36071.1	HpJEL142_g04360	PhCBS80983_g03054	XP_016608011.1	SpCBS45565_g07596	KXS17597.1	11	yes	no	no		no		no		no		no		no		no
	OG0000550	SeMB42_g00246,SeMB42_g00852	SeLEV6574_g01817,SeLEV6574_g05198	SmJEL517_g00624,SmJEL517_g05361	CcCBS67573_g00013	XP_006675323.1	OAJ36291.1		PhCBS80983_g01779,PhCBS80983_g02868	XP_016608374.1,XP_016612849.1	SpCBS45565_g07801,SpCBS45565_g06248	KXS13273.1	10	no		no		no		no		no		no		no		no
	OG0000551	SeMB42_g00309	SeLEV6574_g00661	SmJEL517_g03908,SmJEL517_g02071	CcCBS67573_g03676	XP_006675337.1,XP_006681491.1	OAJ36372.1	HpJEL142_g04098	PhCBS80983_g02464	XP_016605188.1,XP_016612728.1	SpCBS45565_g03942,SpCBS45565_g06414	KXS14269.1,KXS18421.1	11	yes	no	no		no		no		no		no		no		no
	OG0000552			SmJEL517_g00556	CcCBS67573_g10201,CcCBS67573_g10210,CcCBS67573_g03458,CcCBS67573_g09664	XP_006675358.1	OAJ36455.1	HpJEL142_g02648,HpJEL142_g03751	PhCBS80983_g01618	XP_016607691.1,XP_016607692.1,XP_016610667.1	SpCBS45565_g04777,SpCBS45565_g05491	KXS21161.1	9	no		yes	no	no		no		no		no		no		no
	OG0000553					XP_006675405.1,XP_006677273.1,XP_006677278.1,XP_006679041.1,XP_006680340.1,XP_006680734.1,XP_006681076.1,XP_006681082.1,XP_006682619.1,XP_006682808.1	OAJ40325.1,OAJ40356.1,OAJ43220.1,OAJ44405.1,OAJ44413.1,OAJ45177.1						2	no		no		no		yes	no	no		no		no		no
	OG0000554				CcCBS67573_g09481	XP_006675562.1,XP_006676718.1,XP_006678417.1,XP_006678420.1,XP_006681047.1,XP_006681367.1,XP_006682158.1	OAJ32861.1,OAJ37409.1,OAJ40780.1,OAJ41511.1,OAJ43900.1,OAJ44236.1,OAJ44884.1	HpJEL142_g01096					4	no		no		no		no		no		no		no		no
	OG0000555	SeMB42_g07321	SeLEV6574_g07165	SmJEL517_g05608	CcCBS67573_g05243,CcCBS67573_g06164,CcCBS67573_g06810	XP_006675619.1	OAJ35838.1	HpJEL142_g03542	PhCBS80983_g05401,PhCBS80983_g06051	XP_016607742.1,XP_016608003.1	SpCBS45565_g04609,SpCBS45565_g07237	KXS18203.1	11	yes	no	no		no		no		no		no		no		no
	OG0000556	SeMB42_g02082,SeMB42_g06358	SeLEV6574_g05618,SeLEV6574_g06820	SmJEL517_g02904,SmJEL517_g04017	CcCBS67573_g00447,CcCBS67573_g09390	XP_006675707.1,XP_006675965.1	OAJ36081.1,OAJ36082.1	HpJEL142_g02418,HpJEL142_g02419		XP_016606556.1	SpCBS45565_g07859		9	no		no		no		no		no		no		no		no
	OG0000557	SeMB42_g04177	SeLEV6574_g01048	SmJEL517_g05754,SmJEL517_g06156	CcCBS67573_g06825	XP_006675812.1,XP_006675813.1	OAJ37416.1,OAJ37417.1,OAJ37418.1			XP_016610090.1	SpCBS45565_g03303	KXS16844.1,KXS16845.1,KXS16846.1	9	no		no		no		no		no		no		no		no
	OG0000558	SeMB42_g02854,SeMB42_g02856,SeMB42_g02858	SeLEV6574_g03316		CcCBS67573_g00067	XP_006675937.1	OAJ35943.1	HpJEL142_g04232	PhCBS80983_g02689,PhCBS80983_g03882	XP_016607940.1,XP_016608283.1	SpCBS45565_g03337,SpCBS45565_g04669	KXS11732.1,KXS20476.1	10	no		no		no		no		no		no		no		no
	OG0000559	SeMB42_g02324	SeLEV6574_g03116	SmJEL517_g04170	CcCBS67573_g01207,CcCBS67573_g01208,CcCBS67573_g03699,CcCBS67573_g03700	XP_006676182.1	OAJ37584.1	HpJEL142_g02403,HpJEL142_g02404	PhCBS80983_g00237	XP_016604896.1,XP_016604897.1	SpCBS45565_g04443	KXS13402.1	11	yes	no	no		no		no		no		no		no		no
	OG0000560	SeMB42_g00906	SeLEV6574_g00764		CcCBS67573_g06346,CcCBS67573_g06347,CcCBS67573_g06348,CcCBS67573_g06349,CcCBS67573_g01978,CcCBS67573_g03222,CcCBS67573_g03223	XP_006676313.1	OAJ36456.1		PhCBS80983_g01018	XP_016612477.1	SpCBS45565_g04955	KXS14519.1,KXS18996.1	9	no		no		no		no		no		no		no		no
	OG0000561	SeMB42_g06349	SeLEV6574_g07067	SmJEL517_g00215	CcCBS67573_g05339,CcCBS67573_g02486	XP_006676714.1,XP_006680649.1	OAJ39381.1,OAJ43452.1	HpJEL142_g01277,HpJEL142_g01798	PhCBS80983_g05209	XP_016609501.1	SpCBS45565_g03621	KXS17621.1,KXS21480.1	11	yes	no	no		no		no		no		no		no		no
	OG0000562	SeMB42_g02302	SeLEV6574_g03226,SeLEV6574_g03227,SeLEV6574_g05156,SeLEV6574_g05165			XP_006676983.1,XP_006678537.1,XP_006680126.1,XP_006681466.1,XP_006682904.1	OAJ39315.1,OAJ39318.1,OAJ40061.1,OAJ42048.1,OAJ43887.1,OAJ45442.1						4	no		no		no		no		no		no		no		no
	OG0000563	SeMB42_g01982,SeMB42_g05888	SeLEV6574_g00438,SeLEV6574_g00780			XP_006677001.1,XP_006677222.1,XP_006680738.1	OAJ39951.1,OAJ40084.1,OAJ43750.1	HpJEL142_g04573,HpJEL142_g04805,HpJEL142_g04741,HpJEL142_g04766,HpJEL142_g04687					5	no		no		no		no		no		no		no		no
	OG0000564	SeMB42_g00969	SeLEV6574_g04116	SmJEL517_g03230	CcCBS67573_g03040	XP_006677018.1	OAJ39863.1	HpJEL142_g00096,HpJEL142_g01847	PhCBS80983_g02411	XP_016608537.1,XP_016608631.1	SpCBS45565_g07826,SpCBS45565_g01245	KXS11181.1,KXS11182.1,KXS15870.1	11	yes	no	no		no		no		no		no		no		no
	OG0000565	SeMB42_g01861	SeLEV6574_g03080	SmJEL517_g04519	CcCBS67573_g01042,CcCBS67573_g06850,CcCBS67573_g07539,CcCBS67573_g02303,CcCBS67573_g09278	XP_006677190.1	OAJ40171.1	HpJEL142_g01150	PhCBS80983_g02669	XP_016611057.1	SpCBS45565_g05624	KXS13587.1,KXS14399.1	11	yes	no	no		no		no		no		no		no		no
	OG0000566	SeMB42_g06777	SeLEV6574_g00571,SeLEV6574_g00572,SeLEV6574_g05307,SeLEV6574_g08165	SmJEL517_g02228	CcCBS67573_g06858,CcCBS67573_g07092	XP_006677632.1	OAJ40281.1,OAJ40282.1,OAJ40283.1	HpJEL142_g01778		XP_016611281.1	SpCBS45565_g03722	KXS21617.1	10	no		no		no		no		no		no		no		no
	OG0000567	SeMB42_g06665	SeLEV6574_g01345	SmJEL517_g03760,SmJEL517_g04466	CcCBS67573_g05465	XP_006677678.1,XP_006681029.1	OAJ40671.1,OAJ44442.1,OAJ44443.1	HpJEL142_g01061,HpJEL142_g03019	PhCBS80983_g00745	XP_016612424.1	SpCBS45565_g02260	KXS22294.1	11	yes	no	no		no		no		no		no		no		no
	OG0000568	SeMB42_g03982		SmJEL517_g02503	CcCBS67573_g01329,CcCBS67573_g05952	XP_006677763.1	OAJ38083.1	HpJEL142_g00929,HpJEL142_g00930	PhCBS80983_g01964	XP_016610055.1,XP_016610060.1	SpCBS45565_g07065,SpCBS45565_g07070	KXS13638.1,KXS16371.1,KXS21034.1	10	no		no		no		no		no		no		no		no
	OG0000569	SeMB42_g06398	SeLEV6574_g05860	SmJEL517_g01288	CcCBS67573_g04975,CcCBS67573_g05776,CcCBS67573_g02333	XP_006677776.1	OAJ38393.1,OAJ38394.1,OAJ38395.1	HpJEL142_g03689	PhCBS80983_g01655	XP_016611040.1	SpCBS45565_g07923	KXS12872.1,KXS13234.1	11	yes	no	no		no		no		no		no		no		no
	OG0000570	SeMB42_g07129	SeLEV6574_g05106	SmJEL517_g04376,SmJEL517_g05553	CcCBS67573_g03598	XP_006677781.1	OAJ38314.1	HpJEL142_g02665	PhCBS80983_g06025,PhCBS80983_g04451	XP_016604037.1,XP_016611879.1	SpCBS45565_g03249,SpCBS45565_g05224	KXS13693.1,KXS20623.1	11	yes	no	no		no		no		no		no		no		no
	OG0000571	SeMB42_g07247	SeLEV6574_g03381	SmJEL517_g04784	CcCBS67573_g06903	XP_006677787.1	OAJ38192.1	HpJEL142_g01253,HpJEL142_g01254	PhCBS80983_g02159,PhCBS80983_g02211,PhCBS80983_g04683	XP_016611188.1,XP_016612893.1	SpCBS45565_g07614,SpCBS45565_g08262	KXS11979.1	11	yes	no	no		no		no		no		no		no		no
	OG0000572	SeMB42_g00593	SeLEV6574_g01258	SmJEL517_g01222,SmJEL517_g01243	CcCBS67573_g06231,CcCBS67573_g06622,CcCBS67573_g01755	XP_006677871.1	OAJ38405.1	HpJEL142_g01294	PhCBS80983_g00644	XP_016604943.1	SpCBS45565_g08338	KXS10199.1,KXS12102.1	11	yes	no	no		no		no		no		no		no		no
	OG0000573	SeMB42_g05529	SeLEV6574_g06604	SmJEL517_g04277	CcCBS67573_g06264	XP_006678025.1	OAJ38085.1,OAJ38086.1,OAJ38087.1,OAJ38088.1,OAJ38089.1,OAJ38090.1	HpJEL142_g00931	PhCBS80983_g00347	XP_016612910.1	SpCBS45565_g06793	KXS19528.1	11	yes	no	no		no		no		no		no		no		no
	OG0000574	SeMB42_g03029	SeLEV6574_g02343	SmJEL517_g01856	CcCBS67573_g07917,CcCBS67573_g07920,CcCBS67573_g08373,CcCBS67573_g08374	XP_006678075.1	OAJ38052.1		PhCBS80983_g04628	XP_016612157.1	SpCBS45565_g03413	KXS09902.1,KXS09903.1	10	no		no		no		no		no		no		no		no
	OG0000575	SeMB42_g01784,SeMB42_g05389	SeLEV6574_g02516,SeLEV6574_g04624	SmJEL517_g05273,SmJEL517_g01831	CcCBS67573_g04935	XP_006678303.1	OAJ41795.1	HpJEL142_g02636	PhCBS80983_g01046	XP_016606192.1,XP_016612482.1	SpCBS45565_g04950,SpCBS45565_g07160	KXS09875.1	11	yes	no	no		no		no		no		no		no		no
	OG0000576	SeMB42_g06611	SeLEV6574_g05300	SmJEL517_g02728,SmJEL517_g02214	CcCBS67573_g05598	XP_006678504.1	OAJ41872.1,OAJ41873.1	HpJEL142_g02226	PhCBS80983_g03556	XP_016606224.1	SpCBS45565_g01531	KXS10054.1,KXS13262.1,KXS15060.1,KXS18520.1	11	yes	no	no		no		no		no		no		no		no
	OG0000577	SeMB42_g02875	SeLEV6574_g06421	SmJEL517_g03873,SmJEL517_g05549	CcCBS67573_g05996,CcCBS67573_g07361,CcCBS67573_g07589	XP_006678752.1	OAJ41658.1	HpJEL142_g02326	PhCBS80983_g05109	XP_016612302.1	SpCBS45565_g03289	KXS11970.1,KXS16629.1,KXS22473.1	11	yes	no	no		no		no		no		no		no		no
	OG0000578					XP_006678847.1,XP_006678866.1,XP_006678873.1,XP_006679110.1,XP_006679205.1	OAJ41085.1,OAJ41087.1,OAJ41088.1,OAJ41089.1,OAJ41090.1,OAJ41091.1	HpJEL142_g01709	PhCBS80983_g05797	XP_016606095.1	SpCBS45565_g08211	KXS15932.1	7	no		no		no		no		no		no		no		no
	OG0000579	SeMB42_g06878	SeLEV6574_g01427	SmJEL517_g05013	CcCBS67573_g01225	XP_006678898.1	OAJ41410.1,OAJ41411.1,OAJ41412.1,OAJ41413.1,OAJ41414.1	HpJEL142_g02550	PhCBS80983_g04145	XP_016612711.1,XP_016612712.1	SpCBS45565_g03927	KXS16767.1	11	yes	no	no		no		no		no		no		no		no
	OG0000580	SeMB42_g04384	SeLEV6574_g03622	SmJEL517_g01090,SmJEL517_g04970	CcCBS67573_g03983,CcCBS67573_g00198,CcCBS67573_g03257	XP_006678910.1	OAJ41222.1	HpJEL142_g03884	PhCBS80983_g01975,PhCBS80983_g06298	XP_016609118.1,XP_016609119.1	SpCBS45565_g00708	KXS15840.1	11	yes	no	no		no		no		no		no		no		no
	OG0000581	SeMB42_g07189	SeLEV6574_g06741	SmJEL517_g01370	CcCBS67573_g06835	XP_006679318.1	OAJ40825.1,OAJ40826.1,OAJ40827.1,OAJ40828.1,OAJ40829.1	HpJEL142_g03355	PhCBS80983_g01946	XP_016613206.1,XP_016613207.1	SpCBS45565_g07419	KXS18817.1	11	yes	no	no		no		no		no		no		no		no
	OG0000582	SeMB42_g06452,SeMB42_g06456	SeLEV6574_g06228,SeLEV6574_g06888,SeLEV6574_g08000	SmJEL517_g04777	CcCBS67573_g00856,CcCBS67573_g08206,CcCBS67573_g02684	XP_006679321.1	OAJ40815.1		PhCBS80983_g02387	XP_016610794.1	SpCBS45565_g02458	KXS18731.1	10	no		no		no		no		no		no		no		no
	OG0000583	SeMB42_g02016	SeLEV6574_g02303	SmJEL517_g03111,SmJEL517_g03122	CcCBS67573_g04953,CcCBS67573_g06258	XP_006679475.1,XP_006679567.1	OAJ38952.1,OAJ38954.1,OAJ38955.1	HpJEL142_g00364	PhCBS80983_g02648	XP_016603983.1	SpCBS45565_g01173	KXS11491.1	11	yes	no	no		no		no		no		no		no		no
	OG0000584	SeMB42_g06687,SeMB42_g06688	SeLEV6574_g01074	SmJEL517_g01529,SmJEL517_g01530	CcCBS67573_g01594	XP_006679707.1	OAJ38687.1	HpJEL142_g01692	PhCBS80983_g00571	XP_016608783.1,XP_016608784.1,XP_016610191.1	SpCBS45565_g02003,SpCBS45565_g07894	KXS22066.1	11	yes	no	no		no		no		no		no		no		no
	OG0000585	SeMB42_g04625	SeLEV6574_g02370	SmJEL517_g03036	CcCBS67573_g03117	XP_006679773.1	OAJ42874.1,OAJ42875.1,OAJ42876.1,OAJ42877.1,OAJ42878.1,OAJ42879.1,OAJ42880.1	HpJEL142_g02575	PhCBS80983_g00659	XP_016610632.1	SpCBS45565_g07286		10	no		no		no		no		no		no		no		yes	no
	OG0000586	SeMB42_g05996,SeMB42_g07945,SeMB42_g07946	SeLEV6574_g07413,SeLEV6574_g07414	SmJEL517_g01949	CcCBS67573_g00815,CcCBS67573_g06822,CcCBS67573_g09288	XP_006679837.1	OAJ42702.1	HpJEL142_g00593	PhCBS80983_g03402			KXS11217.1,KXS11314.1,KXS19139.1	9	no		no		no		no		no		no		no		no
	OG0000587	SeMB42_g03485	SeLEV6574_g04268,SeLEV6574_g04269	SmJEL517_g04782	CcCBS67573_g10654	XP_006679876.1	OAJ42916.1	HpJEL142_g04194	PhCBS80983_g00417,PhCBS80983_g02392	XP_016604238.1,XP_016605519.1	SpCBS45565_g02902,SpCBS45565_g00979	KXS10632.1,KXS14362.1	11	yes	no	no		no		no		no		no		no		no
	OG0000588	SeMB42_g00040	SeLEV6574_g02701	SmJEL517_g00131	CcCBS67573_g01172,CcCBS67573_g06733,CcCBS67573_g07227,CcCBS67573_g03495	XP_006680000.1	OAJ42687.1	HpJEL142_g00431	PhCBS80983_g04126	XP_016607886.1	SpCBS45565_g05336	KXS15276.1	11	yes	no	no		no		no		no		no		no		no
	OG0000589	SeMB42_g01917	SeLEV6574_g01929	SmJEL517_g02175	CcCBS67573_g09933,CcCBS67573_g07368,CcCBS67573_g08001	XP_006680218.1	OAJ42536.1	HpJEL142_g01363	PhCBS80983_g04252,PhCBS80983_g04984	XP_016605801.1,XP_016608005.1	SpCBS45565_g07602,SpCBS45565_g06544	KXS14822.1	11	yes	no	no		no		no		no		no		no		no
	OG0000590	SeMB42_g02806	SeLEV6574_g07118	SmJEL517_g05189	CcCBS67573_g04513,CcCBS67573_g04743,CcCBS67573_g02704,CcCBS67573_g02702	XP_006680337.1	OAJ42334.1,OAJ42335.1,OAJ42336.1			XP_016608154.1	SpCBS45565_g03141	KXS13482.1,KXS13483.1	9	no		no		no		no		no		no		no		no
	OG0000591	SeMB42_g06762	SeLEV6574_g02255	SmJEL517_g02512	CcCBS67573_g03987,CcCBS67573_g04219,CcCBS67573_g02191	XP_006680416.1,XP_006682375.1	OAJ42210.1,OAJ42211.1,OAJ45102.1	HpJEL142_g00118	PhCBS80983_g00770	XP_016606665.1	SpCBS45565_g07006	KXS11006.1	11	yes	no	no		no		no		no		no		no		no
	OG0000592	SeMB42_g07226	SeLEV6574_g07263	SmJEL517_g02685	CcCBS67573_g06420	XP_006680483.1,XP_006680484.1	OAJ42309.1,OAJ42310.1		PhCBS80983_g03807	XP_016607778.1	SpCBS45565_g05450	KXS18555.1,KXS18556.1,KXS18557.1,KXS18558.1	10	no		no		no		no		no		no		no		no
	OG0000593	SeMB42_g06172	SeLEV6574_g04077	SmJEL517_g05098	CcCBS67573_g10014,CcCBS67573_g04035,CcCBS67573_g10166,CcCBS67573_g10239,CcCBS67573_g09487	XP_006680648.1	OAJ43433.1,OAJ43434.1	HpJEL142_g01811	PhCBS80983_g02688	XP_016610172.1	SpCBS45565_g08290	KXS13943.1	11	yes	no	no		no		no		no		no		no		no
	OG0000594	SeMB42_g05252,SeMB42_g05579	SeLEV6574_g02877,SeLEV6574_g05674,SeLEV6574_g07331		CcCBS67573_g04631	XP_006680668.1	OAJ43402.1		PhCBS80983_g01669	XP_016607404.1,XP_016608833.1	SpCBS45565_g00441,SpCBS45565_g05693	KXS12844.1,KXS16202.1,KXS16837.1	9	no		no		no		no		no		no		no		no
	OG0000595	SeMB42_g03988	SeLEV6574_g04560	SmJEL517_g05382	CcCBS67573_g03757,CcCBS67573_g07975	XP_006680766.1	OAJ43407.1,OAJ43408.1	HpJEL142_g04079	PhCBS80983_g05479,PhCBS80983_g04028	XP_016610685.1,XP_016613127.1	SpCBS45565_g02537,SpCBS45565_g05508	KXS22499.1	11	yes	no	no		no		no		no		no		no		no
	OG0000596	SeMB42_g01492,SeMB42_g03571	SeLEV6574_g01966,SeLEV6574_g05129	SmJEL517_g02398,SmJEL517_g01109	CcCBS67573_g00930,CcCBS67573_g07947	XP_006680917.1	OAJ43457.1,OAJ43458.1	HpJEL142_g01800	PhCBS80983_g01501	XP_016611616.1	SpCBS45565_g01595	KXS13953.1	11	yes	no	no		no		no		no		no		no		no
	OG0000597	SeMB42_g04703	SeLEV6574_g01413	SmJEL517_g03754	CcCBS67573_g06531,CcCBS67573_g01757,CcCBS67573_g08022,CcCBS67573_g08070	XP_006681032.1	OAJ44520.1	HpJEL142_g02512	PhCBS80983_g00095	XP_016606521.1	SpCBS45565_g04330	KXS09818.1,KXS10626.1,KXS12276.1	11	yes	no	no		no		no		no		no		no		no
	OG0000598	SeMB42_g05984,SeMB42_g07105,SeMB42_g07107	SeLEV6574_g05974,SeLEV6574_g06043,SeLEV6574_g08053	SmJEL517_g03035,SmJEL517_g03877,SmJEL517_g01396		XP_006681072.1	OAJ44392.1			XP_016609962.1	SpCBS45565_g07835	KXS20342.1,KXS21288.1,KXS22472.1	8	no		no		no		no		no		no		no		no
	OG0000599	SeMB42_g06306,SeMB42_g06307	SeLEV6574_g06046	SmJEL517_g00068,SmJEL517_g00069	CcCBS67573_g00718,CcCBS67573_g08065	XP_006681089.1	OAJ44435.1,OAJ44436.1,OAJ44437.1		PhCBS80983_g03391	XP_016608837.1,XP_016609469.1	SpCBS45565_g00445,SpCBS45565_g03589		9	no		no		no		no		no		no		no		no
	OG0000600	SeMB42_g06911	SeLEV6574_g07576	SmJEL517_g03702,SmJEL517_g03708	CcCBS67573_g06562,CcCBS67573_g08593	XP_006681139.1	OAJ44278.1,OAJ44279.1,OAJ44280.1,OAJ44281.1	HpJEL142_g04550	PhCBS80983_g05622	XP_016612119.1	SpCBS45565_g03447	KXS22508.1	11	yes	no	no		no		no		no		no		no		no
	OG0000601	SeMB42_g05499,SeMB42_g05501	SeLEV6574_g01573	SmJEL517_g03703	CcCBS67573_g06560,CcCBS67573_g06561,CcCBS67573_g08308,CcCBS67573_g08309,CcCBS67573_g08594	XP_006681143.1	OAJ44308.1	HpJEL142_g01753	PhCBS80983_g01288	XP_016604670.1	SpCBS45565_g08130,SpCBS45565_g08131		10	no		no		no		no		no		no		no		yes	no
	OG0000602	SeMB42_g04721	SeLEV6574_g05901	SmJEL517_g02595	CcCBS67573_g08173,CcCBS67573_g08431,CcCBS67573_g09271	XP_006681403.1	OAJ44074.1,OAJ44075.1,OAJ44076.1,OAJ44077.1		PhCBS80983_g00197	XP_016607944.1,XP_016607945.1	SpCBS45565_g04665	KXS16394.1	10	no		no		no		no		no		no		no		no
	OG0000603	SeMB42_g02760	SeLEV6574_g04505	SmJEL517_g05714	CcCBS67573_g04799,CcCBS67573_g01732	XP_006681456.1	OAJ44059.1,OAJ44060.1	HpJEL142_g02354	PhCBS80983_g03774	XP_016606114.1,XP_016610406.1	SpCBS45565_g02390,SpCBS45565_g00929	KXS11792.1,KXS18420.1	11	yes	no	no		no		no		no		no		no		no
	OG0000604	SeMB42_g05174	SeLEV6574_g00424	SmJEL517_g02500	CcCBS67573_g06452,CcCBS67573_g03127	XP_006681532.1	OAJ43961.1	HpJEL142_g04112	PhCBS80983_g05297,PhCBS80983_g06396,PhCBS80983_g03192	XP_016605253.1,XP_016611373.1	SpCBS45565_g07772,SpCBS45565_g06723	KXS14187.1	11	yes	no	no		no		no		no		no		no		no
	OG0000605	SeMB42_g05127	SeLEV6574_g03493	SmJEL517_g02875	CcCBS67573_g00902,CcCBS67573_g01409	XP_006681770.1	OAJ43209.1,OAJ43210.1,OAJ43211.1,OAJ43212.1	HpJEL142_g04063	PhCBS80983_g03958	XP_016611808.1	SpCBS45565_g02988	KXS14905.1,KXS16995.1	11	yes	no	no		no		no		no		no		no		no
	OG0000606	SeMB42_g03279	SeLEV6574_g00510	SmJEL517_g04812	CcCBS67573_g10062,CcCBS67573_g08847	XP_006681871.1	OAJ37935.1		PhCBS80983_g01629,PhCBS80983_g00459	XP_016608883.1,XP_016612459.1	SpCBS45565_g00487,SpCBS45565_g04971	KXS10765.1,KXS10767.1	10	no		no		no		no		no		no		no		no
	OG0000607	SeMB42_g02301	SeLEV6574_g04926	SmJEL517_g01031	CcCBS67573_g04245,CcCBS67573_g10524,CcCBS67573_g05815	XP_006681892.1		HpJEL142_g01288,HpJEL142_g03935	PhCBS80983_g02657,PhCBS80983_g03923	XP_016605819.1,XP_016605820.1,XP_016605821.1	SpCBS45565_g08051	KXS15311.1	10	no		no		no		no		no		no		no		no
	OG0000608	SeMB42_g07087	SeLEV6574_g00910,SeLEV6574_g07451	SmJEL517_g00459,SmJEL517_g06109	CcCBS67573_g06103,CcCBS67573_g08716	XP_006682109.1	OAJ44668.1		PhCBS80983_g03325,PhCBS80983_g05006	XP_016604490.1,XP_016608431.1	SpCBS45565_g01342,SpCBS45565_g06690	KXS19435.1	10	no		no		no		no		no		no		no		no
	OG0000609	SeMB42_g02456	SeLEV6574_g01824	SmJEL517_g00641	CcCBS67573_g01078,CcCBS67573_g05723,CcCBS67573_g05935,CcCBS67573_g05938,CcCBS67573_g03582	XP_006682126.1	OAJ44650.1	HpJEL142_g00259	PhCBS80983_g01213	XP_016611064.1	SpCBS45565_g05631	KXS21763.1	11	yes	no	no		no		no		no		no		no		no
	OG0000610	SeMB42_g03973	SeLEV6574_g00278	SmJEL517_g01655,SmJEL517_g05715	CcCBS67573_g02104	XP_006682749.1	OAJ39139.1	HpJEL142_g03674	PhCBS80983_g00136,PhCBS80983_g03909	XP_016613003.1	SpCBS45565_g05268	KXS10404.1,KXS12408.1,KXS15032.1,KXS18639.1	11	yes	no	no		no		no		no		no		no		no
	OG0000611	SeMB42_g05651	SeLEV6574_g04319	SmJEL517_g00406,SmJEL517_g03701		XP_006682752.1	OAJ39244.1	HpJEL142_g02137	PhCBS80983_g04515,PhCBS80983_g01286	XP_016604252.1,XP_016607099.1	SpCBS45565_g02769,SpCBS45565_g00989	KXS17500.1,KXS20790.1	10	no		no		no		no		no		no		no		no
	OG0000612	SeMB42_g03651,SeMB42_g04496	SeLEV6574_g00932,SeLEV6574_g00944,SeLEV6574_g00961	SmJEL517_g00419		XP_006682844.1	OAJ39265.1	HpJEL142_g02139	PhCBS80983_g02944	XP_016606618.1,XP_016613161.1,XP_016613162.1	SpCBS45565_g02504,SpCBS45565_g04279	KXS10064.1	10	no		no		no		no		no		no		no		no
	OG0000613	SeMB42_g03515	SeLEV6574_g04277	SmJEL517_g03191	CcCBS67573_g09802,CcCBS67573_g06206	XP_006682970.1	OAJ45398.1	HpJEL142_g01270	PhCBS80983_g00835,PhCBS80983_g04376	XP_016608273.1,XP_016612751.1	SpCBS45565_g03346,SpCBS45565_g03964	KXS12560.1,KXS13809.1	11	yes	no	no		no		no		no		no		no		no
	OG0000614	SeMB42_g03148,SeMB42_g05861	SeLEV6574_g03195,SeLEV6574_g07607	SmJEL517_g00623,SmJEL517_g05044		XP_006683107.1	OAJ43010.1	HpJEL142_g03233,HpJEL142_g03234	PhCBS80983_g01634	XP_016604224.1,XP_016613015.1	SpCBS45565_g00966,SpCBS45565_g05280	KXS22065.1	10	no		no		no		no		no		no		no		no
	OG0000615	SeMB42_g01264,SeMB42_g04632	SeLEV6574_g03051,SeLEV6574_g06302	SmJEL517_g01267	CcCBS67573_g06230,CcCBS67573_g08220,CcCBS67573_g00518		OAJ40866.1		PhCBS80983_g05687	XP_016608826.1,XP_016609347.1	SpCBS45565_g00434,SpCBS45565_g06499	KXS18883.1,KXS18918.1	9	no		no		no		no		no		no		no		no
	OG0000616	SeMB42_g07907	SeLEV6574_g04503	SmJEL517_g01327,SmJEL517_g04997,SmJEL517_g05727	CcCBS67573_g10044,CcCBS67573_g06711,CcCBS67573_g06899,CcCBS67573_g01890,CcCBS67573_g01990,CcCBS67573_g02312,CcCBS67573_g02837,CcCBS67573_g03200,CcCBS67573_g03429					XP_016609803.1		KXS14461.1	6	no		no		no		no		no		no		no		no
	OG0000617				CcCBS67573_g09848,CcCBS67573_g04398,CcCBS67573_g04428,CcCBS67573_g05876,CcCBS67573_g06098,CcCBS67573_g06099,CcCBS67573_g06228,CcCBS67573_g07184,CcCBS67573_g07843,CcCBS67573_g08203,CcCBS67573_g08715,CcCBS67573_g09162,CcCBS67573_g09366							KXS11965.1	2	no		no		no		no		no		no		no		no
	OG0000618			SmJEL517_g04230,SmJEL517_g04279,SmJEL517_g01067,SmJEL517_g04494,SmJEL517_g04694,SmJEL517_g01187	CcCBS67573_g05898							KXS09174.1,KXS09629.1,KXS14109.1,KXS18530.1,KXS18531.1,KXS20376.1,KXS20779.1,KXS22181.1,KXS22184.1	3	no		no		no		no		no		no		no		no
	OG0000619	SeMB42_g00399	SeLEV6574_g02551	SmJEL517_g00817	CcCBS67573_g06144,CcCBS67573_g09744			HpJEL142_g00241	PhCBS80983_g03444	XP_016608470.1,XP_016608471.1,XP_016612219.1	SpCBS45565_g04605,SpCBS45565_g01306	KXS14298.1,KXS16130.1,KXS19102.1	9	no		no		no		no		no		no		no		no
	OG0000620				CcCBS67573_g10010,CcCBS67573_g10235,CcCBS67573_g10294,CcCBS67573_g10295,CcCBS67573_g10418,CcCBS67573_g06397,CcCBS67573_g08248,CcCBS67573_g08249,CcCBS67573_g08455,CcCBS67573_g08456,CcCBS67573_g09392							KXS18788.1,KXS18790.1	2	no		no		no		no		no		no		no		no
	OG0000621	SeMB42_g02448	SeLEV6574_g02663	SmJEL517_g02430,SmJEL517_g02574,SmJEL517_g05414	CcCBS67573_g08779			HpJEL142_g01468		XP_016607818.1	SpCBS45565_g07119	KXS12942.1,KXS13979.1,KXS14770.1,KXS15899.1,KXS18283.1,KXS18728.1,KXS22003.1	8	no		no		no		no		no		no		no		no
	OG0000622									XP_016604666.1,XP_016605311.1,XP_016606077.1,XP_016606080.1,XP_016606081.1,XP_016607423.1,XP_016607519.1,XP_016607744.1,XP_016607858.1,XP_016608638.1,XP_016610897.1,XP_016611259.1	SpCBS45565_g03741	KXS08837.1,KXS09003.1,KXS11138.1	3	no		no		no		no		no		no		no		no
	OG0000623	SeMB42_g05723	SeLEV6574_g02823	SmJEL517_g01063					PhCBS80983_g02226,PhCBS80983_g02942	XP_016605261.1,XP_016605469.1,XP_016611640.1,XP_016612189.1	SpCBS45565_g07779,SpCBS45565_g02945,SpCBS45565_g06105,SpCBS45565_g01571	KXS09285.1,KXS13593.1,KXS13594.1	7	no		no		no		no		no		no		no		no
	OG0000624											KXS09798.1,KXS10782.1,KXS12422.1,KXS12484.1,KXS12651.1,KXS12786.1,KXS12787.1,KXS12788.1,KXS15522.1,KXS15783.1,KXS15883.1,KXS16218.1,KXS16329.1,KXS16335.1,KXS22227.1,KXS22585.1	1	no		no		no		no		no		no		no		no
	OG0000625	SeMB42_g06391	SeLEV6574_g00648	SmJEL517_g00146,SmJEL517_g05798,SmJEL517_g06134					PhCBS80983_g06035,PhCBS80983_g02233	XP_016609504.1,XP_016610680.1	SpCBS45565_g03625,SpCBS45565_g05504	KXS13364.1,KXS18009.1,KXS21468.1,KXS21565.1,KXS22480.1	7	no		no		no		no		no		no		no		no
	OG0000626	SeMB42_g05152	SeLEV6574_g04455	SmJEL517_g03180,SmJEL517_g03363,SmJEL517_g03364,SmJEL517_g04594,SmJEL517_g05334					PhCBS80983_g05712	XP_016611424.1	SpCBS45565_g04495	KXS15896.1,KXS15897.1,KXS20252.1,KXS20346.1,KXS22261.1	7	no		no		no		no		no		no		no		no
	OG0000627	SeMB42_g03101,SeMB42_g04272,SeMB42_g04274,SeMB42_g04276,SeMB42_g06771	SeLEV6574_g00818,SeLEV6574_g00859,SeLEV6574_g01773,SeLEV6574_g03657,SeLEV6574_g04673,SeLEV6574_g06256,SeLEV6574_g07190,SeLEV6574_g08442,SeLEV6574_g08562,SeLEV6574_g08582,SeLEV6574_g08636										2	no		no		yes	no	no		no		no		no		no
	OG0000628	SeMB42_g03206,SeMB42_g03207,SeMB42_g03626,SeMB42_g05213,SeMB42_g05217,SeMB42_g07517	SeLEV6574_g01214,SeLEV6574_g03602,SeLEV6574_g04490,SeLEV6574_g04491,SeLEV6574_g05926,SeLEV6574_g06510,SeLEV6574_g07039,SeLEV6574_g07042,SeLEV6574_g08005,SeLEV6574_g08180										2	no		no		yes	no	no		no		no		no		no
	OG0000629	SeMB42_g03659	SeLEV6574_g00935	SmJEL517_g01585	CcCBS67573_g03018	XP_006674877.1	OAJ36571.1	HpJEL142_g01052	PhCBS80983_g05795,PhCBS80983_g06291	XP_016606570.1,XP_016606768.1	SpCBS45565_g00394,SpCBS45565_g04320	KXS12214.1,KXS20638.1	11	yes	no	no		no		no		no		no		no		no
	OG0000630	SeMB42_g06963	SeLEV6574_g03291	SmJEL517_g00565	CcCBS67573_g02197	XP_006675002.1	OAJ37421.1,OAJ37422.1,OAJ42988.1	HpJEL142_g01097,HpJEL142_g01613	PhCBS80983_g02587	XP_016605638.1,XP_016610814.1	SpCBS45565_g02478,SpCBS45565_g01862		10	no		no		no		no		no		no		no		yes	no
	OG0000631	SeMB42_g04086	SeLEV6574_g04682	SmJEL517_g05258	CcCBS67573_g07649,CcCBS67573_g00643	XP_006675015.1	OAJ36893.1,OAJ36894.1,OAJ36895.1,OAJ36896.1	HpJEL142_g00600	PhCBS80983_g00616	XP_016608963.1	SpCBS45565_g00563	KXS18254.1	11	yes	no	no		no		no		no		no		no		no
	OG0000632	SeMB42_g07276	SeLEV6574_g05894	SmJEL517_g05704	CcCBS67573_g05029,CcCBS67573_g07730,CcCBS67573_g09220	XP_006675091.1	OAJ36846.1,OAJ36847.1,OAJ36848.1	HpJEL142_g03265	PhCBS80983_g02149	XP_016604858.1	SpCBS45565_g02214	KXS21619.1	11	yes	no	no		no		no		no		no		no		no
	OG0000633	SeMB42_g02354	SeLEV6574_g04329	SmJEL517_g02614,SmJEL517_g02613,SmJEL517_g02985	CcCBS67573_g04747,CcCBS67573_g04774,CcCBS67573_g02346	XP_006675124.1	OAJ36758.1	HpJEL142_g00717	PhCBS80983_g00997	XP_016612386.1	SpCBS45565_g02297	KXS11902.1	11	yes	no	no		no		no		no		no		no		no
	OG0000634	SeMB42_g01487	SeLEV6574_g01185	SmJEL517_g00755	CcCBS67573_g02181	XP_006675175.1	OAJ36590.1	HpJEL142_g00251	PhCBS80983_g05563,PhCBS80983_g00453,PhCBS80983_g04943	XP_016606546.1,XP_016612242.1	SpCBS45565_g07868,SpCBS45565_g04583	KXS17948.1	11	yes	no	no		no		no		no		no		no		no
	OG0000635	SeMB42_g05357	SeLEV6574_g07267	SmJEL517_g00463	CcCBS67573_g02010	XP_006675183.1	OAJ36907.1,OAJ36908.1,OAJ36909.1,OAJ36910.1,OAJ36911.1	HpJEL142_g00608	PhCBS80983_g05384	XP_016611220.1	SpCBS45565_g08306	KXS11220.1	11	yes	no	no		no		no		no		no		no		no
	OG0000636	SeMB42_g00183	SeLEV6574_g02602	SmJEL517_g00602,SmJEL517_g01091	CcCBS67573_g05428,CcCBS67573_g05739	XP_006675191.1	OAJ37143.1	HpJEL142_g03173	PhCBS80983_g02870	XP_016608355.1	SpCBS45565_g07113	KXS11611.1,KXS13357.1,KXS21730.1	11	yes	no	no		no		no		no		no		no		no
	OG0000637	SeMB42_g01454,SeMB42_g06125	SeLEV6574_g02789,SeLEV6574_g05133,SeLEV6574_g05474,SeLEV6574_g07524,SeLEV6574_g07753,SeLEV6574_g08479	SmJEL517_g01054		XP_006675389.1	OAJ36587.1	HpJEL142_g01044		XP_016606548.1	SpCBS45565_g07866	KXS09974.1	9	no		no		no		no		no		no		no		no
	OG0000638			SmJEL517_g05008	CcCBS67573_g05657,CcCBS67573_g08631	XP_006675430.1,XP_006676349.1,XP_006683245.1,XP_006683248.1	OAJ36729.1,OAJ36790.1,OAJ36795.1	HpJEL142_g00735	PhCBS80983_g01502	XP_016607992.1	SpCBS45565_g04619	KXS21606.1	9	no		yes	no	no		no		no		no		no		no
	OG0000639	SeMB42_g06284	SeLEV6574_g00970,SeLEV6574_g02767	SmJEL517_g00309	CcCBS67573_g00164,CcCBS67573_g00359	XP_006675489.1	OAJ37084.1		PhCBS80983_g02252,PhCBS80983_g04177	XP_016607328.1,XP_016612669.1	SpCBS45565_g05084	KXS19999.1	10	no		no		no		no		no		no		no		no
	OG0000640	SeMB42_g00861	SeLEV6574_g00142	SmJEL517_g02630	CcCBS67573_g01983,CcCBS67573_g01984,CcCBS67573_g03243,CcCBS67573_g03244	XP_006675649.1	OAJ36468.1,OAJ36469.1	HpJEL142_g00704	PhCBS80983_g02135	XP_016604847.1	SpCBS45565_g02225	KXS20094.1	11	yes	no	no		no		no		no		no		no		no
	OG0000641			SmJEL517_g00495,SmJEL517_g04764	CcCBS67573_g00062	XP_006675687.1,XP_006676539.1	OAJ35922.1,OAJ39378.1	HpJEL142_g04185	PhCBS80983_g01763,PhCBS80983_g05861,PhCBS80983_g05104	XP_016606106.1,XP_016612168.1	SpCBS45565_g02384,SpCBS45565_g06124		8	no		no		no		no		no		no		no		no
	OG0000642	SeMB42_g01222,SeMB42_g01930	SeLEV6574_g01914,SeLEV6574_g06095	SmJEL517_g02163	CcCBS67573_g01442	XP_006675755.1	OAJ36690.1,OAJ36691.1,OAJ36692.1	HpJEL142_g02977	PhCBS80983_g05994	XP_016610268.1	SpCBS45565_g02068	KXS19185.1	11	yes	no	no		no		no		no		no		no		no
	OG0000643	SeMB42_g03788	SeLEV6574_g02088	SmJEL517_g01780	CcCBS67573_g01520,CcCBS67573_g02065,CcCBS67573_g02915	XP_006675800.1	OAJ37213.1	HpJEL142_g03178	PhCBS80983_g03150	XP_016608276.1,XP_016609001.1	SpCBS45565_g00598,SpCBS45565_g03344	KXS16506.1	11	yes	no	no		no		no		no		no		no		no
	OG0000644	SeMB42_g01486	SeLEV6574_g01186	SmJEL517_g00756	CcCBS67573_g05414,CcCBS67573_g01632,CcCBS67573_g08401,CcCBS67573_g03157	XP_006675869.1	OAJ36579.1,OAJ36580.1	HpJEL142_g01050	PhCBS80983_g05278	XP_016607565.1	SpCBS45565_g04505	KXS17957.1	11	yes	no	no		no		no		no		no		no		no
	OG0000645	SeMB42_g04949	SeLEV6574_g05614	SmJEL517_g01769	CcCBS67573_g06412,CcCBS67573_g01776	XP_006675938.1	OAJ35944.1	HpJEL142_g00159,HpJEL142_g00160	PhCBS80983_g00164	XP_016607377.1,XP_016608288.1	SpCBS45565_g03332,SpCBS45565_g05718	KXS09639.1	11	yes	no	no		no		no		no		no		no		no
	OG0000646	SeMB42_g02213	SeLEV6574_g03170	SmJEL517_g02052	CcCBS67573_g04316	XP_006675983.1	OAJ36176.1,OAJ36177.1,OAJ36178.1,OAJ36179.1	HpJEL142_g01079,HpJEL142_g01080	PhCBS80983_g00651	XP_016608873.1	SpCBS45565_g00479	KXS11927.1	11	yes	no	no		no		no		no		no		no		no
	OG0000647	SeMB42_g02528	SeLEV6574_g02774,SeLEV6574_g04465	SmJEL517_g03872		XP_006676062.1,XP_006676359.1,XP_006683249.1	OAJ36728.1,OAJ36791.1,OAJ36796.1	HpJEL142_g00736		XP_016607987.1	SpCBS45565_g04623	KXS09826.1,KXS13453.1	9	no		no		no		no		no		no		no		no
	OG0000648			SmJEL517_g02448,SmJEL517_g02449,SmJEL517_g04671	CcCBS67573_g10056,CcCBS67573_g01560,CcCBS67573_g02165,CcCBS67573_g09157	XP_006676155.1,XP_006676939.1	OAJ37450.1,OAJ39543.1		PhCBS80983_g02745	XP_016604507.1	SpCBS45565_g07176	KXS14963.1	8	no		no		no		no		no		no		no		no
	OG0000649	SeMB42_g03167	SeLEV6574_g04106		CcCBS67573_g00740	XP_006676169.1	OAJ37520.1,OAJ38671.1		PhCBS80983_g00100,PhCBS80983_g05124	XP_016609199.1,XP_016609866.1	SpCBS45565_g00290,SpCBS45565_g00389,SpCBS45565_g02696	KXS14569.1,KXS21120.1	9	no		no		no		no		no		no		no		no
	OG0000650	SeMB42_g04600,SeMB42_g04602	SeLEV6574_g03655	SmJEL517_g04134	CcCBS67573_g02481	XP_006676220.1,XP_006682183.1	OAJ35884.1,OAJ35885.1,OAJ35886.1,OAJ44740.1,OAJ44741.1			XP_016604003.1	SpCBS45565_g03219	KXS20408.1	9	no		no		no		no		no		no		no		no
	OG0000651	SeMB42_g04826	SeLEV6574_g03574	SmJEL517_g05581	CcCBS67573_g00754	XP_006676282.1	OAJ36240.1,OAJ36241.1,OAJ36242.1	HpJEL142_g01961	PhCBS80983_g01805	XP_016605147.1,XP_016605148.1	SpCBS45565_g06377	KXS11229.1,KXS13641.1	11	yes	no	no		no		no		no		no		no		no
	OG0000652	SeMB42_g01427,SeMB42_g04490	SeLEV6574_g00534,SeLEV6574_g01961	SmJEL517_g01527,SmJEL517_g05866	CcCBS67573_g07631,CcCBS67573_g03016	XP_006676310.1			PhCBS80983_g05243	XP_016607960.1,XP_016611738.1	SpCBS45565_g03050	KXS14878.1,KXS21801.1	9	no		no		no		no		no		no		no		no
	OG0000653	SeMB42_g03224,SeMB42_g05045	SeLEV6574_g02037,SeLEV6574_g05515	SmJEL517_g03366,SmJEL517_g04552	CcCBS67573_g04266	XP_006676358.1,XP_006680330.1	OAJ36782.1,OAJ42400.1		PhCBS80983_g05514	XP_016607296.1	SpCBS45565_g05050	KXS19704.1	10	no		no		no		no		no		no		no		no
	OG0000654	SeMB42_g01575	SeLEV6574_g01460	SmJEL517_g03811	CcCBS67573_g03798,CcCBS67573_g10099,CcCBS67573_g10463,CcCBS67573_g03557	XP_006676392.1	OAJ37103.1	HpJEL142_g02650	PhCBS80983_g03742	XP_016605941.1	SpCBS45565_g01062	KXS18094.1	11	yes	no	no		no		no		no		no		no		no
	OG0000655	SeMB42_g06817	SeLEV6574_g04032	SmJEL517_g04009	CcCBS67573_g00444	XP_006676543.1,XP_006677156.1,XP_006683307.1	OAJ40005.1,OAJ40168.1,OAJ43552.1	HpJEL142_g04437	PhCBS80983_g03237	XP_016612033.1	SpCBS45565_g03528	KXS12935.1	11	yes	no	no		no		no		no		no		no		no
	OG0000656	SeMB42_g00567,SeMB42_g05211	SeLEV6574_g01151,SeLEV6574_g07942	SmJEL517_g04989,SmJEL517_g05884	CcCBS67573_g00688,CcCBS67573_g00574	XP_006676607.1			PhCBS80983_g03598,PhCBS80983_g04607	XP_016605451.1,XP_016607257.1	SpCBS45565_g02961,SpCBS45565_g04132		8	no		no		no		no		no		no		no		no
	OG0000657	SeMB42_g00145	SeLEV6574_g01094	SmJEL517_g01456	CcCBS67573_g08892	XP_006676635.1	OAJ39799.1,OAJ39800.1,OAJ39801.1,OAJ39802.1	HpJEL142_g03933	PhCBS80983_g05133	XP_016606488.1	SpCBS45565_g04360	KXS10760.1,KXS17315.1	11	yes	no	no		no		no		no		no		no		no
	OG0000658				CcCBS67573_g10379,CcCBS67573_g08562	XP_006676651.1,XP_006677276.1,XP_006678508.1,XP_006679306.1,XP_006679889.1,XP_006681920.1,XP_006682036.1,XP_006682187.1	OAJ37846.1,OAJ39750.1,OAJ41900.1,OAJ44719.1						3	no		no		no		no		no		no		no		no
	OG0000659	SeMB42_g01948,SeMB42_g07927	SeLEV6574_g03678	SmJEL517_g01822	CcCBS67573_g03376	XP_006676704.1	OAJ39474.1,OAJ39475.1	HpJEL142_g04156	PhCBS80983_g02476	XP_016606066.1,XP_016606067.1	SpCBS45565_g08021	KXS13920.1	11	yes	no	no		no		no		no		no		no		no
	OG0000660	SeMB42_g06489	SeLEV6574_g03409	SmJEL517_g01727	CcCBS67573_g00980,CcCBS67573_g00392	XP_006676744.1	OAJ39661.1	HpJEL142_g00636	PhCBS80983_g04726	XP_016606100.1,XP_016611596.1	SpCBS45565_g02379,SpCBS45565_g01615	KXS10733.1,KXS22036.1	11	yes	no	no		no		no		no		no		no		no
	OG0000661	SeMB42_g07024	SeLEV6574_g04343	SmJEL517_g05140	CcCBS67573_g10469,CcCBS67573_g10473,CcCBS67573_g08349,CcCBS67573_g08929	XP_006676882.1	OAJ39941.1,OAJ39942.1	HpJEL142_g00063		XP_016610549.1,XP_016610550.1	SpCBS45565_g00802	KXS11593.1	10	no		no		no		no		no		no		no		no
	OG0000662	SeMB42_g05907	SeLEV6574_g03943	SmJEL517_g03801,SmJEL517_g01461	CcCBS67573_g04700,CcCBS67573_g07069	XP_006676897.1	OAJ39839.1	HpJEL142_g01562	PhCBS80983_g00442	XP_016608171.1,XP_016608724.1	SpCBS45565_g03124,SpCBS45565_g06039	KXS19973.1	11	yes	no	no		no		no		no		no		no		no
	OG0000663	SeMB42_g02981,SeMB42_g02983,SeMB42_g05042,SeMB42_g06453,SeMB42_g07917	SeLEV6574_g01708,SeLEV6574_g02040,SeLEV6574_g05012,SeLEV6574_g06889			XP_006676914.1	OAJ39722.1	HpJEL142_g04412		XP_016606379.1		KXS11534.1,KXS18976.1	7	no		no		no		no		no		no		no		no
	OG0000664	SeMB42_g00286	SeLEV6574_g00409	SmJEL517_g00866,SmJEL517_g06148	CcCBS67573_g06357,CcCBS67573_g02260,CcCBS67573_g08896	XP_006677010.1	OAJ39911.1	HpJEL142_g04101	PhCBS80983_g02894	XP_016610239.1	SpCBS45565_g02044	KXS12480.1,KXS15507.1	11	yes	no	no		no		no		no		no		no		no
	OG0000665	SeMB42_g03129,SeMB42_g07301	SeLEV6574_g03144,SeLEV6574_g04168,SeLEV6574_g04169,SeLEV6574_g06025	SmJEL517_g05667	CcCBS67573_g00762	XP_006677073.1	OAJ39525.1	HpJEL142_g02863	PhCBS80983_g00950	XP_016604046.1	SpCBS45565_g03258	KXS10056.1	11	yes	no	no		no		no		no		no		no		no
	OG0000666	SeMB42_g02736	SeLEV6574_g05252	SmJEL517_g04741,SmJEL517_g04872	CcCBS67573_g09988,CcCBS67573_g10093,CcCBS67573_g09360	XP_006677168.1,XP_006679781.1	OAJ42864.1	HpJEL142_g02940,HpJEL142_g03944	PhCBS80983_g01818		SpCBS45565_g06187	KXS18289.1	10	no		no		no		no		no		no		no		no
	OG0000667	SeMB42_g04419	SeLEV6574_g07361	SmJEL517_g02937	CcCBS67573_g06778,CcCBS67573_g09011	XP_006677175.1	OAJ40186.1,OAJ40187.1	HpJEL142_g00977,HpJEL142_g00978	PhCBS80983_g02751	XP_016610797.1,XP_016610798.1	SpCBS45565_g02461	KXS18669.1	11	yes	no	no		no		no		no		no		no		no
	OG0000668	SeMB42_g01770	SeLEV6574_g02203	SmJEL517_g05020	CcCBS67573_g06067	XP_006677188.1	OAJ40728.1,OAJ40729.1,OAJ40730.1,OAJ40731.1,OAJ40732.1	HpJEL142_g03714	PhCBS80983_g00849	XP_016608418.1	SpCBS45565_g01355	KXS22088.1	11	yes	no	no		no		no		no		no		no		no
	OG0000669		SeLEV6574_g00121	SmJEL517_g04467	CcCBS67573_g04223	XP_006677226.1,XP_006678712.1,XP_006680827.1,XP_006681799.1	OAJ40088.1,OAJ42037.1,OAJ42038.1,OAJ42039.1,OAJ43378.1,OAJ43379.1			XP_016605599.1	SpCBS45565_g08017		7	no		no		no		no		no		no		no		no
	OG0000670	SeMB42_g06151,SeMB42_g06154,SeMB42_g06157	SeLEV6574_g06858	SmJEL517_g04372	CcCBS67573_g02583,CcCBS67573_g03301	XP_006677313.1	OAJ40499.1	HpJEL142_g02714	PhCBS80983_g05216	XP_016610176.1	SpCBS45565_g01989	KXS09635.1	11	yes	no	no		no		no		no		no		no		no
	OG0000671	SeMB42_g05572	SeLEV6574_g00169	SmJEL517_g03077	CcCBS67573_g06309,CcCBS67573_g08184	XP_006677470.1	OAJ40311.1	HpJEL142_g04439	PhCBS80983_g00241,PhCBS80983_g00395	XP_016605357.1,XP_016612164.1	SpCBS45565_g06128	KXS22292.1	11	yes	no	no		no		no		no		no		no		no
	OG0000672	SeMB42_g01444	SeLEV6574_g02801		CcCBS67573_g07335,CcCBS67573_g02622	XP_006677485.1	OAJ40567.1		PhCBS80983_g03023	XP_016604892.1,XP_016613037.1,XP_016613038.1	SpCBS45565_g02618,SpCBS45565_g04439,SpCBS45565_g05301	KXS10118.1,KXS20753.1	9	no		no		no		no		no		no		no		no
	OG0000673	SeMB42_g05674	SeLEV6574_g05882	SmJEL517_g03419	CcCBS67573_g01545,CcCBS67573_g00481	XP_006677546.1,XP_006677934.1	OAJ38030.1,OAJ40418.1	HpJEL142_g04068	PhCBS80983_g02439	XP_016612522.1	SpCBS45565_g07525	KXS12401.1,KXS15027.1	11	yes	no	no		no		no		no		no		no		no
	OG0000674	SeMB42_g00635	SeLEV6574_g05450	SmJEL517_g03508,SmJEL517_g03507	CcCBS67573_g00766,CcCBS67573_g04196	XP_006677615.1	OAJ40183.1	HpJEL142_g01670	PhCBS80983_g06299	XP_016609120.1	SpCBS45565_g00709	KXS09568.1,KXS20534.1	11	yes	no	no		no		no		no		no		no		no
	OG0000675	SeMB42_g03303	SeLEV6574_g01566	SmJEL517_g06031	CcCBS67573_g03827,CcCBS67573_g03828,CcCBS67573_g07826,CcCBS67573_g07827	XP_006677733.1,XP_006679108.1	OAJ41130.1	HpJEL142_g03215	PhCBS80983_g05198	XP_016611353.1	SpCBS45565_g08292	KXS16295.1	11	yes	no	no		no		no		no		no		no		no
	OG0000676	SeMB42_g05210	SeLEV6574_g07943	SmJEL517_g04990	CcCBS67573_g09026,CcCBS67573_g09213	XP_006677789.1	OAJ38043.1	HpJEL142_g03523	PhCBS80983_g00302,PhCBS80983_g02806	XP_016608793.1,XP_016609848.1	SpCBS45565_g00275	KXS10805.1	11	yes	no	no		no		no		no		no		no		no
	OG0000677	SeMB42_g00594	SeLEV6574_g01259	SmJEL517_g01223	CcCBS67573_g09752	XP_006677866.1,XP_006678100.1	OAJ38421.1,OAJ38422.1,OAJ38436.1,OAJ38437.1	HpJEL142_g01304	PhCBS80983_g02756	XP_016605491.1	SpCBS45565_g02925	KXS17898.1	11	yes	no	no		no		no		no		no		no		no
	OG0000678	SeMB42_g07640	SeLEV6574_g07424	SmJEL517_g05231,SmJEL517_g01604	CcCBS67573_g04733	XP_006677920.1	OAJ38120.1,OAJ38121.1		PhCBS80983_g03705	XP_016604437.1	SpCBS45565_g05800	KXS08881.1,KXS09117.1,KXS15460.1,KXS22276.1	10	no		no		no		no		no		no		no		no
	OG0000679	SeMB42_g05115	SeLEV6574_g01278	SmJEL517_g01233,SmJEL517_g01234	CcCBS67573_g07393,CcCBS67573_g09440	XP_006677998.1	OAJ38439.1,OAJ38440.1	HpJEL142_g01313	PhCBS80983_g00113	XP_016609092.1	SpCBS45565_g00682	KXS12132.1	11	yes	no	no		no		no		no		no		no		no
	OG0000680	SeMB42_g06143	SeLEV6574_g02074,SeLEV6574_g02099	SmJEL517_g01757	CcCBS67573_g01490,CcCBS67573_g07303	XP_006678029.1	OAJ38025.1	HpJEL142_g03001	PhCBS80983_g04942	XP_016611456.1,XP_016612233.1	SpCBS45565_g04592,SpCBS45565_g06930	KXS15387.1	11	yes	no	no		no		no		no		no		no		no
	OG0000681	SeMB42_g00254,SeMB42_g05504	SeLEV6574_g01796,SeLEV6574_g06716	SmJEL517_g03206,SmJEL517_g00793		XP_006678096.1	OAJ38474.1	HpJEL142_g02505	PhCBS80983_g04898	XP_016608955.1	SpCBS45565_g00555	KXS09010.1,KXS13278.1,KXS16472.1	10	no		no		no		no		no		no		no		no
	OG0000682	SeMB42_g04200	SeLEV6574_g03927	SmJEL517_g00206	CcCBS67573_g04026	XP_006678372.1	OAJ41885.1,OAJ41886.1,OAJ41887.1,OAJ41888.1,OAJ41889.1	HpJEL142_g02874	PhCBS80983_g03957	XP_016610738.1	SpCBS45565_g08200	KXS18559.1	11	yes	no	no		no		no		no		no		no		no
	OG0000683	SeMB42_g07772,SeMB42_g07972	SeLEV6574_g07664,SeLEV6574_g07665,SeLEV6574_g07889,SeLEV6574_g08334	SmJEL517_g03025	CcCBS67573_g05407	XP_006678527.1	OAJ42019.1	HpJEL142_g00687	PhCBS80983_g04477	XP_016610095.1	SpCBS45565_g03308	KXS11237.1	11	yes	no	no		no		no		no		no		no		no
	OG0000684	SeMB42_g04394	SeLEV6574_g01056		CcCBS67573_g05514,CcCBS67573_g06354	XP_006678555.1	OAJ41616.1	HpJEL142_g04316,HpJEL142_g03630	PhCBS80983_g04156,PhCBS80983_g01295	XP_016606491.1,XP_016610196.1	SpCBS45565_g02006,SpCBS45565_g04357	KXS17370.1	10	no		no		no		no		no		no		no		no
	OG0000685	SeMB42_g03370,SeMB42_g03372,SeMB42_g03374,SeMB42_g03376	SeLEV6574_g07928	SmJEL517_g04678	CcCBS67573_g02413	XP_006678632.1	OAJ41534.1	HpJEL142_g01008	PhCBS80983_g05605	XP_016609137.1,XP_016609138.1	SpCBS45565_g00725	KXS21207.1	11	yes	no	no		no		no		no		no		no		no
	OG0000686	SeMB42_g03418	SeLEV6574_g04160	SmJEL517_g04903	CcCBS67573_g00415	XP_006678639.1,XP_006678640.1,XP_006678747.1	OAJ41596.1,OAJ41597.1,OAJ41632.1,OAJ41633.1		PhCBS80983_g02061	XP_016607053.1	SpCBS45565_g02811		9	no		no		no		no		no		no		no		no
	OG0000687	SeMB42_g00395,SeMB42_g07295	SeLEV6574_g02549	SmJEL517_g00848,SmJEL517_g00849		XP_006678655.1	OAJ41671.1	HpJEL142_g01742	PhCBS80983_g02201	XP_016604132.1	SpCBS45565_g07327	KXS09559.1,KXS10446.1,KXS10468.1,KXS10469.1	10	no		no		no		no		no		no		no		no
	OG0000688			SmJEL517_g01372	CcCBS67573_g06139,CcCBS67573_g00642	XP_006678820.1	OAJ40878.1,OAJ40879.1,OAJ40880.1,OAJ40881.1,OAJ40882.1		PhCBS80983_g00294	XP_016611129.1,XP_016611143.1	SpCBS45565_g08456	KXS18820.1	8	no		no		no		no		no		no		no		no
	OG0000689	SeMB42_g05488,SeMB42_g07746	SeLEV6574_g05008,SeLEV6574_g08065	SmJEL517_g00020,SmJEL517_g06176	CcCBS67573_g08606,CcCBS67573_g03428	XP_006678900.1	OAJ41245.1	HpJEL142_g02564		XP_016607591.1	SpCBS45565_g05141	KXS17810.1,KXS19768.1	10	no		no		no		no		no		no		no		no
	OG0000690		SeLEV6574_g02216	SmJEL517_g02350	CcCBS67573_g03350	XP_006678913.1,XP_006680586.1	OAJ42100.1	HpJEL142_g01710,HpJEL142_g03531	PhCBS80983_g00636,PhCBS80983_g04999	XP_016607302.1,XP_016609935.1	SpCBS45565_g05056,SpCBS45565_g06814	KXS21869.1	10	no		no		no		no		no		no		no		no
	OG0000691	SeMB42_g01424,SeMB42_g01425	SeLEV6574_g00536	SmJEL517_g05194	CcCBS67573_g06985	XP_006678952.1	OAJ41290.1,OAJ41291.1,OAJ41292.1,OAJ41293.1,OAJ41294.1	HpJEL142_g00701	PhCBS80983_g02960	XP_016607641.1	SpCBS45565_g04823		10	no		no		no		no		no		no		no		yes	no
	OG0000692	SeMB42_g02574	SeLEV6574_g00627	SmJEL517_g01335	CcCBS67573_g10467	XP_006679138.1	OAJ41238.1	HpJEL142_g00968	PhCBS80983_g06410,PhCBS80983_g00633	XP_016605327.1,XP_016607284.1	SpCBS45565_g04761	KXS14458.1,KXS17196.1,KXS18716.1	11	yes	no	no		no		no		no		no		no		no
	OG0000693	SeMB42_g03062	SeLEV6574_g00869	SmJEL517_g03313	CcCBS67573_g05786	XP_006679152.1	OAJ41428.1,OAJ41429.1,OAJ41430.1,OAJ41431.1	HpJEL142_g02543	PhCBS80983_g00632	XP_016612778.1,XP_016612779.1	SpCBS45565_g06609	KXS22111.1	11	yes	no	no		no		no		no		no		no		no
	OG0000694	SeMB42_g05601	SeLEV6574_g00413	SmJEL517_g01885	CcCBS67573_g02097	XP_006679368.1	OAJ38910.1	HpJEL142_g04336	PhCBS80983_g01089	XP_016606359.1,XP_016612194.1	SpCBS45565_g01405,SpCBS45565_g06101	KXS11504.1,KXS20893.1	11	yes	no	no		no		no		no		no		no		no
	OG0000695	SeMB42_g07714	SeLEV6574_g06800	SmJEL517_g04315	CcCBS67573_g06489	XP_006679378.1,XP_006679421.1	OAJ38692.1,OAJ38693.1,OAJ38698.1		PhCBS80983_g03163	XP_016609594.1,XP_016612105.1	SpCBS45565_g00035,SpCBS45565_g03461	KXS17253.1	10	no		no		no		no		no		no		no		no
	OG0000696	SeMB42_g02542	SeLEV6574_g02777,SeLEV6574_g02778	SmJEL517_g03867	CcCBS67573_g08367	XP_006679703.1,XP_006679704.1	OAJ38678.1,OAJ38679.1	HpJEL142_g01688	PhCBS80983_g01135	XP_016604965.1	SpCBS45565_g04167	KXS20672.1,KXS20673.1	11	yes	no	no		no		no		no		no		no		no
	OG0000697	SeMB42_g01330	SeLEV6574_g01611	SmJEL517_g06034	CcCBS67573_g02963	XP_006679970.1	OAJ42591.1	HpJEL142_g00453	PhCBS80983_g04249	XP_016608021.1,XP_016608022.1	SpCBS45565_g07586	KXS12030.1,KXS17232.1	11	yes	no	no		no		no		no		no		no		no
	OG0000698	SeMB42_g04253	SeLEV6574_g06693	SmJEL517_g00383	CcCBS67573_g00523	XP_006680163.1,XP_006682541.1	OAJ42838.1,OAJ44893.1	HpJEL142_g02595	PhCBS80983_g06136	XP_016606730.1,XP_016610305.1	SpCBS45565_g00360,SpCBS45565_g02102	KXS17419.1	11	yes	no	no		no		no		no		no		no		no
	OG0000699	SeMB42_g07324	SeLEV6574_g05754	SmJEL517_g04756	CcCBS67573_g08620,CcCBS67573_g02990	XP_006680192.1,XP_006680193.1	OAJ36744.1,OAJ42692.1	HpJEL142_g00723	PhCBS80983_g04139,PhCBS80983_g04144	XP_016606857.1	SpCBS45565_g01777	KXS20679.1	11	yes	no	no		no		no		no		no		no		no
	OG0000700	SeMB42_g01542	SeLEV6574_g04407	SmJEL517_g03924	CcCBS67573_g05798,CcCBS67573_g08005,CcCBS67573_g08102,CcCBS67573_g00478	XP_006680205.1	OAJ42613.1,OAJ42614.1,OAJ42615.1	HpJEL142_g00462	PhCBS80983_g03683	XP_016604112.1	SpCBS45565_g07343		10	no		no		no		no		no		no		no		yes	no
	OG0000701	SeMB42_g01813	SeLEV6574_g01513	SmJEL517_g01892	CcCBS67573_g05449	XP_006680276.1	OAJ42158.1,OAJ42159.1,OAJ42160.1	HpJEL142_g00793	PhCBS80983_g01314	XP_016610030.1,XP_016612729.1	SpCBS45565_g03943,SpCBS45565_g06194	KXS11636.1	11	yes	no	no		no		no		no		no		no		no
	OG0000702	SeMB42_g02560,SeMB42_g02561	SeLEV6574_g01580	SmJEL517_g03690	CcCBS67573_g01968	XP_006680527.1	OAJ42473.1,OAJ42474.1	HpJEL142_g03304	PhCBS80983_g01330	XP_016605099.1	SpCBS45565_g06360	KXS10785.1,KXS10786.1,KXS10787.1	11	yes	no	no		no		no		no		no		no		no
	OG0000703	SeMB42_g07769		SmJEL517_g00238	CcCBS67573_g05445,CcCBS67573_g03600	XP_006680563.1,XP_006680564.1	OAJ42260.1	HpJEL142_g03275,HpJEL142_g03274	PhCBS80983_g04684	XP_016606670.1,XP_016609351.1	SpCBS45565_g06503,SpCBS45565_g07001	KXS20861.1	10	no		no		no		no		no		no		no		no
	OG0000704				CcCBS67573_g09368,CcCBS67573_g09634	XP_006680626.1	OAJ43400.1	HpJEL142_g04785	PhCBS80983_g00810	XP_016605852.1,XP_016610692.1	SpCBS45565_g01147,SpCBS45565_g01148,SpCBS45565_g07471	KXS09920.1,KXS13296.1,KXS14512.1,KXS18286.1	8	no		no		no		no		no		no		no		no
	OG0000705	SeMB42_g07590	SeLEV6574_g02378	SmJEL517_g03026	CcCBS67573_g01652,CcCBS67573_g00245,CcCBS67573_g01684,CcCBS67573_g03588	XP_006680687.1,XP_006680778.1	OAJ43497.1,OAJ43498.1,OAJ43499.1	HpJEL142_g01087		XP_016605030.1	SpCBS45565_g05929		9	no		no		no		no		no		no		no		no
	OG0000706	SeMB42_g01033	SeLEV6574_g00497	SmJEL517_g05792	CcCBS67573_g03949,CcCBS67573_g03332	XP_006680701.1	OAJ43582.1	HpJEL142_g02308	PhCBS80983_g03539	XP_016604676.1,XP_016609715.1,XP_016609716.1	SpCBS45565_g00147,SpCBS45565_g08136	KXS16225.1	11	yes	no	no		no		no		no		no		no		no
	OG0000707	SeMB42_g04337	SeLEV6574_g01355,SeLEV6574_g01356	SmJEL517_g01556,SmJEL517_g01558	CcCBS67573_g06342,CcCBS67573_g00425	XP_006680742.1,XP_006681745.1	OAJ43182.1,OAJ43775.1	HpJEL142_g02286		XP_016606372.1	SpCBS45565_g01392	KXS13046.1	10	no		no		no		no		no		no		no		no
	OG0000708	SeMB42_g06742	SeLEV6574_g02360,SeLEV6574_g04274,SeLEV6574_g04275,SeLEV6574_g07560,SeLEV6574_g07561	SmJEL517_g03037	CcCBS67573_g00254	XP_006680779.1	OAJ43529.1	HpJEL142_g03973	PhCBS80983_g03167	XP_016612536.1	SpCBS45565_g07510	KXS10076.1	11	yes	no	no		no		no		no		no		no		no
	OG0000709	SeMB42_g01106	SeLEV6574_g01896	SmJEL517_g04822	CcCBS67573_g01501,CcCBS67573_g07112,CcCBS67573_g00543,CcCBS67573_g00544	XP_006680812.1	OAJ43593.1,OAJ43594.1	HpJEL142_g02315	PhCBS80983_g01866,PhCBS80983_g02366	XP_016611880.1	SpCBS45565_g05223		10	no		no		no		no		no		no		no		yes	no
	OG0000710	SeMB42_g05000	SeLEV6574_g05586	SmJEL517_g04800,SmJEL517_g06037	CcCBS67573_g10189,CcCBS67573_g10208	XP_006680994.1	OAJ44256.1	HpJEL142_g01746		XP_016607847.1	SpCBS45565_g07145	KXS13561.1,KXS14604.1,KXS14736.1,KXS17116.1	10	no		no		no		no		no		no		no		no
	OG0000711	SeMB42_g02821	SeLEV6574_g00851	SmJEL517_g03774	CcCBS67573_g00719,CcCBS67573_g04053,CcCBS67573_g05298,CcCBS67573_g08507	XP_006681020.1	OAJ44422.1	HpJEL142_g03999	PhCBS80983_g03475	XP_016605396.1	SpCBS45565_g04693	KXS13084.1,KXS20991.1	11	yes	no	no		no		no		no		no		no		no
	OG0000712	SeMB42_g02434,SeMB42_g04270	SeLEV6574_g05744,SeLEV6574_g06254	SmJEL517_g02443,SmJEL517_g04814	CcCBS67573_g01167	XP_006681088.1	OAJ32766.1,OAJ32767.1	HpJEL142_g03335	PhCBS80983_g01117	XP_016612413.1	SpCBS45565_g02271	KXS18157.1	11	yes	no	no		no		no		no		no		no		no
	OG0000713	SeMB42_g06013	SeLEV6574_g01779	SmJEL517_g03748	CcCBS67573_g05296,CcCBS67573_g05461	XP_006681126.1	OAJ44451.1	HpJEL142_g03338	PhCBS80983_g05805	XP_016604727.1,XP_016609529.1,XP_016609530.1	SpCBS45565_g03648,SpCBS45565_g05614	KXS12258.1	11	yes	no	no		no		no		no		no		no		no
	OG0000714	SeMB42_g04705	SeLEV6574_g01411	SmJEL517_g03752	CcCBS67573_g04484,CcCBS67573_g01335	XP_006681223.1	OAJ44470.1	HpJEL142_g04705	PhCBS80983_g01378	XP_016608425.1,XP_016608426.1	SpCBS45565_g01347,SpCBS45565_g01348	KXS12241.1,KXS17757.1	11	yes	no	no		no		no		no		no		no		no
	OG0000715	SeMB42_g07288		SmJEL517_g03709	CcCBS67573_g01075	XP_006681257.1	OAJ44263.1,OAJ44264.1,OAJ44265.1,OAJ44266.1,OAJ44267.1,OAJ44268.1	HpJEL142_g01749	PhCBS80983_g01267	XP_016610382.1	SpCBS45565_g00951	KXS20787.1	10	no		no		no		no		no		no		no		no
	OG0000716	SeMB42_g04919,SeMB42_g06967,SeMB42_g06968,SeMB42_g07385,SeMB42_g07386,SeMB42_g07748	SeLEV6574_g06952,SeLEV6574_g08022,SeLEV6574_g08023	SmJEL517_g04497,SmJEL517_g04498		XP_006681259.1	OAJ44305.1	HpJEL142_g01751				KXS09209.1	7	no		no		no		no		no		no		no		no
	OG0000717	SeMB42_g04596	SeLEV6574_g03651	SmJEL517_g00229	CcCBS67573_g06956	XP_006681487.1	OAJ43941.1,OAJ43942.1,OAJ43943.1			XP_016605304.1,XP_016606130.1,XP_016611392.1,XP_016611393.1	SpCBS45565_g06740	KXS21807.1	9	no		no		no		no		no		no		no		no
	OG0000718	SeMB42_g00750		SmJEL517_g04946	CcCBS67573_g09816,CcCBS67573_g05190,CcCBS67573_g09242	XP_006681586.1	OAJ43310.1	HpJEL142_g03662	PhCBS80983_g05214,PhCBS80983_g03035	XP_016612981.1	SpCBS45565_g05252	KXS10780.1,KXS15262.1,KXS21216.1	10	no		no		no		no		no		no		no		no
	OG0000719	SeMB42_g05645,SeMB42_g05763	SeLEV6574_g03017,SeLEV6574_g03203,SeLEV6574_g03213,SeLEV6574_g03484,SeLEV6574_g03809	SmJEL517_g02256		XP_006681730.1	OAJ43118.1	HpJEL142_g02776		XP_016607394.1,XP_016607395.1	SpCBS45565_g05703	KXS10433.1	9	no		no		no		no		no		no		no		no
	OG0000720	SeMB42_g05764		SmJEL517_g02861,SmJEL517_g00731,SmJEL517_g04454	CcCBS67573_g05167	XP_006681821.1	OAJ43232.1,OAJ43233.1	HpJEL142_g02159	PhCBS80983_g03959	XP_016604478.1,XP_016611807.1	SpCBS45565_g02989,SpCBS45565_g06703	KXS12657.1	10	no		no		no		no		no		no		no		no
	OG0000721	SeMB42_g02297	SeLEV6574_g04922	SmJEL517_g01035	CcCBS67573_g05797	XP_006681889.1,XP_006681984.1	OAJ37884.1,OAJ37885.1	HpJEL142_g03938,HpJEL142_g03939	PhCBS80983_g01303	XP_016603978.1	SpCBS45565_g01179	KXS15279.1,KXS18237.1	11	yes	no	no		no		no		no		no		no		no
	OG0000722	SeMB42_g01732	SeLEV6574_g01672	SmJEL517_g03306,SmJEL517_g05909	CcCBS67573_g01126,CcCBS67573_g05804,CcCBS67573_g06595	XP_006681900.1	OAJ37937.1	HpJEL142_g03841,HpJEL142_g04091		XP_016606419.1	SpCBS45565_g05998	KXS16188.1	10	no		no		no		no		no		no		no		no
	OG0000723	SeMB42_g05912	SeLEV6574_g05444	SmJEL517_g00611	CcCBS67573_g08682,CcCBS67573_g09423	XP_006682127.1	OAJ44694.1,OAJ44695.1,OAJ44696.1,OAJ44697.1	HpJEL142_g04303	PhCBS80983_g05048	XP_016611725.1	SpCBS45565_g03061	KXS21992.1	11	yes	no	no		no		no		no		no		no		no
	OG0000724	SeMB42_g00237,SeMB42_g02455	SeLEV6574_g01823,SeLEV6574_g04844	SmJEL517_g00639	CcCBS67573_g05878,CcCBS67573_g03164	XP_006682128.1,XP_006682287.1	OAJ44648.1	HpJEL142_g00257	PhCBS80983_g02856	XP_016611387.1	SpCBS45565_g06737	KXS13589.1	11	yes	no	no		no		no		no		no		no		no
	OG0000725	SeMB42_g06784,SeMB42_g06786,SeMB42_g06788	SeLEV6574_g07050	SmJEL517_g06047	CcCBS67573_g06229,CcCBS67573_g09496,CcCBS67573_g09680	XP_006682434.1	OAJ44994.1		PhCBS80983_g01999	XP_016610539.1	SpCBS45565_g00812	KXS14941.1	10	no		no		no		no		no		no		no		no
	OG0000726	SeMB42_g00931	SeLEV6574_g05664	SmJEL517_g05966	CcCBS67573_g08509	XP_006682571.1	OAJ45227.1,OAJ45228.1,OAJ45229.1,OAJ45230.1	HpJEL142_g00139	PhCBS80983_g01451	XP_016612833.1	SpCBS45565_g06264	KXS18115.1	11	yes	no	no		no		no		no		no		no		no
	OG0000727	SeMB42_g04746	SeLEV6574_g05208	SmJEL517_g03362	CcCBS67573_g02388	XP_006682574.1,XP_006682665.1	OAJ45322.1	HpJEL142_g00920	PhCBS80983_g04351,PhCBS80983_g04350	XP_016604982.1,XP_016604983.1	SpCBS45565_g04183	KXS15929.1,KXS15930.1	11	yes	no	no		no		no		no		no		no		no
	OG0000728	SeMB42_g02948	SeLEV6574_g06784	SmJEL517_g05627	CcCBS67573_g02858	XP_006682601.1	OAJ45265.1,OAJ45266.1	HpJEL142_g03683	PhCBS80983_g04430,PhCBS80983_g04641		SpCBS45565_g08270	KXS09423.1,KXS16000.1,KXS17303.1,KXS21183.1	10	no		no		no		no		no		no		no		no
	OG0000729	SeMB42_g04610	SeLEV6574_g03230,SeLEV6574_g03241	SmJEL517_g02724,SmJEL517_g03141,SmJEL517_g05200	CcCBS67573_g09803	XP_006682660.1	OAJ45200.1	HpJEL142_g02788	PhCBS80983_g05767,PhCBS80983_g01826	XP_016607639.1	SpCBS45565_g04825	KXS09768.1	11	yes	no	no		no		no		no		no		no		no
	OG0000730	SeMB42_g01684	SeLEV6574_g03752	SmJEL517_g04954,SmJEL517_g04955	CcCBS67573_g00083,CcCBS67573_g07771	XP_006682710.1	OAJ45314.1	HpJEL142_g04400,HpJEL142_g03901	PhCBS80983_g03583	XP_016611049.1		KXS09781.1,KXS16277.1,KXS20191.1	10	no		no		no		no		no		no		no		no
	OG0000731		SeLEV6574_g06177	SmJEL517_g00026,SmJEL517_g03798,SmJEL517_g04341	CcCBS67573_g05081,CcCBS67573_g06129	XP_006682793.1	OAJ39133.1		PhCBS80983_g04306	XP_016612915.1	SpCBS45565_g06788	KXS10512.1,KXS13554.1,KXS14576.1,KXS14881.1	9	no		no		no		no		no		no		no		no
	OG0000732	SeMB42_g02889	SeLEV6574_g06726	SmJEL517_g05351,SmJEL517_g05540	CcCBS67573_g05405,CcCBS67573_g03441	XP_006682968.1,XP_006683024.1	OAJ45388.1,OAJ45402.1	HpJEL142_g04411	PhCBS80983_g02214	XP_016604492.1	SpCBS45565_g06688	KXS11999.1	11	yes	no	no		no		no		no		no		no		no
	OG0000733	SeMB42_g00355	SeLEV6574_g00923	SmJEL517_g04487	CcCBS67573_g01410,CcCBS67573_g03430	XP_006683027.1	OAJ45378.1		PhCBS80983_g03603,PhCBS80983_g03787	XP_016604168.1,XP_016606199.1	SpCBS45565_g06317,SpCBS45565_g06684	KXS11963.1,KXS12888.1	10	no		no		no		no		no		no		no		no
	OG0000734	SeMB42_g05556	SeLEV6574_g04409,SeLEV6574_g05490,SeLEV6574_g06841,SeLEV6574_g07224,SeLEV6574_g07465	SmJEL517_g03562	CcCBS67573_g02935	XP_006683093.1	OAJ43045.1		PhCBS80983_g01237	XP_016604533.1	SpCBS45565_g04049	KXS21599.1	10	no		no		no		no		no		no		no		no
	OG0000735						OAJ32837.1,OAJ32838.1,OAJ32839.1,OAJ32840.1,OAJ37635.1,OAJ38575.1,OAJ38578.1,OAJ38581.1,OAJ38662.1,OAJ38742.1,OAJ39307.1,OAJ40073.1,OAJ40835.1,OAJ42505.1,OAJ43885.1						1	no		no		no		no		no		no		no		no
	OG0000736				CcCBS67573_g05110,CcCBS67573_g01339		OAJ36980.1	HpJEL142_g00032,HpJEL142_g00033,HpJEL142_g00034,HpJEL142_g00035	PhCBS80983_g01349,PhCBS80983_g01162	XP_016604319.1,XP_016610084.1	SpCBS45565_g08439,SpCBS45565_g04858	KXS09546.1,KXS15556.1	7	no		no		no		no		no		no		no		no
	OG0000737	SeMB42_g03405	SeLEV6574_g00931	SmJEL517_g01367,SmJEL517_g01368	CcCBS67573_g02393				PhCBS80983_g02479	XP_016603862.1,XP_016607201.1,XP_016607202.1,XP_016607203.1,XP_016611109.1	SpCBS45565_g03276,SpCBS45565_g04081,SpCBS45565_g05671		7	no		no		no		no		no		no		no		no
	OG0000738				CcCBS67573_g10019,CcCBS67573_g10073,CcCBS67573_g10220,CcCBS67573_g10474,CcCBS67573_g10624,CcCBS67573_g06406,CcCBS67573_g06618,CcCBS67573_g06700,CcCBS67573_g06980,CcCBS67573_g07104,CcCBS67573_g07622,CcCBS67573_g02508,CcCBS67573_g09274,CcCBS67573_g09494								1	no		no		no		no		no		no		no		no
	OG0000739			SmJEL517_g05109,SmJEL517_g05110	CcCBS67573_g02908,CcCBS67573_g03172,CcCBS67573_g09735							KXS09547.1,KXS09549.1,KXS10154.1,KXS12126.1,KXS14276.1,KXS16516.1,KXS18969.1,KXS19024.1,KXS19705.1	3	no		no		no		no		no		no		no		no
	OG0000740			SmJEL517_g02908,SmJEL517_g03326	CcCBS67573_g05679				PhCBS80983_g02316	XP_016609853.1,XP_016610570.1	SpCBS45565_g00280,SpCBS45565_g00782	KXS09709.1,KXS10634.1,KXS11270.1,KXS12283.1,KXS13897.1,KXS17886.1,KXS17891.1	6	no		no		no		no		no		no		no		no
	OG0000741				CcCBS67573_g08370				PhCBS80983_g01773,PhCBS80983_g02898,PhCBS80983_g04635	XP_016606771.1,XP_016608130.1,XP_016608452.1,XP_016610643.1,XP_016612544.1	SpCBS45565_g00397,SpCBS45565_g08105,SpCBS45565_g08460,SpCBS45565_g03164,SpCBS45565_g01320,SpCBS45565_g07295		4	no		no		no		no		no		no		no		no
	OG0000742									XP_016604811.1	SpCBS45565_g02191	KXS09328.1,KXS10572.1,KXS10574.1,KXS12585.1,KXS12681.1,KXS14452.1,KXS15627.1,KXS16019.1,KXS16052.1,KXS16698.1,KXS18306.1,KXS19980.1,KXS22001.1	3	no		no		no		no		no		no		no		no
	OG0000743	SeMB42_g03815,SeMB42_g05373,SeMB42_g05377	SeLEV6574_g01481,SeLEV6574_g02951,SeLEV6574_g03384	SmJEL517_g05342					PhCBS80983_g04167	XP_016606346.1	SpCBS45565_g01418	KXS10975.1,KXS12880.1,KXS12881.1,KXS12885.1,KXS12886.1	7	no		no		no		no		no		no		no		no
	OG0000744	SeMB42_g00451,SeMB42_g07065	SeLEV6574_g00315,SeLEV6574_g05395,SeLEV6574_g06640	SmJEL517_g04752,SmJEL517_g04753,SmJEL517_g04749								KXS13407.1,KXS14472.1,KXS15795.1,KXS18761.1,KXS19690.1,KXS20740.1,KXS21954.1	4	no		no		no		no		no		no		no		no
	OG0000745	SeMB42_g02476,SeMB42_g04026,SeMB42_g04277,SeMB42_g05835,SeMB42_g07326	SeLEV6574_g02501,SeLEV6574_g05389,SeLEV6574_g06250,SeLEV6574_g08609					HpJEL142_g04587,HpJEL142_g04769,HpJEL142_g01262,HpJEL142_g02625,HpJEL142_g02626					3	no		no		no		no		no		no		no		no
	OG0000746	SeMB42_g00097,SeMB42_g00227,SeMB42_g01900,SeMB42_g02019,SeMB42_g06631,SeMB42_g07199	SeLEV6574_g00173,SeLEV6574_g00194,SeLEV6574_g02300,SeLEV6574_g02311,SeLEV6574_g03833,SeLEV6574_g03834,SeLEV6574_g04835,SeLEV6574_g05998,SeLEV6574_g08560										2	no		no		yes	no	no		no		no		no		no
	OG0000747	SeMB42_g02127,SeMB42_g02128,SeMB42_g06261,SeMB42_g06264,SeMB42_g06939	SeLEV6574_g01698,SeLEV6574_g01699,SeLEV6574_g01840,SeLEV6574_g05634	SmJEL517_g00649,SmJEL517_g00656,SmJEL517_g04742,SmJEL517_g05515,SmJEL517_g05833,SmJEL517_g06179									3	no		no		no		no		no		no		yes	no	no
	OG0000748								PhCBS80983_g06163,PhCBS80983_g06200,PhCBS80983_g06216,PhCBS80983_g06281,PhCBS80983_g06282,PhCBS80983_g06315,PhCBS80983_g06440,PhCBS80983_g06477	XP_016603880.1,XP_016604101.1,XP_016605243.1,XP_016605316.1,XP_016607749.1,XP_016611173.1	SpCBS45565_g08369		3	no		no		no		no		yes	no	no		no		no
	OG0000749								PhCBS80983_g06199,PhCBS80983_g06203,PhCBS80983_g06275,PhCBS80983_g06297,PhCBS80983_g06310,PhCBS80983_g06330,PhCBS80983_g06338,PhCBS80983_g06340,PhCBS80983_g06349,PhCBS80983_g06365,PhCBS80983_g06383,PhCBS80983_g06400,PhCBS80983_g06487	XP_016604209.1,XP_016612637.1			2	no		no		no		no		no		no		no		no
	OG0000750	SeMB42_g00186	SeLEV6574_g02600	SmJEL517_g00603	CcCBS67573_g01338	XP_006674935.1,XP_006674936.1,XP_006675484.1	OAJ37061.1,OAJ37152.1	HpJEL142_g02832	PhCBS80983_g01638	XP_016609151.1	SpCBS45565_g00738	KXS17506.1	11	yes	no	no		no		no		no		no		no		no
	OG0000751	SeMB42_g01606,SeMB42_g01609,SeMB42_g01611	SeLEV6574_g00584	SmJEL517_g02758	CcCBS67573_g05973,CcCBS67573_g07857	XP_006674978.1	OAJ35874.1	HpJEL142_g02425	PhCBS80983_g00951	XP_016604052.1	SpCBS45565_g06139	KXS14846.1	11	yes	no	no		no		no		no		no		no		no
	OG0000752	SeMB42_g05968	SeLEV6574_g04479	SmJEL517_g03298		XP_006675018.1	OAJ36375.1	HpJEL142_g02409	PhCBS80983_g04853	XP_016612651.1	SpCBS45565_g03874	KXS09436.1,KXS14142.1,KXS17447.1,KXS17622.1,KXS21184.1	10	no		no		no		no		no		no		no		no
	OG0000753	SeMB42_g01523,SeMB42_g01527,SeMB42_g01530,SeMB42_g01533	SeLEV6574_g04399	SmJEL517_g03936	CcCBS67573_g07239	XP_006675045.1	OAJ36567.1	HpJEL142_g02627	PhCBS80983_g04253	XP_016611860.1	SpCBS45565_g06635	KXS19155.1	11	yes	no	no		no		no		no		no		no		no
	OG0000754	SeMB42_g00172	SeLEV6574_g02613	SmJEL517_g00588	CcCBS67573_g01223	XP_006675056.1	OAJ37104.1,OAJ37105.1,OAJ37106.1,OAJ37107.1	HpJEL142_g02651	PhCBS80983_g01172	XP_016604296.1	SpCBS45565_g04882	KXS22228.1	11	yes	no	no		no		no		no		no		no		no
	OG0000755	SeMB42_g07400	SeLEV6574_g07521	SmJEL517_g06269,SmJEL517_g04179,SmJEL517_g06205	CcCBS67573_g02364,CcCBS67573_g02857,CcCBS67573_g03075	XP_006675058.1	OAJ37589.1	HpJEL142_g02398		XP_016604604.1	SpCBS45565_g05728	KXS21661.1	10	no		no		no		no		no		no		no		no
	OG0000756	SeMB42_g03190	SeLEV6574_g04734	SmJEL517_g04526,SmJEL517_g01218	CcCBS67573_g06278,CcCBS67573_g09191	XP_006675089.1	OAJ36615.1	HpJEL142_g00236	PhCBS80983_g02980	XP_016609786.1	SpCBS45565_g00218	KXS17985.1,KXS19192.1	11	yes	no	no		no		no		no		no		no		no
	OG0000757	SeMB42_g07486	SeLEV6574_g07429	SmJEL517_g04201	CcCBS67573_g06786,CcCBS67573_g07169	XP_006675097.1,XP_006683563.1	OAJ36078.1,OAJ36079.1		PhCBS80983_g04876	XP_016608681.1	SpCBS45565_g05542	KXS11632.1	10	no		no		no		no		no		no		no		no
	OG0000758	SeMB42_g00440	SeLEV6574_g00304	SmJEL517_g02092	CcCBS67573_g05442,CcCBS67573_g07050	XP_006675107.1	OAJ35998.1,OAJ35999.1	HpJEL142_g00196	PhCBS80983_g03249	XP_016604547.1	SpCBS45565_g04036	KXS09803.1,KXS11148.1	11	yes	no	no		no		no		no		no		no		no
	OG0000759	SeMB42_g07403	SeLEV6574_g06280	SmJEL517_g04405	CcCBS67573_g07892	XP_006675114.1	OAJ36227.1	HpJEL142_g02059	PhCBS80983_g02966,PhCBS80983_g04779	XP_016607962.1,XP_016612034.1	SpCBS45565_g03527,SpCBS45565_g04649	KXS11508.1	11	yes	no	no		no		no		no		no		no		no
	OG0000760	SeMB42_g06337	SeLEV6574_g04814	SmJEL517_g00963	CcCBS67573_g07436,CcCBS67573_g07434,CcCBS67573_g02176	XP_006675196.1	OAJ37302.1	HpJEL142_g00879	PhCBS80983_g02664	XP_016605785.1,XP_016605786.1	SpCBS45565_g06529	KXS14977.1	11	yes	no	no		no		no		no		no		no		no
	OG0000761	SeMB42_g06035	SeLEV6574_g05478	SmJEL517_g06267	CcCBS67573_g00337	XP_006675218.1,XP_006676895.1	OAJ35831.1,OAJ39847.1	HpJEL142_g01567	PhCBS80983_g00041,PhCBS80983_g06227	XP_016612691.1	SpCBS45565_g03910	KXS13081.1	11	yes	no	no		no		no		no		no		no		no
	OG0000762	SeMB42_g01933	SeLEV6574_g01911	SmJEL517_g02166	CcCBS67573_g03179	XP_006675319.1	OAJ36269.1,OAJ36270.1	HpJEL142_g02761	PhCBS80983_g05264	XP_016612260.1	SpCBS45565_g04565	KXS10155.1,KXS10735.1,KXS22115.1	11	yes	no	no		no		no		no		no		no		no
	OG0000763				CcCBS67573_g05393,CcCBS67573_g08709	XP_006675320.1	OAJ36275.1,OAJ36276.1	HpJEL142_g02209	PhCBS80983_g02073,PhCBS80983_g03114	XP_016604064.1,XP_016604827.1,XP_016605567.1	SpCBS45565_g02241,SpCBS45565_g06150,SpCBS45565_g07259		7	no		no		no		no		no		no		no		no
	OG0000764	SeMB42_g04452	SeLEV6574_g00156	SmJEL517_g02659,SmJEL517_g05240	CcCBS67573_g06796	XP_006675363.1	OAJ36482.1	HpJEL142_g03366	PhCBS80983_g01443	XP_016606220.1	SpCBS45565_g04139,SpCBS45565_g01533	KXS11371.1,KXS20826.1	11	yes	no	no		no		no		no		no		no		no
	OG0000765	SeMB42_g02666	SeLEV6574_g02121	SmJEL517_g00692	CcCBS67573_g05483	XP_006675394.1	OAJ36618.1,OAJ36619.1,OAJ36620.1,OAJ36621.1	HpJEL142_g00237	PhCBS80983_g04427	XP_016607574.1	SpCBS45565_g05156	KXS22323.1	11	yes	no	no		no		no		no		no		no		no
	OG0000766	SeMB42_g07942	SeLEV6574_g06208	SmJEL517_g01003	CcCBS67573_g07010,CcCBS67573_g08153,CcCBS67573_g03069	XP_006675416.1	OAJ36715.1	HpJEL142_g03155	PhCBS80983_g06241	XP_016603949.1,XP_016603950.1	SpCBS45565_g07721	KXS13545.1	11	yes	no	no		no		no		no		no		no		no
	OG0000767			SmJEL517_g00767	CcCBS67573_g09898,CcCBS67573_g01351,CcCBS67573_g09417,CcCBS67573_g09514	XP_006675466.1,XP_006675494.1,XP_006683479.1	OAJ36958.1,OAJ37095.1,OAJ37096.1,OAJ37097.1,OAJ40125.1	HpJEL142_g04169					5	no		no		no		no		no		no		no		no
	OG0000768	SeMB42_g04542	SeLEV6574_g05353	SmJEL517_g01721	CcCBS67573_g10388,CcCBS67573_g10419,CcCBS67573_g10443,CcCBS67573_g10668	XP_006675486.1,XP_006683208.1,XP_006683213.1	OAJ37066.1,OAJ37075.1			XP_016604275.1	SpCBS45565_g04899		8	no		no		no		no		no		no		no		no
	OG0000769	SeMB42_g01209,SeMB42_g04740	SeLEV6574_g01317,SeLEV6574_g07787,SeLEV6574_g08423	SmJEL517_g00313	CcCBS67573_g01805	XP_006675487.1	OAJ37077.1,OAJ37078.1,OAJ37079.1	HpJEL142_g03521		XP_016605464.1	SpCBS45565_g02950		9	no		no		no		no		no		no		no		no
	OG0000770	SeMB42_g03311	SeLEV6574_g03158	SmJEL517_g03161	CcCBS67573_g01792	XP_006675508.1	OAJ37166.1,OAJ37167.1,OAJ37168.1	HpJEL142_g03028	PhCBS80983_g05535	XP_016604440.1	SpCBS45565_g05797	KXS15331.1,KXS15332.1	11	yes	no	no		no		no		no		no		no		no
	OG0000771	SeMB42_g03748,SeMB42_g05124	SeLEV6574_g03453,SeLEV6574_g05734	SmJEL517_g00003,SmJEL517_g00017,SmJEL517_g02457,SmJEL517_g04342,SmJEL517_g04343	CcCBS67573_g08247,CcCBS67573_g08454	XP_006675520.1	OAJ37240.1	HpJEL142_g02031					7	no		no		no		no		no		no		no		no
	OG0000772	SeMB42_g05951,SeMB42_g06240,SeMB42_g07150	SeLEV6574_g01471,SeLEV6574_g02824,SeLEV6574_g03938,SeLEV6574_g05366	SmJEL517_g05238	CcCBS67573_g06815,CcCBS67573_g08269	XP_006675553.1,XP_006680266.1	OAJ37365.1	HpJEL142_g01244					7	no		no		no		no		no		no		no		no
	OG0000773	SeMB42_g00216,SeMB42_g00218	SeLEV6574_g01906,SeLEV6574_g02385	SmJEL517_g02156	CcCBS67573_g02205,CcCBS67573_g02463	XP_006675568.1	OAJ37439.1,OAJ37440.1		PhCBS80983_g00990	XP_016605444.1	SpCBS45565_g02966	KXS22555.1	10	no		no		no		no		no		no		no		no
	OG0000774				CcCBS67573_g04702,CcCBS67573_g01654,CcCBS67573_g07241,CcCBS67573_g03609	XP_006675590.1,XP_006682168.1	OAJ37557.1,OAJ44849.1	HpJEL142_g04088		XP_016606124.1,XP_016611114.1	SpCBS45565_g02400,SpCBS45565_g05675		6	no		no		no		no		no		no		no		no
	OG0000775	SeMB42_g05406	SeLEV6574_g04183	SmJEL517_g04115	CcCBS67573_g06008,CcCBS67573_g07645,CcCBS67573_g03596	XP_006675832.1	OAJ35845.1	HpJEL142_g03300	PhCBS80983_g03364	XP_016607798.1	SpCBS45565_g05434	KXS09991.1,KXS20519.1	11	yes	no	no		no		no		no		no		no		no
	OG0000776	SeMB42_g04379	SeLEV6574_g07980	SmJEL517_g00019	CcCBS67573_g10190,CcCBS67573_g10207,CcCBS67573_g02422	XP_006675910.1	OAJ35784.1,OAJ35785.1	HpJEL142_g02971	PhCBS80983_g04687	XP_016607834.1	SpCBS45565_g07134	KXS18406.1	11	yes	no	no		no		no		no		no		no		no
	OG0000777	SeMB42_g04593	SeLEV6574_g03648		CcCBS67573_g05287,CcCBS67573_g02649,CcCBS67573_g09168	XP_006675980.1	OAJ36169.1	HpJEL142_g01082		XP_016608878.1,XP_016608879.1,XP_016612384.1	SpCBS45565_g02299,SpCBS45565_g00484	KXS20420.1	9	no		no		no		no		no		no		no		no
	OG0000778	SeMB42_g01219	SeLEV6574_g06093	SmJEL517_g04993	CcCBS67573_g01033,CcCBS67573_g07930	XP_006676061.1,XP_006683250.1	OAJ36727.1,OAJ36792.1	HpJEL142_g00737	PhCBS80983_g00225	XP_016608000.1	SpCBS45565_g04612	KXS11895.1	11	yes	no	no		no		no		no		no		no		no
	OG0000779	SeMB42_g04715		SmJEL517_g02587	CcCBS67573_g09872,CcCBS67573_g10410,CcCBS67573_g08333,CcCBS67573_g08471,CcCBS67573_g00442	XP_006676074.1	OAJ36788.1,OAJ36789.1	HpJEL142_g00707	PhCBS80983_g04216	XP_016612415.1	SpCBS45565_g02269		9	no		no		no		no		no		no		no		no
	OG0000780	SeMB42_g05080	SeLEV6574_g05024,SeLEV6574_g05027	SmJEL517_g05775	CcCBS67573_g00504	XP_006676253.1,XP_006679892.1	OAJ36108.1,OAJ42871.1	HpJEL142_g02571	PhCBS80983_g06129	XP_016611359.1	SpCBS45565_g06711	KXS20334.1	11	yes	no	no		no		no		no		no		no		no
	OG0000781	SeMB42_g00245	SeLEV6574_g05197	SmJEL517_g05360	CcCBS67573_g08710,CcCBS67573_g09790	XP_006676296.1	OAJ36331.1,OAJ38233.1	HpJEL142_g01019	PhCBS80983_g02190,PhCBS80983_g05068	XP_016606588.1	SpCBS45565_g04305	KXS20611.1	11	yes	no	no		no		no		no		no		no		no
	OG0000782	SeMB42_g01820	SeLEV6574_g01521	SmJEL517_g01907	CcCBS67573_g03139	XP_006676306.1,XP_006676308.1	OAJ36413.1,OAJ36414.1	HpJEL142_g02069	PhCBS80983_g04026	XP_016612948.1	SpCBS45565_g06759	KXS11646.1,KXS20886.1	11	yes	no	no		no		no		no		no		no		no
	OG0000783	SeMB42_g07246	SeLEV6574_g03380	SmJEL517_g04785		XP_006676311.1,XP_006678124.1	OAJ36446.1,OAJ36447.1,OAJ36448.1,OAJ38276.1	HpJEL142_g02671	PhCBS80983_g01733	XP_016609175.1	SpCBS45565_g02673	KXS18783.1	10	no		no		no		no		no		no		no		no
	OG0000784	SeMB42_g05926	SeLEV6574_g07213			XP_006676360.1,XP_006677893.1,XP_006681194.1	OAJ36802.1,OAJ38264.1,OAJ44286.1	HpJEL142_g00347,HpJEL142_g02990,HpJEL142_g04009	PhCBS80983_g04491	XP_016610156.1	SpCBS45565_g05371		8	no		no		no		no		no		no		no		no
	OG0000785	SeMB42_g06389	SeLEV6574_g06527	SmJEL517_g01076,SmJEL517_g04613	CcCBS67573_g06716	XP_006676370.1	OAJ36869.1		PhCBS80983_g03058	XP_016613074.1	SpCBS45565_g02584	KXS13469.1,KXS19393.1,KXS21233.1	10	no		no		no		no		no		no		no		no
	OG0000786	SeMB42_g05417	SeLEV6574_g06411	SmJEL517_g01045	CcCBS67573_g01177	XP_006676381.1	OAJ36948.1	HpJEL142_g00049	PhCBS80983_g00398	XP_016604225.1,XP_016604267.1	SpCBS45565_g00967,SpCBS45565_g04907	KXS17499.1,KXS17866.1	11	yes	no	no		no		no		no		no		no		no
	OG0000787	SeMB42_g04579	SeLEV6574_g02004	SmJEL517_g03218	CcCBS67573_g01886	XP_006676419.1	OAJ37323.1,OAJ37324.1,OAJ37325.1,OAJ37326.1	HpJEL142_g01920	PhCBS80983_g01008	XP_016609232.1	SpCBS45565_g02728	KXS13654.1	11	yes	no	no		no		no		no		no		no		no
	OG0000788	SeMB42_g00135	SeLEV6574_g00228,SeLEV6574_g00230,SeLEV6574_g00234	SmJEL517_g03087	CcCBS67573_g04737,CcCBS67573_g09017	XP_006676437.1	OAJ37487.1	HpJEL142_g00326	PhCBS80983_g03949	XP_016605290.1	SpCBS45565_g07198	KXS21383.1	11	yes	no	no		no		no		no		no		no		no
	OG0000789	SeMB42_g07307	SeLEV6574_g06960,SeLEV6574_g07056,SeLEV6574_g07063,SeLEV6574_g08509	SmJEL517_g06057	CcCBS67573_g00129	XP_006676470.1	OAJ39757.1	HpJEL142_g02242	PhCBS80983_g02530	XP_016611396.1	SpCBS45565_g06743	KXS16263.1	11	yes	no	no		no		no		no		no		no		no
	OG0000790	SeMB42_g05796	SeLEV6574_g00611	SmJEL517_g01316	CcCBS67573_g05801,CcCBS67573_g07510,CcCBS67573_g03364	XP_006676473.1	OAJ39551.1,OAJ39552.1	HpJEL142_g01227,HpJEL142_g01228	PhCBS80983_g02738	XP_016607290.1	SpCBS45565_g05045		10	no		no		no		no		no		no		no		yes	no
	OG0000791	SeMB42_g01981	SeLEV6574_g00439	SmJEL517_g03967	CcCBS67573_g06232,CcCBS67573_g07656	XP_006676476.1	OAJ39875.1,OAJ39876.1	HpJEL142_g00092	PhCBS80983_g02624	XP_016608544.1	SpCBS45565_g01240	KXS12397.1,KXS15024.1	11	yes	no	no		no		no		no		no		no		no
	OG0000792	SeMB42_g02444	SeLEV6574_g02659	SmJEL517_g02433	CcCBS67573_g04760	XP_006676506.1	OAJ39436.1	HpJEL142_g03171,HpJEL142_g03346	PhCBS80983_g02872	XP_016610515.1,XP_016611252.1	SpCBS45565_g03748,SpCBS45565_g00833	KXS10584.1	11	yes	no	no		no		no		no		no		no		no
	OG0000793	SeMB42_g02178	SeLEV6574_g02837	SmJEL517_g05647	CcCBS67573_g06784	XP_006676507.1	OAJ39447.1,OAJ39448.1,OAJ39449.1,OAJ39450.1	HpJEL142_g03142	PhCBS80983_g00430	XP_016606485.1	SpCBS45565_g04363	KXS12019.1	11	yes	no	no		no		no		no		no		no		no
	OG0000794	SeMB42_g05049,SeMB42_g05050	SeLEV6574_g06118	SmJEL517_g03222	CcCBS67573_g03092	XP_006676513.1	OAJ39617.1,OAJ39618.1,OAJ39619.1	HpJEL142_g02933	PhCBS80983_g06347	XP_016605582.1	SpCBS45565_g08002	KXS19150.1	11	yes	no	no		no		no		no		no		no		no
	OG0000795	SeMB42_g00973	SeLEV6574_g04119	SmJEL517_g03231	CcCBS67573_g04126,CcCBS67573_g01575,CcCBS67573_g07961	XP_006676524.1	OAJ39401.1	HpJEL142_g04833	PhCBS80983_g02418,PhCBS80983_g03629	XP_016611337.1	SpCBS45565_g03672	KXS14302.1	11	yes	no	no		no		no		no		no		no		no
	OG0000796	SeMB42_g01266,SeMB42_g01270	SeLEV6574_g06211,SeLEV6574_g06216,SeLEV6574_g06304	SmJEL517_g03220	CcCBS67573_g08013	XP_006676526.1	OAJ39630.1	HpJEL142_g02932	PhCBS80983_g03115	XP_016605561.1	SpCBS45565_g07253	KXS20289.1	11	yes	no	no		no		no		no		no		no		no
	OG0000797	SeMB42_g02271,SeMB42_g06469	SeLEV6574_g00727	SmJEL517_g00492,SmJEL517_g04259	CcCBS67573_g00130	XP_006676646.1	OAJ39764.1,OAJ39765.1	HpJEL142_g02244		XP_016608847.1	SpCBS45565_g00456	KXS10435.1	10	no		no		no		no		no		no		no		no
	OG0000798	SeMB42_g01558	SeLEV6574_g01446		CcCBS67573_g00824,CcCBS67573_g00825	XP_006676670.1	OAJ39646.1,OAJ39647.1,OAJ39648.1	HpJEL142_g01202	PhCBS80983_g04916	XP_016608420.1	SpCBS45565_g01353	KXS17326.1	10	no		no		no		no		no		no		no		no
	OG0000799			SmJEL517_g03584	CcCBS67573_g00755,CcCBS67573_g09057,CcCBS67573_g09320	XP_006676688.1	OAJ39532.1		PhCBS80983_g05667,PhCBS80983_g01085	XP_016606308.1,XP_016607640.1	SpCBS45565_g04824,SpCBS45565_g01453	KXS09424.1,KXS12437.1	8	no		no		no		no		no		no		no		no
	OG0000800	SeMB42_g06517	SeLEV6574_g01727	SmJEL517_g01750,SmJEL517_g05992	CcCBS67573_g04796	XP_006676743.1,XP_006680023.1	OAJ39694.1,OAJ42770.1	HpJEL142_g00605,HpJEL142_g01527				KXS13668.1,KXS19011.1,KXS22061.1	8	no		no		no		no		no		no		no		no
	OG0000801	SeMB42_g02039	SeLEV6574_g05800	SmJEL517_g05309	CcCBS67573_g00047	XP_006676815.1	OAJ39509.1	HpJEL142_g01207,HpJEL142_g01837	PhCBS80983_g04612,PhCBS80983_g04611	XP_016607217.1,XP_016607218.1	SpCBS45565_g04093	KXS14444.1	11	yes	no	no		no		no		no		no		no		no
	OG0000802	SeMB42_g02654	SeLEV6574_g08124,SeLEV6574_g08142	SmJEL517_g03200	CcCBS67573_g03890	XP_006676834.1	OAJ39344.1,OAJ39345.1	HpJEL142_g03491	PhCBS80983_g04730	XP_016606087.1	SpCBS45565_g08203	KXS12558.1,KXS13811.1	11	yes	no	no		no		no		no		no		no		no
	OG0000803				CcCBS67573_g01714	XP_006676836.1	OAJ40015.1	HpJEL142_g04108	PhCBS80983_g05839,PhCBS80983_g02878,PhCBS80983_g03222	XP_016604601.1,XP_016606886.1,XP_016611535.1	SpCBS45565_g03986,SpCBS45565_g01668,SpCBS45565_g01804	KXS13632.1	8	no		no		no		no		no		no		no		no
	OG0000804				CcCBS67573_g01122,CcCBS67573_g05382,CcCBS67573_g01759,CcCBS67573_g08257,CcCBS67573_g02606	XP_006676855.1	OAJ39583.1		PhCBS80983_g02687	XP_016607611.1	SpCBS45565_g05122	KXS09961.1,KXS09963.1,KXS19483.1,KXS20663.1	7	no		no		no		no		no		no		no		no
	OG0000805	SeMB42_g00139,SeMB42_g04946	SeLEV6574_g00691,SeLEV6574_g01102	SmJEL517_g01465	CcCBS67573_g01143	XP_006676963.1	OAJ39416.1	HpJEL142_g03832,HpJEL142_g03833	PhCBS80983_g03283	XP_016609758.1	SpCBS45565_g00191	KXS11879.1	11	yes	no	no		no		no		no		no		no		no
	OG0000806					XP_006676980.1,XP_006677366.1,XP_006678399.1,XP_006678719.1,XP_006679241.1,XP_006680518.1,XP_006680753.1,XP_006680903.1,XP_006681432.1,XP_006682155.1,XP_006682638.1,XP_006682701.1,XP_006682841.1	OAJ42488.1						2	no		no		no		yes	no	no		no		no		no
	OG0000807	SeMB42_g07716	SeLEV6574_g06802	SmJEL517_g04313	CcCBS67573_g00291	XP_006677028.1	OAJ39825.1,OAJ39826.1	HpJEL142_g03579	PhCBS80983_g00926	XP_016609494.1,XP_016609495.1,XP_016609496.1	SpCBS45565_g03616	KXS14402.1	11	yes	no	no		no		no		no		no		no		no
	OG0000808	SeMB42_g04791	SeLEV6574_g01629	SmJEL517_g01808	CcCBS67573_g02498	XP_006677056.1	OAJ39644.1		PhCBS80983_g01255,PhCBS80983_g01256	XP_016610253.1,XP_016610254.1	SpCBS45565_g02057	KXS16325.1,KXS17328.1,KXS17868.1	10	no		no		no		no		no		no		no		no
	OG0000809	SeMB42_g07758,SeMB42_g07869	SeLEV6574_g05077,SeLEV6574_g08056	SmJEL517_g03405,SmJEL517_g03500,SmJEL517_g03501,SmJEL517_g03502	CcCBS67573_g02607	XP_006677118.1	OAJ40415.1		PhCBS80983_g01845	XP_016607665.1	SpCBS45565_g04801		9	no		no		no		no		no		no		no		no
	OG0000810	SeMB42_g04162	SeLEV6574_g00895	SmJEL517_g03459	CcCBS67573_g05438,CcCBS67573_g05439,CcCBS67573_g09505	XP_006677138.1	OAJ40383.1	HpJEL142_g03071	PhCBS80983_g05378	XP_016611009.1	SpCBS45565_g06581	KXS12373.1,KXS14995.1	11	yes	no	no		no		no		no		no		no		no
	OG0000811	SeMB42_g06408	SeLEV6574_g05502	SmJEL517_g05631	CcCBS67573_g05700,CcCBS67573_g02758	XP_006677144.1	OAJ40621.1,OAJ40622.1,OAJ40623.1	HpJEL142_g03786	PhCBS80983_g00470	XP_016610910.1	SpCBS45565_g08176	KXS09255.1	11	yes	no	no		no		no		no		no		no		no
	OG0000812			SmJEL517_g04066	CcCBS67573_g03889,CcCBS67573_g03100	XP_006677161.1	OAJ40185.1	HpJEL142_g00974,HpJEL142_g00975,HpJEL142_g00976	PhCBS80983_g02002	XP_016606040.1	SpCBS45565_g08037	KXS14859.1,KXS18916.1,KXS20988.1	9	no		yes	no	no		no		no		no		no		no
	OG0000813	SeMB42_g03559	SeLEV6574_g07350	SmJEL517_g03171,SmJEL517_g03172,SmJEL517_g01140	CcCBS67573_g07918,CcCBS67573_g07919	XP_006677187.1,XP_006677490.1	OAJ40697.1,OAJ40698.1	HpJEL142_g00104				KXS09968.1,KXS17721.1	8	no		no		no		no		no		no		no		no
	OG0000814	SeMB42_g03460	SeLEV6574_g02489	SmJEL517_g02279	CcCBS67573_g04440,CcCBS67573_g07939,CcCBS67573_g07950	XP_006677202.1	OAJ40514.1,OAJ40515.1	HpJEL142_g03446	PhCBS80983_g00456	XP_016609526.1	SpCBS45565_g03645	KXS11887.1	11	yes	no	no		no		no		no		no		no		no
	OG0000815	SeMB42_g05289	SeLEV6574_g03706	SmJEL517_g05752	CcCBS67573_g06703	XP_006677316.1	OAJ40506.1,OAJ40507.1,OAJ40508.1	HpJEL142_g03430		XP_016611672.1,XP_016611673.1	SpCBS45565_g03102	KXS22116.1	10	no		no		no		no		no		no		no		no
	OG0000816	SeMB42_g02400	SeLEV6574_g02220	SmJEL517_g05740	CcCBS67573_g09456	XP_006677400.1	OAJ40211.1	HpJEL142_g00988	PhCBS80983_g02796	XP_016609915.1,XP_016610424.1,XP_016610426.1	SpCBS45565_g00340,SpCBS45565_g00913	KXS16714.1	11	yes	no	no		no		no		no		no		no		no
	OG0000817	SeMB42_g05441	SeLEV6574_g04543	SmJEL517_g03168	CcCBS67573_g04378	XP_006677413.1,XP_006679339.1	OAJ38633.1,OAJ40347.1,OAJ40348.1	HpJEL142_g03329	PhCBS80983_g01248	XP_016608187.1		KXS17162.1	10	no		no		no		no		no		no		no		no
	OG0000818	SeMB42_g07433	SeLEV6574_g07053	SmJEL517_g06050	CcCBS67573_g06029,CcCBS67573_g06266,CcCBS67573_g07468	XP_006677428.1	OAJ40452.1		PhCBS80983_g04526	XP_016604174.1	SpCBS45565_g06323	KXS12435.1	10	no		no		no		no		no		no		no		no
	OG0000819	SeMB42_g00921	SeLEV6574_g03068	SmJEL517_g02543	CcCBS67573_g00993,CcCBS67573_g07971	XP_006677459.1	OAJ40151.1	HpJEL142_g01153	PhCBS80983_g04884	XP_016613020.1	SpCBS45565_g05284	KXS10214.1,KXS10461.1,KXS14318.1	11	yes	no	no		no		no		no		no		no		no
	OG0000820	SeMB42_g05022	SeLEV6574_g03019,SeLEV6574_g03807	SmJEL517_g02225	CcCBS67573_g09912,CcCBS67573_g10049,CcCBS67573_g09156	XP_006677524.1	OAJ40295.1,OAJ40296.1	HpJEL142_g01784	PhCBS80983_g04890	XP_016610656.1	SpCBS45565_g05481		10	no		no		no		no		no		no		no		yes	no
	OG0000821	SeMB42_g06116	SeLEV6574_g03819	SmJEL517_g02240	CcCBS67573_g00537	XP_006677638.1	OAJ40304.1,OAJ40305.1	HpJEL142_g03312	PhCBS80983_g03831	XP_016612332.1,XP_016612333.1	SpCBS45565_g02349	KXS09542.1,KXS20546.1	11	yes	no	no		no		no		no		no		no		no
	OG0000822	SeMB42_g05516	SeLEV6574_g05199	SmJEL517_g04861,SmJEL517_g06074	CcCBS67573_g10549	XP_006677700.1,XP_006681011.1	OAJ38038.1	HpJEL142_g02522	PhCBS80983_g06071	XP_016610478.1	SpCBS45565_g00868	KXS09771.1	11	yes	no	no		no		no		no		no		no		no
	OG0000823	SeMB42_g01635	SeLEV6574_g07327	SmJEL517_g02144	CcCBS67573_g06490	XP_006677724.1	OAJ38317.1	HpJEL142_g04206,HpJEL142_g00839	PhCBS80983_g03128,PhCBS80983_g04667	XP_016608661.1	SpCBS45565_g05560,SpCBS45565_g05561	KXS13782.1	11	yes	no	no		no		no		no		no		no		no
	OG0000824	SeMB42_g03116	SeLEV6574_g05826	SmJEL517_g01872	CcCBS67573_g06136	XP_006677732.1	OAJ38308.1,OAJ38309.1	HpJEL142_g03948	PhCBS80983_g02408	XP_016606338.1,XP_016606339.1,XP_016606340.1	SpCBS45565_g01424	KXS13177.1	11	yes	no	no		no		no		no		no		no		no
	OG0000825	SeMB42_g06864	SeLEV6574_g02930	SmJEL517_g02738	CcCBS67573_g10490,CcCBS67573_g06303	XP_006677741.1,XP_006677769.1	OAJ38354.1,OAJ38357.1		PhCBS80983_g01549	XP_016611276.1,XP_016611277.1	SpCBS45565_g03726	KXS21848.1	10	no		no		no		no		no		no		no		no
	OG0000826	SeMB42_g05791	SeLEV6574_g00616	SmJEL517_g01321	CcCBS67573_g02663,CcCBS67573_g02865	XP_006677754.1	OAJ38488.1	HpJEL142_g04464,HpJEL142_g02493	PhCBS80983_g03746	XP_016611028.1	SpCBS45565_g08121,SpCBS45565_g06598	KXS18088.1	11	yes	no	no		no		no		no		no		no		no
	OG0000827	SeMB42_g07248	SeLEV6574_g03382	SmJEL517_g04783,SmJEL517_g01669,SmJEL517_g06122	CcCBS67573_g05101	XP_006677782.1	OAJ38284.1,OAJ38285.1	HpJEL142_g02668	PhCBS80983_g00899	XP_016612857.1	SpCBS45565_g06240	KXS14430.1	11	yes	no	no		no		no		no		no		no		no
	OG0000828	SeMB42_g00597	SeLEV6574_g01262	SmJEL517_g01225	CcCBS67573_g05135,CcCBS67573_g08448	XP_006677804.1	OAJ38414.1,OAJ38415.1,OAJ38416.1	HpJEL142_g01305	PhCBS80983_g05294	XP_016613140.1	SpCBS45565_g02524	KXS09880.1	11	yes	no	no		no		no		no		no		no		no
	OG0000829					XP_006677829.1,XP_006678518.1,XP_006679863.1,XP_006679943.1,XP_006681360.1,XP_006682634.1,XP_006682952.1,XP_006683131.1	OAJ32738.1,OAJ32772.1,OAJ37647.1,OAJ38594.1,OAJ41961.1,OAJ42496.1						2	no		no		no		yes	no	no		no		no		no
	OG0000830	SeMB42_g07561	SeLEV6574_g03398	SmJEL517_g04383,SmJEL517_g05352	CcCBS67573_g00555	XP_006677862.1,XP_006679518.1		HpJEL142_g00849	PhCBS80983_g00071	XP_016607436.1	SpCBS45565_g07748	KXS21554.1	10	no		no		no		no		no		no		no		no
	OG0000831	SeMB42_g03850	SeLEV6574_g03377,SeLEV6574_g06972	SmJEL517_g02519	CcCBS67573_g05688,CcCBS67573_g09584	XP_006678068.1	OAJ38190.1,OAJ38191.1	HpJEL142_g01255	PhCBS80983_g01507	XP_016612631.1	SpCBS45565_g03862	KXS13874.1	11	yes	no	no		no		no		no		no		no		no
	OG0000832	SeMB42_g05204,SeMB42_g05206,SeMB42_g05208	SeLEV6574_g07945	SmJEL517_g04988	CcCBS67573_g00189	XP_006678269.1	OAJ38071.1	HpJEL142_g03967		XP_016606716.1,XP_016606717.1	SpCBS45565_g06824	KXS19551.1	10	no		no		no		no		no		no		no		no
	OG0000833	SeMB42_g03432	SeLEV6574_g02909	SmJEL517_g04695	CcCBS67573_g07793	XP_006678318.1	OAJ41462.1		PhCBS80983_g01035	XP_016606812.1	SpCBS45565_g01735	KXS12391.1,KXS13709.1,KXS15020.1,KXS17686.1	10	no		no		no		no		no		no		no		no
	OG0000834	SeMB42_g07558,SeMB42_g07595	SeLEV6574_g03469,SeLEV6574_g07802	SmJEL517_g02648	CcCBS67573_g00811	XP_006678346.1,XP_006678684.1	OAJ41843.1	HpJEL142_g02234	PhCBS80983_g00340	XP_016612905.1	SpCBS45565_g06797	KXS17525.1	11	yes	no	no		no		no		no		no		no		no
	OG0000835	SeMB42_g06101		SmJEL517_g04962	CcCBS67573_g01763	XP_006678351.1	OAJ41854.1	HpJEL142_g02869	PhCBS80983_g01383,PhCBS80983_g05823	XP_016605433.1,XP_016611394.1	SpCBS45565_g02972,SpCBS45565_g06741	KXS16162.1,KXS19096.1	10	no		no		no		no		no		no		no		no
	OG0000836	SeMB42_g01170,SeMB42_g01171,SeMB42_g01172	SeLEV6574_g03908	SmJEL517_g06018	CcCBS67573_g08690	XP_006678371.1	OAJ41848.1,OAJ41849.1	HpJEL142_g02872	PhCBS80983_g02045	XP_016607013.1	SpCBS45565_g02846	KXS17540.1	11	yes	no	no		no		no		no		no		no		no
	OG0000837	SeMB42_g01260,SeMB42_g01498	SeLEV6574_g01973,SeLEV6574_g05961		CcCBS67573_g00053,CcCBS67573_g01451,CcCBS67573_g03224	XP_006678385.1	OAJ41761.1	HpJEL142_g02744		XP_016608309.1	SpCBS45565_g03315	KXS09485.1,KXS11189.1	9	no		no		no		no		no		no		no		no
	OG0000838	SeMB42_g03387	SeLEV6574_g05408	SmJEL517_g04680	CcCBS67573_g05325,CcCBS67573_g06317	XP_006678490.1	OAJ41809.1	HpJEL142_g01474	PhCBS80983_g00159,PhCBS80983_g04856	XP_016613076.1	SpCBS45565_g02582	KXS17504.1	11	yes	no	no		no		no		no		no		no		no
	OG0000839	SeMB42_g07349	SeLEV6574_g05548	SmJEL517_g04041	CcCBS67573_g03877,CcCBS67573_g04825,CcCBS67573_g02921,CcCBS67573_g03679	XP_006678748.1	OAJ41640.1	HpJEL142_g04280	PhCBS80983_g00894	XP_016604597.1	SpCBS45565_g03990	KXS22372.1	11	yes	no	no		no		no		no		no		no		no
	OG0000840	SeMB42_g01452	SeLEV6574_g02791	SmJEL517_g00978,SmJEL517_g00982	CcCBS67573_g06300,CcCBS67573_g08201	XP_006678880.1	OAJ41188.1,OAJ41189.1	HpJEL142_g00945	PhCBS80983_g01672	XP_016608831.1	SpCBS45565_g00439	KXS14061.1	11	yes	no	no		no		no		no		no		no		no
	OG0000841	SeMB42_g07095	SeLEV6574_g01305	SmJEL517_g01351	CcCBS67573_g05719	XP_006678881.1	OAJ40888.1,OAJ40889.1,OAJ40890.1	HpJEL142_g02705	PhCBS80983_g03341	XP_016606619.1	SpCBS45565_g04278	KXS12637.1	11	yes	no	no		no		no		no		no		no		no
	OG0000842	SeMB42_g04014	SeLEV6574_g06053	SmJEL517_g03695	CcCBS67573_g06988	XP_006678897.1	OAJ41021.1	HpJEL142_g00817	PhCBS80983_g04238	XP_016612187.1	SpCBS45565_g06107	KXS09061.1,KXS11242.1,KXS15563.1,KXS22467.1	11	yes	no	no		no		no		no		no		no		no
	OG0000843	SeMB42_g02296	SeLEV6574_g04921		CcCBS67573_g06920,CcCBS67573_g06921,CcCBS67573_g01877	XP_006678918.1	OAJ40924.1	HpJEL142_g03571,HpJEL142_g03573	PhCBS80983_g05149	XP_016607322.1	SpCBS45565_g05078	KXS18899.1	10	no		no		no		no		no		no		no		no
	OG0000844	SeMB42_g01748	SeLEV6574_g04439	SmJEL517_g03303	CcCBS67573_g03160	XP_006678934.1	OAJ41366.1,OAJ41367.1,OAJ41368.1,OAJ41369.1,OAJ41370.1		PhCBS80983_g05235	XP_016612681.1	SpCBS45565_g03900	KXS22092.1	10	no		no		no		no		no		no		no		no
	OG0000845					XP_006678939.1,XP_006680328.1,XP_006682826.1	OAJ37275.1,OAJ37672.1,OAJ38200.1,OAJ38204.1,OAJ39102.1,OAJ39261.1,OAJ41345.1,OAJ42403.1,OAJ42780.1					KXS14059.1,KXS16171.1	3	no		no		no		no		no		no		no		no
	OG0000846	SeMB42_g02571	SeLEV6574_g00624,SeLEV6574_g02186,SeLEV6574_g03474,SeLEV6574_g06375,SeLEV6574_g08390,SeLEV6574_g08640,SeLEV6574_g08658,SeLEV6574_g08670	SmJEL517_g01332		XP_006678985.1	OAJ41127.1			XP_016611939.1	SpCBS45565_g07975		7	no		no		no		no		no		no		no		no
	OG0000847	SeMB42_g01990,SeMB42_g04892	SeLEV6574_g01330,SeLEV6574_g05213	SmJEL517_g00330,SmJEL517_g04004,SmJEL517_g04005		XP_006679022.1	OAJ40973.1		PhCBS80983_g04643,PhCBS80983_g04644		SpCBS45565_g07639	KXS19430.1,KXS20831.1	8	no		no		no		no		no		no		no		no
	OG0000848	SeMB42_g02376	SeLEV6574_g02682	SmJEL517_g02711	CcCBS67573_g05221	XP_006679094.1	OAJ41106.1,OAJ41337.1,OAJ41338.1,OAJ43534.1	HpJEL142_g04516	PhCBS80983_g02320	XP_016607306.1	SpCBS45565_g05060	KXS13591.1	11	yes	no	no		no		no		no		no		no		no
	OG0000849	SeMB42_g00282	SeLEV6574_g00404	SmJEL517_g00860	CcCBS67573_g10703	XP_006679189.1,XP_006679190.1	OAJ41202.1,OAJ41203.1,OAJ41204.1	HpJEL142_g00951	PhCBS80983_g06092	XP_016612024.1	SpCBS45565_g05040	KXS19575.1	11	yes	no	no		no		no		no		no		no		no
	OG0000850		SeLEV6574_g06321	SmJEL517_g03383		XP_006679291.1	OAJ41042.1,OAJ41043.1,OAJ41044.1,OAJ41045.1,OAJ41046.1,OAJ41047.1	HpJEL142_g00810	PhCBS80983_g03697	XP_016605890.1	SpCBS45565_g01109	KXS17861.1	9	no		no		no		no		no		no		no		no
	OG0000851	SeMB42_g01577	SeLEV6574_g01462	SmJEL517_g03809	CcCBS67573_g05048,CcCBS67573_g02658	XP_006679377.1	OAJ38689.1	HpJEL142_g01694	PhCBS80983_g00492	XP_016609589.1	SpCBS45565_g00030	KXS09239.1,KXS09245.1,KXS16878.1	11	yes	no	no		no		no		no		no		no		no
	OG0000852			SmJEL517_g02651	CcCBS67573_g03993	XP_006679384.1,XP_006682303.1	OAJ38821.1,OAJ44809.1	HpJEL142_g01458,HpJEL142_g01590	PhCBS80983_g05273,PhCBS80983_g05580	XP_016606363.1,XP_016608261.1	SpCBS45565_g03356,SpCBS45565_g01401		8	no		no		no		no		no		no		no		no
	OG0000853	SeMB42_g01464	SeLEV6574_g05575	SmJEL517_g03860	CcCBS67573_g10513,CcCBS67573_g05041,CcCBS67573_g05042	XP_006679392.1	OAJ38677.1	HpJEL142_g01687	PhCBS80983_g01132	XP_016604964.1	SpCBS45565_g04166	KXS20671.1,KXS20674.1	11	yes	no	no		no		no		no		no		no		no
	OG0000854	SeMB42_g02782	SeLEV6574_g03504	SmJEL517_g02887	CcCBS67573_g10090,CcCBS67573_g07220	XP_006679396.1	OAJ38924.1	HpJEL142_g00380	PhCBS80983_g05938,PhCBS80983_g02981	XP_016606629.1	SpCBS45565_g04268	KXS16075.1	11	yes	no	no		no		no		no		no		no		no
	OG0000855		SeLEV6574_g06350	SmJEL517_g05329		XP_006679449.1	OAJ38816.1,OAJ38817.1,OAJ38818.1,OAJ38819.1,OAJ38820.1	HpJEL142_g01457	PhCBS80983_g01481	XP_016610733.1,XP_016610734.1	SpCBS45565_g08196	KXS10979.1	9	no		no		no		no		no		no		no		no
	OG0000856	SeMB42_g07417	SeLEV6574_g06362	SmJEL517_g01873	CcCBS67573_g06436	XP_006679463.1	OAJ38886.1,OAJ38887.1,OAJ38888.1	HpJEL142_g02926	PhCBS80983_g06107	XP_016610848.1	SpCBS45565_g05856	KXS12403.1,KXS15029.1	11	yes	no	no		no		no		no		no		no		no
	OG0000857	SeMB42_g07484	SeLEV6574_g07623	SmJEL517_g03350	CcCBS67573_g04182,CcCBS67573_g05343	XP_006679546.1	OAJ38781.1	HpJEL142_g02484	PhCBS80983_g02817	XP_016605011.1,XP_016607674.1	SpCBS45565_g04208,SpCBS45565_g04790	KXS19267.1	11	yes	no	no		no		no		no		no		no		no
	OG0000858	SeMB42_g06214	SeLEV6574_g04428	SmJEL517_g02007	CcCBS67573_g04409,CcCBS67573_g08437,CcCBS67573_g09022,CcCBS67573_g03486	XP_006679581.1	OAJ39035.1	HpJEL142_g01055	PhCBS80983_g00603	XP_016612805.1	SpCBS45565_g06633	KXS17539.1	11	yes	no	no		no		no		no		no		no		no
	OG0000859			SmJEL517_g00654	CcCBS67573_g05300,CcCBS67573_g06222,CcCBS67573_g03448	XP_006679598.1	OAJ38844.1	HpJEL142_g04309,HpJEL142_g03347	PhCBS80983_g06363	XP_016613119.1	SpCBS45565_g02545	KXS09990.1,KXS20192.1	9	no		yes	no	no		no		no		no		no		no
	OG0000860	SeMB42_g03924,SeMB42_g03925	SeLEV6574_g04948,SeLEV6574_g04949	SmJEL517_g03371	CcCBS67573_g06597	XP_006679646.1,XP_006679647.1	OAJ38804.1	HpJEL142_g02892	PhCBS80983_g06226	XP_016605417.1	SpCBS45565_g04231	KXS19228.1	11	yes	no	no		no		no		no		no		no		no
	OG0000861	SeMB42_g01404,SeMB42_g01406	SeLEV6574_g01017,SeLEV6574_g05689	SmJEL517_g01503	CcCBS67573_g04065	XP_006679657.1	OAJ38866.1	HpJEL142_g04685	PhCBS80983_g01803,PhCBS80983_g03319	XP_016604006.1	SpCBS45565_g03222	KXS16789.1	11	yes	no	no		no		no		no		no		no		no
	OG0000862	SeMB42_g02033	SeLEV6574_g05795	SmJEL517_g01603	CcCBS67573_g06936,CcCBS67573_g07529	XP_006679734.1	OAJ38912.1	HpJEL142_g04431	PhCBS80983_g01392	XP_016606373.1,XP_016608323.1	SpCBS45565_g01391,SpCBS45565_g07085	KXS10408.1	11	yes	no	no		no		no		no		no		no		no
	OG0000863	SeMB42_g00115,SeMB42_g06472	SeLEV6574_g00208,SeLEV6574_g00730	SmJEL517_g03083	CcCBS67573_g05397,CcCBS67573_g05476	XP_006679836.1	OAJ42710.1	HpJEL142_g00587	PhCBS80983_g05829	XP_016611162.1	SpCBS45565_g07708	KXS21093.1	11	yes	no	no		no		no		no		no		no		no
	OG0000864			SmJEL517_g01419	CcCBS67573_g00599	XP_006679840.1	OAJ42570.1,OAJ42571.1,OAJ42572.1,OAJ42573.1,OAJ42574.1,OAJ42575.1	HpJEL142_g03132	PhCBS80983_g05110	XP_016609838.1	SpCBS45565_g00265	KXS18255.1	9	no		yes	no	no		no		no		no		no		no
	OG0000865	SeMB42_g02480	SeLEV6574_g03586	SmJEL517_g00256	CcCBS67573_g08708	XP_006679902.1	OAJ42776.1	HpJEL142_g00882,HpJEL142_g02090	PhCBS80983_g03689,PhCBS80983_g04790	XP_016604834.1,XP_016612657.1	SpCBS45565_g02236,SpCBS45565_g03879		10	no		no		no		no		no		no		no		yes	no
	OG0000866	SeMB42_g01428	SeLEV6574_g00527,SeLEV6574_g00533	SmJEL517_g03916	CcCBS67573_g08007,CcCBS67573_g08104	XP_006679923.1	OAJ42633.1,OAJ42634.1	HpJEL142_g03854	PhCBS80983_g01038	XP_016608797.1	SpCBS45565_g00407	KXS21409.1	11	yes	no	no		no		no		no		no		no		no
	OG0000867	SeMB42_g03444		SmJEL517_g05686,SmJEL517_g06002	CcCBS67573_g03109	XP_006679937.1	OAJ42542.1	HpJEL142_g01359	PhCBS80983_g04945	XP_016609186.1	SpCBS45565_g02684	KXS10773.1,KXS11846.1,KXS19913.1,KXS22459.1	10	no		no		no		no		no		no		no		no
	OG0000868	SeMB42_g04533,SeMB42_g04795	SeLEV6574_g01634	SmJEL517_g01191,SmJEL517_g01812	CcCBS67573_g01127,CcCBS67573_g00371	XP_006679972.1	OAJ42546.1		PhCBS80983_g02785	XP_016609794.1	SpCBS45565_g00225	KXS13239.1,KXS20647.1	10	no		no		no		no		no		no		no		no
	OG0000869	SeMB42_g03262,SeMB42_g06922	SeLEV6574_g04659,SeLEV6574_g04803	SmJEL517_g04854	CcCBS67573_g10269,CcCBS67573_g06760	XP_006679991.1	OAJ42752.1	HpJEL142_g00558	PhCBS80983_g02933	XP_016613129.1	SpCBS45565_g02535	KXS16376.1	11	yes	no	no		no		no		no		no		no		no
	OG0000870	SeMB42_g04966,SeMB42_g06690	SeLEV6574_g01076,SeLEV6574_g03233	SmJEL517_g00126	CcCBS67573_g04067,CcCBS67573_g00955	XP_006680026.1	OAJ42717.1	HpJEL142_g00582	PhCBS80983_g03810	XP_016607777.1	SpCBS45565_g05451	KXS16574.1	11	yes	no	no		no		no		no		no		no		no
	OG0000871	SeMB42_g05251	SeLEV6574_g05675	SmJEL517_g05384	CcCBS67573_g02878	XP_006680079.1	OAJ42737.1,OAJ42738.1,OAJ42739.1	HpJEL142_g00565	PhCBS80983_g03174	XP_016603864.1,XP_016607891.1	SpCBS45565_g03274,SpCBS45565_g05341		10	no		no		no		no		no		no		no		yes	no
	OG0000872	SeMB42_g06044	SeLEV6574_g04646	SmJEL517_g00326	CcCBS67573_g05096,CcCBS67573_g06383,CcCBS67573_g07940	XP_006680179.1	OAJ42767.1		PhCBS80983_g05721,PhCBS80983_g03031	XP_016607441.1	SpCBS45565_g07743,SpCBS45565_g02975	KXS21159.1	10	no		no		no		no		no		no		no		no
	OG0000873	SeMB42_g07707	SeLEV6574_g04461	SmJEL517_g05687	CcCBS67573_g03760	XP_006680268.1	OAJ42261.1		PhCBS80983_g01848,PhCBS80983_g03896	XP_016606704.1,XP_016609196.1	SpCBS45565_g02693	KXS11602.1	10	no		no		no		no		no		no		no		no
	OG0000874	SeMB42_g00207	SeLEV6574_g02393	SmJEL517_g02086	CcCBS67573_g03590	XP_006680288.1	OAJ42270.1,OAJ42271.1	HpJEL142_g02371	PhCBS80983_g03830	XP_016604498.1,XP_016604499.1	SpCBS45565_g07170,SpCBS45565_g07169	KXS20853.1	11	yes	no	no		no		no		no		no		no		no
	OG0000875	SeMB42_g06839	SeLEV6574_g06578	SmJEL517_g04338	CcCBS67573_g06491,CcCBS67573_g00272	XP_006680300.1	OAJ42096.1,OAJ42097.1	HpJEL142_g03533	PhCBS80983_g05503	XP_016603920.1	SpCBS45565_g07037	KXS17764.1,KXS21902.1	11	yes	no	no		no		no		no		no		no		no
	OG0000876	SeMB42_g03874	SeLEV6574_g02321	SmJEL517_g05486	CcCBS67573_g04023	XP_006680402.1	OAJ42340.1,OAJ42341.1,OAJ42342.1,OAJ42343.1		PhCBS80983_g05967	XP_016608140.1	SpCBS45565_g03153,SpCBS45565_g03154	KXS18345.1	10	no		no		no		no		no		no		no		no
	OG0000877	SeMB42_g00051,SeMB42_g00052	SeLEV6574_g02712,SeLEV6574_g02714	SmJEL517_g00092	CcCBS67573_g07149,CcCBS67573_g00515	XP_006680479.1	OAJ42339.1		PhCBS80983_g04922	XP_016611642.1	SpCBS45565_g01569	KXS18338.1	10	no		no		no		no		no		no		no		no
	OG0000878	SeMB42_g04196		SmJEL517_g00189		XP_006680548.1	OAJ42354.1,OAJ42355.1	HpJEL142_g03637	PhCBS80983_g02523	XP_016607759.1	SpCBS45565_g05467	KXS14182.1,KXS14183.1,KXS14352.1,KXS18192.1,KXS21285.1	9	no		no		no		no		no		no		no		no
	OG0000879		SeLEV6574_g06933	SmJEL517_g04094	CcCBS67573_g04390,CcCBS67573_g06386,CcCBS67573_g02290	XP_006680580.1	OAJ42132.1	HpJEL142_g00690,HpJEL142_g01028,HpJEL142_g02256	PhCBS80983_g06302	XP_016606985.1	SpCBS45565_g02871	KXS17549.1	10	no		no		no		no		no		no		no		no
	OG0000880	SeMB42_g05061,SeMB42_g05063	SeLEV6574_g06087	SmJEL517_g05892	CcCBS67573_g00307	XP_006680585.1,XP_006682682.1	OAJ42104.1,OAJ45254.1	HpJEL142_g00143	PhCBS80983_g01712	XP_016609026.1	SpCBS45565_g00622	KXS17780.1	11	yes	no	no		no		no		no		no		no		no
	OG0000881	SeMB42_g06365	SeLEV6574_g05625	SmJEL517_g03014,SmJEL517_g04013	CcCBS67573_g00086,CcCBS67573_g07349	XP_006680620.1	OAJ43600.1	HpJEL142_g03431	PhCBS80983_g03264,PhCBS80983_g03515	XP_016611217.1	SpCBS45565_g08309	KXS17801.1	11	yes	no	no		no		no		no		no		no		no
	OG0000882	SeMB42_g01521,SeMB42_g01525,SeMB42_g07434	SeLEV6574_g04397,SeLEV6574_g07054	SmJEL517_g03399,SmJEL517_g03945	CcCBS67573_g05336	XP_006680670.1	OAJ43409.1,OAJ43410.1	HpJEL142_g01633		XP_016610687.1	SpCBS45565_g05510		9	no		no		no		no		no		no		no		no
	OG0000883	SeMB42_g04535	SeLEV6574_g05359	SmJEL517_g05265,SmJEL517_g01704	CcCBS67573_g01343,CcCBS67573_g01693	XP_006680731.1	OAJ43728.1	HpJEL142_g00216	PhCBS80983_g00143	XP_016609153.1	SpCBS45565_g00740	KXS17942.1,KXS19846.1	11	yes	no	no		no		no		no		no		no		no
	OG0000884	SeMB42_g02663	SeLEV6574_g02123	SmJEL517_g00693	CcCBS67573_g01630,CcCBS67573_g07903	XP_006680757.1	OAJ43684.1,OAJ43690.1		PhCBS80983_g01429	XP_016606644.1,XP_016606645.1	SpCBS45565_g04257	KXS17958.1	10	no		no		no		no		no		no		no		no
	OG0000885	SeMB42_g07581	SeLEV6574_g01678	SmJEL517_g03299	CcCBS67573_g10260,CcCBS67573_g00376	XP_006680820.1	OAJ43659.1,OAJ43660.1	HpJEL142_g02379	PhCBS80983_g02460	XP_016607999.1	SpCBS45565_g04611	KXS18686.1	11	yes	no	no		no		no		no		no		no		no
	OG0000886	SeMB42_g06282	SeLEV6574_g00972,SeLEV6574_g02769			XP_006680920.1	OAJ43465.1	HpJEL142_g01534	PhCBS80983_g03900	XP_016605708.1,XP_016611441.1,XP_016612516.1	SpCBS45565_g04918,SpCBS45565_g06943,SpCBS45565_g01932	KXS20986.1	9	no		no		no		no		no		no		no		no
	OG0000887	SeMB42_g05971,SeMB42_g05972	SeLEV6574_g02744,SeLEV6574_g02745	SmJEL517_g00736	CcCBS67573_g04789	XP_006680946.1	OAJ43624.1	HpJEL142_g02532		XP_016610865.1	SpCBS45565_g05871	KXS09438.1,KXS13602.1,KXS19516.1	10	no		no		no		no		no		no		no		no
	OG0000888	SeMB42_g00637,SeMB42_g04459,SeMB42_g06832	SeLEV6574_g01785,SeLEV6574_g07650	SmJEL517_g03727	CcCBS67573_g05468	XP_006681112.1	OAJ44524.1	HpJEL142_g01868	PhCBS80983_g00648	XP_016610558.1	SpCBS45565_g00794	KXS22140.1	11	yes	no	no		no		no		no		no		no		no
	OG0000889	SeMB42_g00679	SeLEV6574_g00835	SmJEL517_g00055	CcCBS67573_g04493,CcCBS67573_g01846,CcCBS67573_g08064	XP_006681220.1	OAJ44434.1		PhCBS80983_g05991	XP_016605706.1,XP_016606604.1	SpCBS45565_g04292,SpCBS45565_g01930	KXS15112.1	10	no		no		no		no		no		no		no		no
	OG0000890	SeMB42_g04698,SeMB42_g04699,SeMB42_g05870	SeLEV6574_g01417,SeLEV6574_g01418,SeLEV6574_g07191	SmJEL517_g03758		XP_006681278.1	OAJ44427.1	HpJEL142_g03018	PhCBS80983_g01941	XP_016612845.1	SpCBS45565_g06252	KXS22154.1	10	no		no		no		no		no		no		no		no
	OG0000891	SeMB42_g02826	SeLEV6574_g00856	SmJEL517_g03740	CcCBS67573_g04489,CcCBS67573_g01841,CcCBS67573_g08025,CcCBS67573_g08067	XP_006681294.1	OAJ44515.1	HpJEL142_g02510	PhCBS80983_g02232	XP_016609525.1	SpCBS45565_g03644	KXS15095.1	11	yes	no	no		no		no		no		no		no		no
	OG0000892	SeMB42_g00629	SeLEV6574_g05457	SmJEL517_g02361	CcCBS67573_g02534,CcCBS67573_g02808	XP_006681308.1	OAJ44172.1	HpJEL142_g01631	PhCBS80983_g02837,PhCBS80983_g03687	XP_016611924.1,XP_016613021.1	SpCBS45565_g05285	KXS09498.1	11	yes	no	no		no		no		no		no		no		no
	OG0000893	SeMB42_g06598	SeLEV6574_g05870	SmJEL517_g00939	CcCBS67573_g04914,CcCBS67573_g06217,CcCBS67573_g07391,CcCBS67573_g07565	XP_006681317.1	OAJ44147.1	HpJEL142_g00508	PhCBS80983_g05953	XP_016613223.1	SpCBS45565_g07405	KXS20194.1	11	yes	no	no		no		no		no		no		no		no
	OG0000894	SeMB42_g02351	SeLEV6574_g04326	SmJEL517_g02612	CcCBS67573_g07734,CcCBS67573_g09449	XP_006681319.1	OAJ44082.1,OAJ44083.1	HpJEL142_g04051	PhCBS80983_g05724	XP_016604266.1	SpCBS45565_g04908	KXS11905.1	11	yes	no	no		no		no		no		no		no		no
	OG0000895	SeMB42_g02452	SeLEV6574_g01820,SeLEV6574_g03439,SeLEV6574_g07426,SeLEV6574_g07936,SeLEV6574_g07938			XP_006681327.1	OAJ44073.1	HpJEL142_g03882	PhCBS80983_g03584	XP_016611045.1	SpCBS45565_g07918	KXS21740.1	9	no		no		no		no		no		no		no		no
	OG0000896	SeMB42_g04097	SeLEV6574_g06330	SmJEL517_g03481	CcCBS67573_g09951,CcCBS67573_g08186	XP_006681330.1	OAJ43920.1,OAJ43921.1	HpJEL142_g02858	PhCBS80983_g01214	XP_016611058.1	SpCBS45565_g05625	KXS12366.1,KXS14985.1	11	yes	no	no		no		no		no		no		no		no
	OG0000897	SeMB42_g05003	SeLEV6574_g05588	SmJEL517_g05728	CcCBS67573_g01659	XP_006681333.1	OAJ44036.1,OAJ44037.1,OAJ44038.1,OAJ44039.1	HpJEL142_g02341		XP_016611355.1	SpCBS45565_g06708	KXS11894.1	10	no		no		no		no		no		no		no		no
	OG0000898	SeMB42_g00720	SeLEV6574_g03268	SmJEL517_g01538	CcCBS67573_g01991,CcCBS67573_g03249	XP_006681349.1	OAJ43912.1	HpJEL142_g02851	PhCBS80983_g02197	XP_016605511.1,XP_016605512.1	SpCBS45565_g02909	KXS20304.1	11	yes	no	no		no		no		no		no		no		no
	OG0000899	SeMB42_g06805,SeMB42_g06806	SeLEV6574_g06945	SmJEL517_g02809	CcCBS67573_g08097	XP_006681379.1	OAJ43950.1,OAJ43951.1	HpJEL142_g01550,HpJEL142_g01551		XP_016607490.1	SpCBS45565_g07317	KXS14128.1,KXS16939.1	10	no		no		no		no		no		no		no		no
	OG0000900	SeMB42_g04044	SeLEV6574_g00599	SmJEL517_g01551	CcCBS67573_g04532,CcCBS67573_g06080	XP_006681433.1	OAJ44001.1,OAJ44002.1,OAJ44003.1	HpJEL142_g03487	PhCBS80983_g03561	XP_016605555.1	SpCBS45565_g07246	KXS19205.1	11	yes	no	no		no		no		no		no		no		no
	OG0000901	SeMB42_g00730	SeLEV6574_g00602,SeLEV6574_g07045,SeLEV6574_g08419	SmJEL517_g01547	CcCBS67573_g01986	XP_006681483.1	OAJ43915.1,OAJ43916.1	HpJEL142_g02854	PhCBS80983_g03570	XP_016605510.1	SpCBS45565_g02910	KXS19206.1	11	yes	no	no		no		no		no		no		no		no
	OG0000902	SeMB42_g04351	SeLEV6574_g04706,SeLEV6574_g04721,SeLEV6574_g06476	SmJEL517_g00397	CcCBS67573_g00436,CcCBS67573_g00431	XP_006681592.1	OAJ43145.1	HpJEL142_g01433	PhCBS80983_g04261	XP_016611120.1	SpCBS45565_g05680	KXS12632.1	11	yes	no	no		no		no		no		no		no		no
	OG0000903	SeMB42_g01290	SeLEV6574_g05021	SmJEL517_g03560	CcCBS67573_g02946	XP_006681633.1,XP_006682139.1	OAJ43083.1,OAJ44833.1	HpJEL142_g01444,HpJEL142_g03728	PhCBS80983_g01496	XP_016607874.1	SpCBS45565_g05324	KXS11903.1	11	yes	no	no		no		no		no		no		no		no
	OG0000904				CcCBS67573_g05633,CcCBS67573_g01402,CcCBS67573_g01403,CcCBS67573_g01398,CcCBS67573_g01399,CcCBS67573_g01400,CcCBS67573_g01401,CcCBS67573_g01998,CcCBS67573_g02000	XP_006681778.1	OAJ43168.1			XP_016611872.1	SpCBS45565_g05230		5	no		no		no		no		no		no		no		no
	OG0000905	SeMB42_g07034,SeMB42_g07036,SeMB42_g07038	SeLEV6574_g07580	SmJEL517_g03700	CcCBS67573_g08494,CcCBS67573_g08650	XP_006681804.1	OAJ43328.1		PhCBS80983_g02735	XP_016608473.1	SpCBS45565_g01304	KXS16104.1	10	no		no		no		no		no		no		no		no
	OG0000906	SeMB42_g03225			CcCBS67573_g04255	XP_006681855.1	OAJ37743.1	HpJEL142_g00697	PhCBS80983_g03599	XP_016603887.1,XP_016603888.1,XP_016603889.1,XP_016607764.1	SpCBS45565_g05463,SpCBS45565_g07011	KXS14824.1,KXS15247.1	9	no		no		no		no		no		no		no		no
	OG0000907	SeMB42_g03392	SeLEV6574_g07848	SmJEL517_g04684	CcCBS67573_g06135	XP_006681863.1,XP_006681897.1	OAJ37704.1,OAJ37808.1,OAJ37809.1	HpJEL142_g02450	PhCBS80983_g03262	XP_016613165.1	SpCBS45565_g02501	KXS12328.1	11	yes	no	no		no		no		no		no		no		no
	OG0000908	SeMB42_g05760	SeLEV6574_g03487	SmJEL517_g02382	CcCBS67573_g04176,CcCBS67573_g04191	XP_006681864.1	OAJ37804.1	HpJEL142_g02452,HpJEL142_g02453	PhCBS80983_g04356	XP_016612757.1	SpCBS45565_g03971	KXS11224.1,KXS21243.1	11	yes	no	no		no		no		no		no		no		no
	OG0000909	SeMB42_g03706	SeLEV6574_g03855	SmJEL517_g02392	CcCBS67573_g07613	XP_006681881.1	OAJ37756.1,OAJ37757.1,OAJ37758.1	HpJEL142_g00288	PhCBS80983_g01659	XP_016608845.1	SpCBS45565_g00454,SpCBS45565_g00452	KXS11551.1	11	yes	no	no		no		no		no		no		no		no
	OG0000910	SeMB42_g03747	SeLEV6574_g05735	SmJEL517_g02458	CcCBS67573_g04445,CcCBS67573_g07933	XP_006681981.1	OAJ37896.1	HpJEL142_g04596,HpJEL142_g03904,HpJEL142_g03908	PhCBS80983_g02929	XP_016606811.1	SpCBS45565_g01734	KXS11875.1	11	yes	no	no		no		no		no		no		no		no
	OG0000911	SeMB42_g00892,SeMB42_g05750	SeLEV6574_g00103,SeLEV6574_g03207		CcCBS67573_g09865	XP_006681983.1	OAJ37890.1		PhCBS80983_g01304	XP_016611447.1	SpCBS45565_g06938	KXS12270.1,KXS12800.1	9	no		no		no		no		no		no		no		no
	OG0000912	SeMB42_g07305	SeLEV6574_g07058,SeLEV6574_g07061	SmJEL517_g04693	CcCBS67573_g04159	XP_006681993.1	OAJ37789.1,OAJ37790.1	HpJEL142_g00272	PhCBS80983_g01366	XP_016611818.1	SpCBS45565_g02978	KXS09741.1,KXS13016.1	11	yes	no	no		no		no		no		no		no		no
	OG0000913	SeMB42_g05852,SeMB42_g06302	SeLEV6574_g04666,SeLEV6574_g06050	SmJEL517_g00065	CcCBS67573_g03800	XP_006682151.1	OAJ44767.1	HpJEL142_g02113	PhCBS80983_g05973	XP_016610088.1	SpCBS45565_g08435	KXS21640.1	11	yes	no	no		no		no		no		no		no		no
	OG0000914	SeMB42_g04526	SeLEV6574_g03782	SmJEL517_g03628	CcCBS67573_g05851,CcCBS67573_g08049,CcCBS67573_g02586,CcCBS67573_g03292	XP_006682152.1	OAJ44763.1	HpJEL142_g02110	PhCBS80983_g01736	XP_016609174.1	SpCBS45565_g02672	KXS09519.1	11	yes	no	no		no		no		no		no		no		no
	OG0000915	SeMB42_g08028	SeLEV6574_g03824	SmJEL517_g00260	CcCBS67573_g10054,CcCBS67573_g05993	XP_006682216.1	OAJ44653.1	HpJEL142_g00262	PhCBS80983_g03894	XP_016605026.1,XP_016605293.1	SpCBS45565_g05933,SpCBS45565_g07201	KXS18371.1	11	yes	no	no		no		no		no		no		no		no
	OG0000916	SeMB42_g04180,SeMB42_g04185	SeLEV6574_g01045	SmJEL517_g02658	CcCBS67573_g03571	XP_006682273.1	OAJ44768.1	HpJEL142_g02114	PhCBS80983_g04927	XP_016612614.1	SpCBS45565_g03847	KXS16593.1,KXS17309.1,KXS19797.1	11	yes	no	no		no		no		no		no		no		no
	OG0000917	SeMB42_g03053,SeMB42_g07251	SeLEV6574_g02420,SeLEV6574_g02421	SmJEL517_g03606	CcCBS67573_g01912	XP_006682316.1	OAJ44743.1,OAJ44744.1,OAJ44745.1	HpJEL142_g04802		XP_016611513.1	SpCBS45565_g01691	KXS21545.1	10	no		no		no		no		no		no		no		no
	OG0000918	SeMB42_g02579	SeLEV6574_g00632	SmJEL517_g01230	CcCBS67573_g00005	XP_006682365.1	OAJ45048.1	HpJEL142_g01926	PhCBS80983_g04160	XP_016606673.1	SpCBS45565_g06998	KXS09955.1,KXS12549.1,KXS13927.1,KXS17307.1	11	yes	no	no		no		no		no		no		no		no
	OG0000919			SmJEL517_g04281	CcCBS67573_g03948,CcCBS67573_g03338	XP_006682370.1,XP_006682484.1	OAJ44952.1,OAJ44954.1	HpJEL142_g03436	PhCBS80983_g04766,PhCBS80983_g04765	XP_016605701.1,XP_016605702.1	SpCBS45565_g01926,SpCBS45565_g01925		8	no		no		no		no		no		no		no		no
	OG0000920	SeMB42_g03401	SeLEV6574_g05782	SmJEL517_g03432	CcCBS67573_g08648,CcCBS67573_g08714	XP_006682389.1	OAJ44998.1	HpJEL142_g04173	PhCBS80983_g01486	XP_016607339.1,XP_016610518.1	SpCBS45565_g00830,SpCBS45565_g05094	KXS16897.1	11	yes	no	no		no		no		no		no		no		no
	OG0000921	SeMB42_g06527	SeLEV6574_g07601	SmJEL517_g04586	CcCBS67573_g03154	XP_006682399.1	OAJ44938.1	HpJEL142_g02683	PhCBS80983_g00337	XP_016611623.1	SpCBS45565_g01587	KXS16547.1,KXS16853.1,KXS18989.1	11	yes	no	no		no		no		no		no		no		no
	OG0000922					XP_006682404.1	OAJ44921.1		PhCBS80983_g04363			KXS10063.1,KXS12481.1,KXS13312.1,KXS13956.1,KXS15509.1,KXS16804.1,KXS17990.1,KXS20011.1,KXS20119.1,KXS20590.1,KXS21813.1	4	no		no		no		no		no		no		no		no
	OG0000923	SeMB42_g03397	SeLEV6574_g05778	SmJEL517_g03429	CcCBS67573_g08515,CcCBS67573_g08868	XP_006682433.1	OAJ45013.1,OAJ45014.1,OAJ45015.1	HpJEL142_g02288	PhCBS80983_g02297	XP_016612570.1	SpCBS45565_g03805	KXS16906.1	11	yes	no	no		no		no		no		no		no		no
	OG0000924	SeMB42_g03414	SeLEV6574_g05229	SmJEL517_g03445	CcCBS67573_g10248	XP_006682479.1	OAJ45000.1,OAJ45001.1	HpJEL142_g04176	PhCBS80983_g05015	XP_016612584.1	SpCBS45565_g03819	KXS12454.1	11	yes	no	no		no		no		no		no		no		no
	OG0000925	SeMB42_g05717,SeMB42_g05719,SeMB42_g06773	SeLEV6574_g04134,SeLEV6574_g07352	SmJEL517_g02514,SmJEL517_g05962	CcCBS67573_g00283	XP_006682658.1	OAJ45224.1		PhCBS80983_g02398	XP_016608751.1	SpCBS45565_g06063	KXS18107.1	10	no		no		no		no		no		no		no		no
	OG0000926	SeMB42_g03653	SeLEV6574_g00942	SmJEL517_g00417	CcCBS67573_g05124,CcCBS67573_g00107,CcCBS67573_g01242,CcCBS67573_g02713	XP_006682766.1	OAJ39263.1	HpJEL142_g01537	PhCBS80983_g04130	XP_016607900.1	SpCBS45565_g05349	KXS10067.1	11	yes	no	no		no		no		no		no		no		no
	OG0000927	SeMB42_g07805		SmJEL517_g05829	CcCBS67573_g07782	XP_006682832.1	OAJ39295.1,OAJ39296.1	HpJEL142_g02145	PhCBS80983_g02927	XP_016609766.1	SpCBS45565_g00198	KXS11085.1,KXS11719.1,KXS14672.1,KXS18096.1	10	no		no		no		no		no		no		no		no
	OG0000928	SeMB42_g03965	SeLEV6574_g00270	SmJEL517_g01661	CcCBS67573_g06371	XP_006682862.1	OAJ39211.1	HpJEL142_g02470	PhCBS80983_g05630	XP_016609774.1,XP_016613044.1	SpCBS45565_g00205,SpCBS45565_g02612	KXS18629.1	11	yes	no	no		no		no		no		no		no		no
	OG0000929	SeMB42_g05922		SmJEL517_g00047,SmJEL517_g05196	CcCBS67573_g06471	XP_006682878.1		HpJEL142_g03677,HpJEL142_g03678	PhCBS80983_g05925	XP_016610881.1	SpCBS45565_g05889	KXS21746.1	9	no		no		no		no		no		no		no		no
	OG0000930	SeMB42_g07526	SeLEV6574_g05713	SmJEL517_g04390	CcCBS67573_g00217	XP_006683003.1	OAJ45395.1	HpJEL142_g02252	PhCBS80983_g04565	XP_016604427.1,XP_016606764.1	SpCBS45565_g05811	KXS12495.1,KXS14283.1,KXS18304.1	11	yes	no	no		no		no		no		no		no		no
	OG0000931	SeMB42_g06348	SeLEV6574_g04433	SmJEL517_g02009	CcCBS67573_g01017	XP_006683031.1	OAJ45361.1,OAJ45362.1,OAJ45363.1,OAJ45364.1		PhCBS80983_g02208	XP_016610037.1	SpCBS45565_g06186	KXS14357.1	10	no		no		no		no		no		no		no		no
	OG0000932	SeMB42_g04929	SeLEV6574_g03444	SmJEL517_g00629	CcCBS67573_g09849,CcCBS67573_g10375,CcCBS67573_g10646	XP_006683057.1	OAJ43006.1	HpJEL142_g03231	PhCBS80983_g01570,PhCBS80983_g02631	XP_016609506.1	SpCBS45565_g03627	KXS20230.1	11	yes	no	no		no		no		no		no		no		no
	OG0000933	SeMB42_g01804	SeLEV6574_g01506		CcCBS67573_g07170	XP_006683196.1			PhCBS80983_g05455,PhCBS80983_g03859	XP_016607266.1,XP_016608527.1,XP_016610655.1	SpCBS45565_g04140,SpCBS45565_g05480,SpCBS45565_g01253	KXS20710.1	8	no		no		no		no		no		no		no		no
	OG0000934	SeMB42_g01188,SeMB42_g07315	SeLEV6574_g02812	SmJEL517_g01117,SmJEL517_g01860	CcCBS67573_g02903		OAJ36229.1	HpJEL142_g01960	PhCBS80983_g01406	XP_016608414.1,XP_016612989.1	SpCBS45565_g05257,SpCBS45565_g01358	KXS18807.1	10	no		no		no		no		no		no		no		no
	OG0000935	SeMB42_g07676	SeLEV6574_g00086,SeLEV6574_g03348	SmJEL517_g05905	CcCBS67573_g10569,CcCBS67573_g09312		OAJ36964.1,OAJ36965.1		PhCBS80983_g03047	XP_016613080.1,XP_016613081.1	SpCBS45565_g02578	KXS19780.1	9	no		no		no		no		no		no		no		no
	OG0000936	SeMB42_g03911	SeLEV6574_g02178,SeLEV6574_g02179	SmJEL517_g01749			OAJ37206.1,OAJ37207.1,OAJ37208.1	HpJEL142_g03891	PhCBS80983_g04163	XP_016610991.1	SpCBS45565_g06565	KXS16522.1,KXS17278.1,KXS21979.1	9	no		no		no		no		no		no		no		no
	OG0000937	SeMB42_g06483	SeLEV6574_g00446	SmJEL517_g02499	CcCBS67573_g01942,CcCBS67573_g03713		OAJ40572.1	HpJEL142_g02904	PhCBS80983_g01913	XP_016608753.1,XP_016608801.1	SpCBS45565_g00411,SpCBS45565_g06065	KXS11703.1,KXS16536.1	10	no		no		no		no		no		no		no		no
	OG0000938	SeMB42_g06842	SeLEV6574_g06580	SmJEL517_g04334	CcCBS67573_g06458		OAJ42092.1	HpJEL142_g04496,HpJEL142_g04331	PhCBS80983_g03357	XP_016610902.1	SpCBS45565_g08183	KXS09583.1,KXS15740.1,KXS15951.1,KXS22457.1	10	no		no		no		no		no		no		no		no
	OG0000939	SeMB42_g00018	SeLEV6574_g02058	SmJEL517_g00136	CcCBS67573_g01474		OAJ42824.1,OAJ42825.1,OAJ42826.1	HpJEL142_g03813	PhCBS80983_g04670	XP_016604373.1,XP_016610838.1	SpCBS45565_g05847,SpCBS45565_g07385	KXS21692.1	10	no		no		no		no		no		no		no		no
	OG0000940	SeMB42_g03044,SeMB42_g06937	SeLEV6574_g06439	SmJEL517_g03475	CcCBS67573_g02971		OAJ44790.1,OAJ44791.1	HpJEL142_g02122	PhCBS80983_g05270	XP_016608227.1	SpCBS45565_g03381	KXS12015.1,KXS15926.1	10	no		no		no		no		no		no		no		no
	OG0000941	SeMB42_g06354	SeLEV6574_g05297	SmJEL517_g01697	CcCBS67573_g09953,CcCBS67573_g01089,CcCBS67573_g08417			HpJEL142_g01233	PhCBS80983_g03863,PhCBS80983_g04344	XP_016609559.1,XP_016613087.1	SpCBS45565_g00003	KXS12579.1,KXS17938.1	9	no		no		no		no		no		no		no		no
	OG0000942				CcCBS67573_g01411,CcCBS67573_g02611				PhCBS80983_g00187,PhCBS80983_g05265,PhCBS80983_g05864,PhCBS80983_g02886,PhCBS80983_g01145	XP_016604587.1,XP_016607622.1,XP_016612809.1	SpCBS45565_g03998,SpCBS45565_g04841,SpCBS45565_g04842,SpCBS45565_g06287		4	no		no		no		no		no		no		no		no
	OG0000943				CcCBS67573_g02226,CcCBS67573_g03399				PhCBS80983_g06225,PhCBS80983_g02761,PhCBS80983_g04414	XP_016605452.1,XP_016610657.1,XP_016611139.1,XP_016611155.1	SpCBS45565_g07703,SpCBS45565_g02960,SpCBS45565_g05482	KXS12290.1,KXS14628.1	5	no		no		no		no		no		no		no		no
	OG0000944				CcCBS67573_g04069,CcCBS67573_g10313,CcCBS67573_g04664,CcCBS67573_g04861,CcCBS67573_g06027,CcCBS67573_g06555,CcCBS67573_g06559,CcCBS67573_g07766,CcCBS67573_g02376,CcCBS67573_g02527,CcCBS67573_g02669,CcCBS67573_g02800,CcCBS67573_g03091								1	no		no		no		no		no		no		no		no
	OG0000945			SmJEL517_g04878,SmJEL517_g01574	CcCBS67573_g02585,CcCBS67573_g03585			HpJEL142_g01516	PhCBS80983_g02371,PhCBS80983_g03662,PhCBS80983_g03758	XP_016610695.1,XP_016611693.1	SpCBS45565_g03089,SpCBS45565_g07468	KXS11160.1,KXS14630.1	7	no		no		no		no		no		no		no		no
	OG0000946	SeMB42_g02179	SeLEV6574_g02838	SmJEL517_g05651,SmJEL517_g05637	CcCBS67573_g04211,CcCBS67573_g10167				PhCBS80983_g01660	XP_016608844.1	SpCBS45565_g00451	KXS10577.1,KXS14523.1,KXS16180.1,KXS19962.1,KXS21837.1	8	no		no		no		no		no		no		no		no
	OG0000947	SeMB42_g00639,SeMB42_g00664,SeMB42_g01540	SeLEV6574_g03405,SeLEV6574_g04405,SeLEV6574_g05447,SeLEV6574_g08047	SmJEL517_g03464,SmJEL517_g04818,SmJEL517_g04820	CcCBS67573_g10155,CcCBS67573_g10156,CcCBS67573_g08814,CcCBS67573_g08815								4	no		no		no		no		no		no		no		no
	OG0000948	SeMB42_g02769	SeLEV6574_g05704,SeLEV6574_g07634,SeLEV6574_g07997	SmJEL517_g00931,SmJEL517_g00932,SmJEL517_g00933								KXS09163.1,KXS09510.1,KXS09518.1,KXS10703.1,KXS10883.1,KXS13109.1,KXS17858.1	4	no		no		no		no		no		no		no		no
	OG0000949								PhCBS80983_g02839	XP_016606219.1	SpCBS45565_g01534	KXS09335.1,KXS10416.1,KXS12418.1,KXS15043.1,KXS15046.1,KXS15352.1,KXS20508.1,KXS21041.1,KXS21777.1,KXS22026.1,KXS22474.1	4	no		no		no		no		no		no		no		no
	OG0000950	SeMB42_g04092,SeMB42_g07788,SeMB42_g07790	SeLEV6574_g04688,SeLEV6574_g07298,SeLEV6574_g08077,SeLEV6574_g08523	SmJEL517_g03071,SmJEL517_g05269,SmJEL517_g05270					PhCBS80983_g00840	XP_016608557.1	SpCBS45565_g01231	KXS10177.1	7	no		no		no		no		no		no		no		no
	OG0000951			SmJEL517_g04399				HpJEL142_g04034	PhCBS80983_g05855,PhCBS80983_g06412	XP_016604237.1,XP_016605489.1,XP_016610419.1	SpCBS45565_g02927,SpCBS45565_g00917,SpCBS45565_g00978	KXS10251.1,KXS12578.1,KXS14729.1,KXS17783.1	6	no		no		no		no		no		no		no		no
	OG0000952	SeMB42_g00904	SeLEV6574_g00761	SmJEL517_g06268,SmJEL517_g02681,SmJEL517_g02709,SmJEL517_g04260,SmJEL517_g04261,SmJEL517_g05795,SmJEL517_g02357						XP_016605073.1,XP_016605074.1	SpCBS45565_g07992	KXS19238.1,KXS19242.1	6	no		no		no		no		no		no		no		no
	OG0000953	SeMB42_g00020,SeMB42_g03834,SeMB42_g03921,SeMB42_g04398,SeMB42_g07067	SeLEV6574_g01052,SeLEV6574_g02056,SeLEV6574_g03148,SeLEV6574_g03169,SeLEV6574_g05397,SeLEV6574_g05927,SeLEV6574_g08590	SmJEL517_g05088,SmJEL517_g01858									3	no		no		no		no		no		no		yes	no	no
	OG0000954	SeMB42_g03578,SeMB42_g03992	SeLEV6574_g01487,SeLEV6574_g02243,SeLEV6574_g02244,SeLEV6574_g02249,SeLEV6574_g02258,SeLEV6574_g04557,SeLEV6574_g04732,SeLEV6574_g05663,SeLEV6574_g05671,SeLEV6574_g05949,SeLEV6574_g07088,SeLEV6574_g07758										2	no		no		yes	no	no		no		no		no		no
	OG0000955	SeMB42_g00165,SeMB42_g04515,SeMB42_g05267	SeLEV6574_g02578,SeLEV6574_g02619,SeLEV6574_g03772,SeLEV6574_g04789,SeLEV6574_g04797,SeLEV6574_g06106,SeLEV6574_g07305,SeLEV6574_g07306,SeLEV6574_g08138,SeLEV6574_g08521	SmJEL517_g02282									3	no		no		no		no		no		no		yes	no	no
	OG0000956	SeMB42_g04221,SeMB42_g04354,SeMB42_g05823,SeMB42_g07682,SeMB42_g07733	SeLEV6574_g02780,SeLEV6574_g04517,SeLEV6574_g06037,SeLEV6574_g06352,SeLEV6574_g07820,SeLEV6574_g08031,SeLEV6574_g08207,SeLEV6574_g08320,SeLEV6574_g08347										2	no		no		yes	no	no		no		no		no		no
	OG0000957	SeMB42_g01420,SeMB42_g02944,SeMB42_g03100,SeMB42_g03568,SeMB42_g04216,SeMB42_g04353,SeMB42_g05198,SeMB42_g05824,SeMB42_g06110,SeMB42_g06182,SeMB42_g06486,SeMB42_g07333,SeMB42_g07732,SeMB42_g08012											1	no		no		no		no		no		no		no		no
	OG0000958	SeMB42_g04151	SeLEV6574_g03723	SmJEL517_g05458	CcCBS67573_g03918,CcCBS67573_g05854,CcCBS67573_g07058	XP_006674881.1	OAJ37553.1	HpJEL142_g01902	PhCBS80983_g00038	XP_016606452.1	SpCBS45565_g04395	KXS21685.1	11	yes	no	no		no		no		no		no		no		no
	OG0000959	SeMB42_g00114	SeLEV6574_g00206,SeLEV6574_g00207	SmJEL517_g03082	CcCBS67573_g07046	XP_006674888.1	OAJ37403.1,OAJ37404.1	HpJEL142_g01092	PhCBS80983_g00343	XP_016612912.1	SpCBS45565_g06791	KXS21064.1	11	yes	no	no		no		no		no		no		no		no
	OG0000960	SeMB42_g00011	SeLEV6574_g02066	SmJEL517_g00144	CcCBS67573_g07326,CcCBS67573_g08496	XP_006674903.1	OAJ37354.1,OAJ37355.1	HpJEL142_g00665	PhCBS80983_g03740	XP_016609246.1	SpCBS45565_g02741	KXS09735.1	11	yes	no	no		no		no		no		no		no		no
	OG0000961	SeMB42_g05495	SeLEV6574_g00490,SeLEV6574_g06098	SmJEL517_g00708	CcCBS67573_g05970	XP_006674906.1,XP_006675096.1	OAJ36623.1	HpJEL142_g00233	PhCBS80983_g04704	XP_016604511.1	SpCBS45565_g04070	KXS17964.1	11	yes	no	no		no		no		no		no		no		no
	OG0000962	SeMB42_g05291	SeLEV6574_g03704	SmJEL517_g05747	CcCBS67573_g00900	XP_006674929.1,XP_006681704.1	OAJ43207.1,OAJ43208.1	HpJEL142_g04062	PhCBS80983_g02950	XP_016611671.1	SpCBS45565_g03103	KXS18291.1	11	yes	no	no		no		no		no		no		no		no
	OG0000963	SeMB42_g05225,SeMB42_g05455	SeLEV6574_g02738,SeLEV6574_g03746	SmJEL517_g00751	CcCBS67573_g01158	XP_006674946.1,XP_006675960.1,XP_006676242.1,XP_006676243.1	OAJ37010.1				SpCBS45565_g01528	KXS13559.1	8	no		no		no		no		no		no		no		no
	OG0000964		SeLEV6574_g02782	SmJEL517_g05266	CcCBS67573_g10693,CcCBS67573_g10694	XP_006674968.1	OAJ37014.1,OAJ37015.1	HpJEL142_g00016	PhCBS80983_g05508	XP_016603922.1,XP_016603923.1	SpCBS45565_g07039	KXS17498.1	10	no		no		no		no		no		no		no		no
	OG0000965		SeLEV6574_g02934	SmJEL517_g00735	CcCBS67573_g05062,CcCBS67573_g03550	XP_006674981.1	OAJ35955.1	HpJEL142_g00670	PhCBS80983_g06194	XP_016605133.1,XP_016605134.1,XP_016607367.1	SpCBS45565_g06329	KXS20480.1	10	no		no		no		no		no		no		no		no
	OG0000966	SeMB42_g00048	SeLEV6574_g02709	SmJEL517_g00112	CcCBS67573_g05164,CcCBS67573_g09677	XP_006674986.1	OAJ36060.1	HpJEL142_g03553	PhCBS80983_g03507	XP_016604284.1,XP_016604285.1	SpCBS45565_g04891	KXS18334.1	11	yes	no	no		no		no		no		no		no		no
	OG0000967	SeMB42_g00595	SeLEV6574_g01260	SmJEL517_g01228	CcCBS67573_g07592	XP_006675000.1	OAJ37357.1,OAJ37358.1	HpJEL142_g00667	PhCBS80983_g02668	XP_016608862.1,XP_016608863.1	SpCBS45565_g00469	KXS14354.1	11	yes	no	no		no		no		no		no		no		no
	OG0000968	SeMB42_g04070	SeLEV6574_g03341	SmJEL517_g05782	CcCBS67573_g07259	XP_006675003.1	OAJ36431.1,OAJ36432.1,OAJ36433.1	HpJEL142_g02590	PhCBS80983_g06261	XP_016610394.1	SpCBS45565_g00941	KXS16314.1	11	yes	no	no		no		no		no		no		no		no
	OG0000969	SeMB42_g05894	SeLEV6574_g00775	SmJEL517_g02274	CcCBS67573_g01389,CcCBS67573_g06351,CcCBS67573_g02012	XP_006675031.1	OAJ37150.1	HpJEL142_g03177	PhCBS80983_g04677	XP_016604590.1	SpCBS45565_g03995	KXS10586.1	11	yes	no	no		no		no		no		no		no		no
	OG0000970	SeMB42_g07468	SeLEV6574_g01032	SmJEL517_g04458	CcCBS67573_g10015,CcCBS67573_g09581	XP_006675032.1	OAJ36137.1	HpJEL142_g03470	PhCBS80983_g03208	XP_016608676.1	SpCBS45565_g05547	KXS12485.1,KXS15529.1	11	yes	no	no		no		no		no		no		no		no
	OG0000971	SeMB42_g06506	SeLEV6574_g05282	SmJEL517_g01987	CcCBS67573_g06589	XP_006675033.1	OAJ36350.1,OAJ36351.1	HpJEL142_g01014	PhCBS80983_g03107	XP_016610749.1	SpCBS45565_g07943	KXS11381.1,KXS16749.1	11	yes	no	no		no		no		no		no		no		no
	OG0000972	SeMB42_g07585	SeLEV6574_g07565	SmJEL517_g04485	CcCBS67573_g01064,CcCBS67573_g04903	XP_006675062.1	OAJ36111.1	HpJEL142_g00786	PhCBS80983_g02537	XP_016611251.1	SpCBS45565_g03749	KXS21177.1	11	yes	no	no		no		no		no		no		no		no
	OG0000973	SeMB42_g02674	SeLEV6574_g02114	SmJEL517_g00686,SmJEL517_g00687,SmJEL517_g05615	CcCBS67573_g06352	XP_006675065.1	OAJ37623.1	HpJEL142_g03379	PhCBS80983_g05914	XP_016612352.1	SpCBS45565_g02331	KXS18005.1	11	yes	no	no		no		no		no		no		no		no
	OG0000974			SmJEL517_g03398,SmJEL517_g01406	CcCBS67573_g00012	XP_006675083.1	OAJ36426.1	HpJEL142_g02063	PhCBS80983_g02565	XP_016609984.1	SpCBS45565_g07855	KXS12442.1,KXS13549.1,KXS17643.1,KXS21677.1	9	no		yes	no	no		no		no		no		no		no
	OG0000975	SeMB42_g07495	SeLEV6574_g07912	SmJEL517_g05423	CcCBS67573_g02434,CcCBS67573_g08423	XP_006675085.1	OAJ35786.1	HpJEL142_g02972	PhCBS80983_g03516,PhCBS80983_g04201	XP_016607808.1	SpCBS45565_g05424	KXS20561.1	11	yes	no	no		no		no		no		no		no		no
	OG0000976	SeMB42_g04519	SeLEV6574_g03775	SmJEL517_g03653	CcCBS67573_g09085,CcCBS67573_g09421	XP_006675098.1	OAJ35979.1,OAJ35981.1	HpJEL142_g01829	PhCBS80983_g05969	XP_016607234.1	SpCBS45565_g04109	KXS14373.1	11	yes	no	no		no		no		no		no		no		no
	OG0000977	SeMB42_g03933	SeLEV6574_g04940,SeLEV6574_g04941,SeLEV6574_g06751,SeLEV6574_g06756	SmJEL517_g01641	CcCBS67573_g00066	XP_006675106.1	OAJ35959.1		PhCBS80983_g05665	XP_016607352.1	SpCBS45565_g05104	KXS14819.1	10	no		no		no		no		no		no		no		no
	OG0000978	SeMB42_g05318,SeMB42_g05485	SeLEV6574_g06167,SeLEV6574_g07872	SmJEL517_g06080	CcCBS67573_g03412	XP_006675125.1	OAJ36761.1	HpJEL142_g00393	PhCBS80983_g02116	XP_016606271.1	SpCBS45565_g01486	KXS20134.1	11	yes	no	no		no		no		no		no		no		no
	OG0000979	SeMB42_g04378,SeMB42_g06316	SeLEV6574_g07979,SeLEV6574_g08009		CcCBS67573_g06168	XP_006675153.1	OAJ35819.1,OAJ35820.1	HpJEL142_g00506	PhCBS80983_g01197	XP_016607743.1	SpCBS45565_g07236	KXS18408.1	10	no		no		no		no		no		no		no		no
	OG0000980	SeMB42_g00769	SeLEV6574_g06078	SmJEL517_g05420	CcCBS67573_g00455	XP_006675156.1,XP_006680401.1	OAJ35859.1,OAJ42349.1	HpJEL142_g03555	PhCBS80983_g03712	XP_016609250.1	SpCBS45565_g02745	KXS13491.1	11	yes	no	no		no		no		no		no		no		no
	OG0000981	SeMB42_g06509	SeLEV6574_g05279	SmJEL517_g03523	CcCBS67573_g03188	XP_006675166.1	OAJ36218.1	HpJEL142_g03244	PhCBS80983_g03967	XP_016605581.1	SpCBS45565_g08001	KXS10027.1,KXS10113.1	11	yes	no	no		no		no		no		no		no		no
	OG0000982	SeMB42_g06669	SeLEV6574_g04230	SmJEL517_g05569	CcCBS67573_g02531,CcCBS67573_g02811	XP_006675200.1	OAJ37425.1	HpJEL142_g01099	PhCBS80983_g05146	XP_016606658.1	SpCBS45565_g08464,SpCBS45565_g04244	KXS14634.1	11	yes	no	no		no		no		no		no		no		no
	OG0000983				CcCBS67573_g00074,CcCBS67573_g00075,CcCBS67573_g00076,CcCBS67573_g00077,CcCBS67573_g06115,CcCBS67573_g06116,CcCBS67573_g06114	XP_006675208.1,XP_006677692.1,XP_006680311.1	OAJ35773.1,OAJ40750.1,OAJ42449.1						3	no		no		no		no		no		no		no		no
	OG0000984	SeMB42_g05160	SeLEV6574_g07398	SmJEL517_g05612	CcCBS67573_g06423	XP_006675229.1	OAJ35860.1,OAJ35861.1	HpJEL142_g03670	PhCBS80983_g00120	XP_016607725.1,XP_016607726.1	SpCBS45565_g07229	KXS20521.1	11	yes	no	no		no		no		no		no		no		no
	OG0000985	SeMB42_g03259	SeLEV6574_g04662	SmJEL517_g02048	CcCBS67573_g04659	XP_006675300.1	OAJ36199.1,OAJ36200.1	HpJEL142_g03040	PhCBS80983_g02300	XP_016608908.1,XP_016608909.1	SpCBS45565_g00512	KXS22546.1	11	yes	no	no		no		no		no		no		no		no
	OG0000986	SeMB42_g05603	SeLEV6574_g00415	SmJEL517_g01882	CcCBS67573_g04494	XP_006675325.1	OAJ36301.1	HpJEL142_g03089	PhCBS80983_g05152	XP_016612149.1,XP_016612150.1	SpCBS45565_g03421	KXS11523.1,KXS20905.1	11	yes	no	no		no		no		no		no		no		no
	OG0000987	SeMB42_g02886,SeMB42_g02888	SeLEV6574_g06727	SmJEL517_g05541	CcCBS67573_g01891	XP_006675340.1	OAJ36381.1,OAJ36382.1	HpJEL142_g02434	PhCBS80983_g05750	XP_016606656.1		KXS11282.1	10	no		no		no		no		no		no		no		no
	OG0000988	SeMB42_g03829	SeLEV6574_g06371	SmJEL517_g04627,SmJEL517_g05794	CcCBS67573_g05406	XP_006675364.1	OAJ36485.1,OAJ36486.1	HpJEL142_g03365	PhCBS80983_g05066	XP_016607606.1	SpCBS45565_g05127	KXS19738.1	11	yes	no	no		no		no		no		no		no		no
	OG0000989	SeMB42_g05692	SeLEV6574_g05418	SmJEL517_g01020		XP_006675414.1	OAJ36708.1	HpJEL142_g02981,HpJEL142_g02982,HpJEL142_g02983	PhCBS80983_g00364	XP_016605752.1	SpCBS45565_g01972	KXS15226.1	10	no		no		no		no		no		no		no		no
	OG0000990					XP_006675605.1,XP_006676680.1,XP_006677219.1,XP_006679432.1,XP_006681428.1,XP_006682162.1,XP_006682581.1	OAJ37630.1,OAJ38737.1,OAJ40078.1,OAJ43881.1,OAJ44510.1,OAJ45344.1						2	no		no		no		yes	no	no		no		no		no
	OG0000991	SeMB42_g02138,SeMB42_g06332	SeLEV6574_g04819,SeLEV6574_g06490	SmJEL517_g01982	CcCBS67573_g06590	XP_006675628.1	OAJ36354.1	HpJEL142_g01017	PhCBS80983_g05688	XP_016609348.1	SpCBS45565_g06500	KXS17561.1	11	yes	no	no		no		no		no		no		no		no
	OG0000992	SeMB42_g00134	SeLEV6574_g00227,SeLEV6574_g00229,SeLEV6574_g00235	SmJEL517_g03086	CcCBS67573_g06675,CcCBS67573_g02242	XP_006675641.1	OAJ37488.1	HpJEL142_g00325		XP_016605289.1	SpCBS45565_g07197	KXS21756.1	10	no		no		no		no		no		no		no		no
	OG0000993	SeMB42_g06246	SeLEV6574_g03028	SmJEL517_g04130	CcCBS67573_g02651	XP_006675659.1,XP_006682215.1	OAJ35878.1,OAJ35879.1,OAJ44742.1	HpJEL142_g04770	PhCBS80983_g04161	XP_016610860.1		KXS13613.1	10	no		no		no		no		no		no		no		no
	OG0000994	SeMB42_g00009	SeLEV6574_g02068	SmJEL517_g00142,SmJEL517_g03672	CcCBS67573_g02433,CcCBS67573_g08424	XP_006675675.1	OAJ35789.1,OAJ35790.1	HpJEL142_g04402	PhCBS80983_g04529	XP_016608125.1	SpCBS45565_g03168		10	no		no		no		no		no		no		no		yes	no
	OG0000995	SeMB42_g06539,SeMB42_g06540	SeLEV6574_g07373	SmJEL517_g01836	CcCBS67573_g10127,CcCBS67573_g10138	XP_006675683.1	OAJ35864.1	HpJEL142_g03672	PhCBS80983_g01301	XP_016607729.1	SpCBS45565_g07232	KXS20525.1	11	yes	no	no		no		no		no		no		no		no
	OG0000996	SeMB42_g06672	SeLEV6574_g04225	SmJEL517_g05564	CcCBS67573_g01085	XP_006675709.1	OAJ36159.1,OAJ36160.1,OAJ36161.1	HpJEL142_g01970	PhCBS80983_g04489	XP_016609004.1	SpCBS45565_g00601	KXS13659.1	11	yes	no	no		no		no		no		no		no		no
	OG0000997	SeMB42_g06427	SeLEV6574_g06732	SmJEL517_g01134	CcCBS67573_g02735,CcCBS67573_g03565	XP_006675722.1	OAJ36283.1	HpJEL142_g03515	PhCBS80983_g01590,PhCBS80983_g01907	XP_016612216.1	SpCBS45565_g04608	KXS21538.1	11	yes	no	no		no		no		no		no		no		no
	OG0000998	SeMB42_g06231	SeLEV6574_g06133	SmJEL517_g00699	CcCBS67573_g05997	XP_006675747.1	OAJ36604.1	HpJEL142_g00247	PhCBS80983_g03164,PhCBS80983_g04331	XP_016606895.1	SpCBS45565_g01811,SpCBS45565_g01812	KXS10042.1	11	yes	no	no		no		no		no		no		no		no
	OG0000999	SeMB42_g02672	SeLEV6574_g02116	SmJEL517_g00689	CcCBS67573_g05195,CcCBS67573_g09614	XP_006675748.1	OAJ36611.1	HpJEL142_g00242	PhCBS80983_g02836	XP_016607396.1	SpCBS45565_g05702	KXS12486.1,KXS15530.1	11	yes	no	no		no		no		no		no		no		no
	OG0001000	SeMB42_g01305	SeLEV6574_g03661	SmJEL517_g04473	CcCBS67573_g03039	XP_006675842.1	OAJ36143.1,OAJ36144.1,OAJ36145.1	HpJEL142_g01850	PhCBS80983_g04579	XP_016605079.1	SpCBS45565_g07987	KXS13788.1	11	yes	no	no		no		no		no		no		no		no
	OG0001001	SeMB42_g06944	SeLEV6574_g06588	SmJEL517_g00906	CcCBS67573_g02319	XP_006675928.1,XP_006682276.1	OAJ35887.1,OAJ44739.1	HpJEL142_g04269	PhCBS80983_g03715	XP_016605951.1	SpCBS45565_g01052	KXS21319.1	11	yes	no	no		no		no		no		no		no		no
	OG0001002	SeMB42_g05945	SeLEV6574_g02505	SmJEL517_g04347	CcCBS67573_g06886	XP_006675961.1	OAJ36055.1,OAJ36056.1,OAJ36057.1	HpJEL142_g03556	PhCBS80983_g01342	XP_016608160.1	SpCBS45565_g03135	KXS18353.1	11	yes	no	no		no		no		no		no		no		no
	OG0001003	SeMB42_g06722	SeLEV6574_g02933	SmJEL517_g02663	CcCBS67573_g02637	XP_006675972.1,XP_006680020.1	OAJ36107.1,OAJ42872.1	HpJEL142_g02572	PhCBS80983_g00757	XP_016607120.1	SpCBS45565_g05961	KXS20332.1	11	yes	no	no		no		no		no		no		no		no
	OG0001004	SeMB42_g04771	SeLEV6574_g06993	SmJEL517_g03836	CcCBS67573_g06092,CcCBS67573_g01739,CcCBS67573_g09073	XP_006676004.1	OAJ36368.1	HpJEL142_g03162	PhCBS80983_g04550	XP_016610348.1	SpCBS45565_g06845	KXS17109.1	11	yes	no	no		no		no		no		no		no		no
	OG0001005	SeMB42_g02960	SeLEV6574_g03131	SmJEL517_g05520	CcCBS67573_g07019,CcCBS67573_g08889	XP_006676021.1	OAJ36491.1,OAJ36492.1	HpJEL142_g04683	PhCBS80983_g00516	XP_016612162.1	SpCBS45565_g06130	KXS21596.1	11	yes	no	no		no		no		no		no		no		no
	OG0001006				CcCBS67573_g10048,CcCBS67573_g00469,CcCBS67573_g08781,CcCBS67573_g09129	XP_006676042.1	OAJ36592.1,OAJ40222.1	HpJEL142_g00996	PhCBS80983_g04368	XP_016611783.1,XP_016611784.1,XP_016611785.1	SpCBS45565_g03013		7	no		no		no		no		no		no		no		no
	OG0001007	SeMB42_g03451	SeLEV6574_g06537	SmJEL517_g03227	CcCBS67573_g01444	XP_006676055.1,XP_006676346.1	OAJ36679.1,OAJ36721.1	HpJEL142_g02973	PhCBS80983_g04048	XP_016611574.1	SpCBS45565_g01633	KXS09309.1	11	yes	no	no		no		no		no		no		no		no
	OG0001008	SeMB42_g04029	SeLEV6574_g05538,SeLEV6574_g05539	SmJEL517_g04755		XP_006676064.1,XP_006676065.1	OAJ36745.1	HpJEL142_g00722	PhCBS80983_g04138	XP_016606858.1	SpCBS45565_g01778	KXS09315.1,KXS09316.1	10	no		no		no		no		no		no		no		no
	OG0001009	SeMB42_g06943	SeLEV6574_g04102	SmJEL517_g05232	CcCBS67573_g03434	XP_006676078.1	OAJ36821.1	HpJEL142_g04828	PhCBS80983_g06181	XP_016605114.1,XP_016609599.1	SpCBS45565_g00039,SpCBS45565_g06347	KXS19590.1	11	yes	no	no		no		no		no		no		no		no
	OG0001010	SeMB42_g04595	SeLEV6574_g03650			XP_006676092.1	OAJ36970.1	HpJEL142_g00038	PhCBS80983_g04266	XP_016611135.1,XP_016611136.1,XP_016611151.1,XP_016611152.1	SpCBS45565_g07700	KXS08996.1,KXS08997.1	9	no		no		no		no		no		no		no		no
	OG0001011	SeMB42_g06390	SeLEV6574_g00649	SmJEL517_g02063		XP_006676129.1	OAJ37265.1,OAJ37266.1,OAJ37267.1,OAJ37268.1		PhCBS80983_g04915	XP_016610978.1	SpCBS45565_g06553	KXS09114.1,KXS19697.1	9	no		no		no		no		no		no		no		no
	OG0001012	SeMB42_g00659,SeMB42_g00660	SeLEV6574_g03800,SeLEV6574_g03801	SmJEL517_g02478		XP_006676132.1	OAJ37282.1	HpJEL142_g00888	PhCBS80983_g02658	XP_016608341.1,XP_016608342.1	SpCBS45565_g07101	KXS19762.1	10	no		no		no		no		no		no		no		no
	OG0001013	SeMB42_g02462	SeLEV6574_g01830	SmJEL517_g00645	CcCBS67573_g04477	XP_006676177.1	OAJ37563.1	HpJEL142_g03388	PhCBS80983_g03775	XP_016611545.1,XP_016611546.1	SpCBS45565_g01660	KXS21172.1	11	yes	no	no		no		no		no		no		no		no
	OG0001014					XP_006676187.1,XP_006681225.1,XP_006681293.1	OAJ37612.1,OAJ44481.1,OAJ44513.1	HpJEL142_g03383	PhCBS80983_g00328	XP_016611620.1	SpCBS45565_g01590,SpCBS45565_g01591	KXS21948.1	7	no		no		no		no		no		no		no		no
	OG0001015					XP_006676194.1,XP_006678191.1,XP_006678937.1,XP_006681518.1,XP_006682631.1,XP_006682956.1,XP_006683139.1	OAJ32747.1,OAJ32866.1,OAJ37638.1,OAJ38588.1,OAJ41348.1,OAJ42504.1						2	no		no		no		yes	no	no		no		no		no
	OG0001016		SeLEV6574_g05984	SmJEL517_g06141	CcCBS67573_g08074	XP_006676280.1	OAJ36238.1	HpJEL142_g04621	PhCBS80983_g03469,PhCBS80983_g04519,PhCBS80983_g04755	XP_016610530.1,XP_016610531.1	SpCBS45565_g00820	KXS18085.1	10	no		no		no		no		no		no		no		no
	OG0001017	SeMB42_g04992	SeLEV6574_g02478	SmJEL517_g02301	CcCBS67573_g07875,CcCBS67573_g08906,CcCBS67573_g09256	XP_006676320.1	OAJ36501.1	HpJEL142_g00747	PhCBS80983_g01977	XP_016605726.1	SpCBS45565_g01949	KXS21608.1	11	yes	no	no		no		no		no		no		no		no
	OG0001018	SeMB42_g07641	SeLEV6574_g07423	SmJEL517_g04616	CcCBS67573_g05523,CcCBS67573_g03479	XP_006676369.1	OAJ36867.1	HpJEL142_g00626	PhCBS80983_g03794	XP_016604841.1,XP_016604842.1	SpCBS45565_g02230	KXS19392.1	11	yes	no	no		no		no		no		no		no		no
	OG0001019	SeMB42_g05905	SeLEV6574_g03945	SmJEL517_g03802	CcCBS67573_g09066	XP_006676384.1	OAJ37024.1,OAJ37025.1,OAJ37026.1	HpJEL142_g00012	PhCBS80983_g02145	XP_016604855.1	SpCBS45565_g02217	KXS10903.1	11	yes	no	no		no		no		no		no		no		no
	OG0001020	SeMB42_g03908	SeLEV6574_g02175	SmJEL517_g01746,SmJEL517_g01747	CcCBS67573_g04684	XP_006676403.1	OAJ37186.1,OAJ37187.1	HpJEL142_g03020	PhCBS80983_g01187	XP_016608048.1	SpCBS45565_g08225	KXS10871.1	11	yes	no	no		no		no		no		no		no		no
	OG0001021	SeMB42_g06313	SeLEV6574_g03555	SmJEL517_g04172	CcCBS67573_g05525	XP_006676417.1	OAJ37290.1,OAJ37291.1,OAJ37292.1	HpJEL142_g00885	PhCBS80983_g00713	XP_016610574.1	SpCBS45565_g00778	KXS15890.1	11	yes	no	no		no		no		no		no		no		no
	OG0001022	SeMB42_g07220	SeLEV6574_g07157	SmJEL517_g01833	CcCBS67573_g03979,CcCBS67573_g02558	XP_006676491.1	OAJ39471.1,OAJ39472.1	HpJEL142_g03785	PhCBS80983_g06047	XP_016608697.1	SpCBS45565_g05528	KXS12842.1	11	yes	no	no		no		no		no		no		no		no
	OG0001023	SeMB42_g00550	SeLEV6574_g01168	SmJEL517_g05873	CcCBS67573_g03924	XP_006676499.1	OAJ39897.1,OAJ39898.1	HpJEL142_g00083	PhCBS80983_g04330	XP_016608546.1	SpCBS45565_g01239	KXS17279.1	11	yes	no	no		no		no		no		no		no		no
	OG0001024	SeMB42_g01497	SeLEV6574_g01970	SmJEL517_g02395,SmJEL517_g02396	CcCBS67573_g01708	XP_006676516.1	OAJ39692.1,OAJ39693.1	HpJEL142_g01517	PhCBS80983_g04085	XP_016610028.1	SpCBS45565_g06196	KXS14029.1	11	yes	no	no		no		no		no		no		no		no
	OG0001025			SmJEL517_g06280		XP_006676538.1,XP_006678322.1,XP_006678337.1,XP_006680240.1,XP_006680241.1,XP_006681341.1,XP_006682942.1	OAJ38607.1,OAJ44614.1	HpJEL142_g04273			SpCBS45565_g08474,SpCBS45565_g08473		5	no		no		no		no		no		no		no		no
	OG0001026	SeMB42_g06492	SeLEV6574_g03404	SmJEL517_g01739	CcCBS67573_g06969,CcCBS67573_g08152	XP_006676555.1	OAJ39828.1	HpJEL142_g01555	PhCBS80983_g00486	XP_016612180.1	SpCBS45565_g06115	KXS17917.1	11	yes	no	no		no		no		no		no		no		no
	OG0001027	SeMB42_g07819	SeLEV6574_g07206	SmJEL517_g01686	CcCBS67573_g00933	XP_006676560.1,XP_006676569.1	OAJ39566.1,OAJ39586.1	HpJEL142_g01231	PhCBS80983_g04678	XP_016604588.1	SpCBS45565_g03997	KXS13964.1	11	yes	no	no		no		no		no		no		no		no
	OG0001028	SeMB42_g01547	SeLEV6574_g06780	SmJEL517_g01072	CcCBS67573_g04123	XP_006676562.1	OAJ39349.1,OAJ39350.1,OAJ39351.1	HpJEL142_g03494	PhCBS80983_g02503	XP_016612079.1	SpCBS45565_g03483	KXS12571.1	11	yes	no	no		no		no		no		no		no		no
	OG0001029	SeMB42_g02577	SeLEV6574_g00630	SmJEL517_g01347	CcCBS67573_g10413,CcCBS67573_g05718	XP_006676565.1	OAJ39852.1	HpJEL142_g01571	PhCBS80983_g02069	XP_016607132.1,XP_016607133.1	SpCBS45565_g05954	KXS22004.1	11	yes	no	no		no		no		no		no		no		no
	OG0001030	SeMB42_g05804	SeLEV6574_g03303	SmJEL517_g05661	CcCBS67573_g03790,CcCBS67573_g08767	XP_006676575.1	OAJ39499.1	HpJEL142_g04103	PhCBS80983_g03558	XP_016607100.1	SpCBS45565_g05981	KXS09684.1,KXS10593.1	11	yes	no	no		no		no		no		no		no		no
	OG0001031	SeMB42_g05586	SeLEV6574_g02870	SmJEL517_g04293		XP_006676600.1,XP_006677246.1,XP_006683308.1	OAJ40004.1,OAJ40651.1,OAJ43553.1	HpJEL142_g01669	PhCBS80983_g03155	XP_016608913.1	SpCBS45565_g00515		9	no		no		no		no		no		no		no		no
	OG0001032				CcCBS67573_g00794,CcCBS67573_g04382,CcCBS67573_g08320	XP_006676613.1,XP_006676965.1	OAJ39411.1,OAJ39893.1	HpJEL142_g00084	PhCBS80983_g03239		SpCBS45565_g03518	KXS14908.1,KXS21998.1	7	no		no		no		no		no		no		no		no
	OG0001033	SeMB42_g00143	SeLEV6574_g01097	SmJEL517_g01462	CcCBS67573_g06356,CcCBS67573_g07984	XP_006676629.1	OAJ39840.1	HpJEL142_g01563	PhCBS80983_g04480	XP_016610154.1	SpCBS45565_g05373	KXS10757.1,KXS17458.1	11	yes	no	no		no		no		no		no		no		no
	OG0001034	SeMB42_g04513	SeLEV6574_g04779	SmJEL517_g03649	CcCBS67573_g00037	XP_006676682.1,XP_006677065.1	OAJ39567.1,OAJ39587.1	HpJEL142_g01703	PhCBS80983_g04616	XP_016607251.1	SpCBS45565_g04125	KXS18511.1	11	yes	no	no		no		no		no		no		no		no
	OG0001035	SeMB42_g05806	SeLEV6574_g03305	SmJEL517_g05658	CcCBS67573_g03652	XP_006676713.1	OAJ39387.1,OAJ39388.1	HpJEL142_g01280	PhCBS80983_g04843	XP_016609421.1	SpCBS45565_g03544	KXS08828.1,KXS14217.1	11	yes	no	no		no		no		no		no		no		no
	OG0001036					XP_006676729.1,XP_006677224.1,XP_006681638.1,XP_006681964.1,XP_006682429.1,XP_006682579.1,XP_006683167.1	OAJ32796.1,OAJ32845.1,OAJ40086.1,OAJ43368.1,OAJ45141.1,OAJ45346.1						2	no		no		no		yes	no	no		no		no		no
	OG0001037	SeMB42_g04367	SeLEV6574_g05070	SmJEL517_g01060	CcCBS67573_g06257,CcCBS67573_g00606	XP_006676738.1	OAJ39389.1	HpJEL142_g01281	PhCBS80983_g05753	XP_016607172.1	SpCBS45565_g06895	KXS12496.1,KXS14281.1	11	yes	no	no		no		no		no		no		no		no
	OG0001038	SeMB42_g02568	SeLEV6574_g00621	SmJEL517_g01328		XP_006676766.1	OAJ39992.1,OAJ39993.1,OAJ39994.1,OAJ39995.1	HpJEL142_g00647	PhCBS80983_g00861	XP_016604616.1	SpCBS45565_g05748	KXS11652.1	10	no		no		no		no		no		no		no		no
	OG0001039	SeMB42_g07551	SeLEV6574_g06460		CcCBS67573_g07977	XP_006676768.1,XP_006677494.1,XP_006678607.1,XP_006680434.1	OAJ39982.1,OAJ40751.1,OAJ41639.1,OAJ42448.1					KXS13076.1,KXS18307.1	6	no		no		no		no		no		no		no		no
[truncated: 20,476 more rows]

## Sheet: S6 GO-terms
	Table S6. Counts of second level GO-terms assigned to the Chytridiomycota, Ascomycota and Basidiomycota isolates analyzed. Additionally, counts of 2nd level GO-terms assigned to genes belonging to COG intersections "chytrid core" , "S. endobioticum absent", and "S. endobioticum specific" are provided.
[truncated: 219 more rows]

[truncated: 8 more sheets: S7 KEGG controls, S8 KEGG Chytrids, S9 KEGG verification, S10 CAZymes, S11 Meiotic tool box, S12 Repeats, S13 RID proteins, S14 effectors]
